# Supplementary material for: Synthesis and structure of a new bulky bis­(alkoxide) ligand on a terphenyl platform
Source: Acta Crystallogr E Crystallogr Commun. 2022 Jan 1;78(Pt 1):92–6. doi: 10.1107/S2056989021013438 (PMC8739204; doi:10.1107/S2056989021013438)
Supplement: Supplementary file 1 [file e-78-00092-sup1.cif]

##############################################################################
#                                                                            #
# This CIF contains the data in a paper accepted for publication in          #
# Acta Crystallographica Section E. It conforms to the requirements of       #
# Notes for Authors for Acta Crystallographica Section E, and has been       #
# peer reviewed under the auspices of the IUCr Commission on Journals.       #
#                                                                            #
# Full details of the Crystallographic Information File format               #
# are given in the paper "The Crystallographic Information File (CIF):       #
# a New Standard Archive File for Crystallography" by S. R. Hall, F. H.      #
# Allen and I. D. Brown [Acta Cryst. (1991), A47, 655-685].                  #
#                                                                            #
# The current version of the core CIF dictionary is obtainable from          #
# ftp://ftp.iucr.org/pub/cif_core.dic.                                       #
#                                                                            #
# Software is freely available for graphical display of the structure(s)     #
# in this CIF. For information consult the CIF software page                 #
# http://www.iucr.org/resources/cif/software.                                #
#                                                                            #
# This file may be used for bona fide research purposes within the           #
# scientific community so long as proper attribution is given to the journal # 
# article from which it was obtained.                                        #
#                                                                            #
##############################################################################
data_I
_audit_creation_method
;
Olex2 1.5
(compiled 2021.11.18 svn.ra9532c28 for OlexSys, GUI svn.r6429)
;
_journal_date_recd_electronic     2021-12-09
_journal_date_accepted     2021-12-18
_journal_name_full     'Acta Crystallographica, Section E'
_journal_year     2022
_journal_volume     78
_journal_issue      1
_journal_page_first     92
_journal_page_last     96
_journal_paper_category     GO
_journal_paper_doi     10.1107/S2056989021013438
_journal_coeditor_code     JY2014
_publ_contact_author_name     'Cassandra L. Ward, Stanislav Groysman'
_publ_contact_author_address
;
Lumigen Instrument Center
Wayne State University
5101 Cass Avenue
Detroit, Michigan 48202
USA
Department of Chemistry
Wayne State University
5101 Cass Avenue
Detroit, Michigan 48202
USA
;
_publ_contact_author_email     'ward@wayne.edu, groysman@wayne.edu'
_publ_contact_author_fax     ?
_publ_contact_author_phone     '313-577-2587, 313-577-2689'
_publ_section_title
;
Synthesis and structure of a new bulky bis(alkoxide) ligand on a terphenyl
platform
;
loop_
    _publ_author_name
    _publ_author_footnote
    _publ_author_address
    'Kurup, Sudheer S.' .
;
Department of Chemistry
Wayne State University
5101 Cass Avenue
Detroit, Michigan 48202
USA
;
    'Nasser, Sandra' .
;
Department of Chemistry
Wayne State University
5101 Cass Avenue
Detroit, Michigan 48202
USA
;
    'Ward, Cassandra L.' .
;
Lumigen Instrument Center
Wayne State University
5101 Cass Avenue
Detroit, Michigan 48202
USA
;
    'Groysman, Stanislav' .
;
Department of Chemistry
Wayne State University
5101 Cass Avenue
Detroit, Michigan 48202
USA
;
_publ_section_synopsis
;
A new potentially chelating bulky bis(alkoxide) exhibits <i>anti</i>
conformation of the O-atom donors in the solid state and does not form
transition-metal complexes.
;
_chemical_name_systematic
;
3,3'-([1,1':4',1''-Terphenyl]-2,2''-diyl)bis(2,2,4,4-tetramethylpentan-3-ol)
dichloromethane monosolvate
;
_chemical_name_common     ?
_chemical_formula_moiety     'C36 H50 O2, C H2 Cl2'
_chemical_formula_sum     'C37 H52 Cl2 O2'
_chemical_formula_iupac     'C36 H50 O2, C H2 Cl2'
_chemical_formula_weight     599.68
_chemical_melting_point     ?
_space_group_crystal_system     triclinic
_space_group_name_H-M_alt     'P -1'
_space_group_name_Hall     '-P 1'
loop_
    _space_group_symop_operation_xyz
    'x, y, z'
    '-x, -y, -z'
_cell_length_a     8.2449(4)
_cell_length_b     9.1248(4)
_cell_length_c     12.1825(6)
_cell_angle_alpha     101.530(2)
_cell_angle_beta     102.729(3)
_cell_angle_gamma     109.200(2)
_cell_volume     806.53(7)
_cell_formula_units_Z     1
_cell_measurement_reflns_used     9980
_cell_measurement_theta_min     2.47
_cell_measurement_theta_max     27.18
_cell_measurement_temperature     100.10
_exptl_crystal_description     prism
_exptl_crystal_colour     colourless
_exptl_crystal_size_max     0.15
_exptl_crystal_size_mid     0.1
_exptl_crystal_size_min     0.04
_exptl_crystal_density_diffrn     1.235
_exptl_crystal_density_meas     ?
_exptl_crystal_density_method     ?
_exptl_crystal_F_000     324
_exptl_absorpt_coefficient_mu     0.233
_exptl_absorpt_correction_type     multi-scan
_exptl_absorpt_process_details
;
(SADABS; Krause <i>et al.</i>,  2015)
;
_exptl_absorpt_correction_T_min     0.7215
_exptl_absorpt_correction_T_max     0.7455
_diffrn_ambient_temperature     100.10
_diffrn_source     'sealed tube'
_diffrn_radiation_type     MoK\a
_diffrn_radiation_wavelength     0.71073
_diffrn_radiation_monochromator     graphite
_diffrn_measurement_device_type     'Bruker APEXII CCD'
_diffrn_measurement_device     '\k-geometry diffractometer'
_diffrn_measurement_method     '\w and \f scans'
_diffrn_detector_area_resol_mean     8
_diffrn_reflns_number     27197
_diffrn_reflns_av_R_equivalents     0.0365
_diffrn_reflns_av_unetI/netI     0.0304
_diffrn_reflns_theta_min     1.794
_diffrn_reflns_theta_max     27.224
_diffrn_reflns_theta_full     25.242
_diffrn_measured_fraction_theta_max     0.985
_diffrn_measured_fraction_theta_full     0.995
_diffrn_reflns_limit_h_min     -10
_diffrn_reflns_limit_h_max     10
_diffrn_reflns_limit_k_min     -11
_diffrn_reflns_limit_k_max     11
_diffrn_reflns_limit_l_min     -15
_diffrn_reflns_limit_l_max     15
_refine_special_details
;
Used Part -1 on the dichloromethane (DCM) and hydroxyl hydrogens because
 they were disordered by inverison symmetry (sof=0.5). In addition,
 RIGU/DFIX/SIMU were employed to model the disorder of the DCM solvent.
The structure of H2[OO]tBu was collected on a Bruker X8 APEX-II diffractometer
 with MoK\a radiation and a graphite monochromator. The diffraction intensities
 were measured using a Bruker APEX-II CCD detector. Data were acquired at 100?K
 with an Oxford 800 Cryostream low-temperature apparatus. The data were
 processed using APEX3 software supplied by Bruker AXS. The structures were
 solved by Intrinsic Phasing using SHELXT (Sheldrick, 2015a) and refined with
 SHELXL-2018 (Sheldrick 2015b) using Olex2 (Dolomanov, 2009).
;
_reflns_number_total     3559
_reflns_number_gt     2769
_reflns_threshold_expression     'I > 2\s(I)'
_refine_ls_structure_factor_coef     Fsqd
_refine_ls_matrix_type     full
_refine_ls_R_factor_all     0.0698
_refine_ls_R_factor_gt     0.0513
_refine_ls_wR_factor_gt     0.1246
_refine_ls_wR_factor_ref     0.1357
_refine_ls_goodness_of_fit_ref     1.047
_refine_ls_restrained_S_all     1.044
_refine_ls_number_reflns     3559
_refine_ls_number_parameters     211
_refine_ls_number_restraints     27
_refine_ls_hydrogen_treatment     mixed
_refine_ls_weighting_scheme     calc
_refine_ls_weighting_details
              'w=1/[\s^2^(Fo^2^)+(0.0594P)^2^+0.6108P] where P=(Fo^2^+2Fc^2^)/3'
_atom_sites_solution_hydrogens     mixed
_atom_sites_solution_primary     dual
_atom_sites_solution_secondary     ?
_refine_ls_shift/su_max     0.000
_refine_ls_shift/su_mean     0.000
_refine_diff_density_max     0.570
_refine_diff_density_min     -0.430
_refine_ls_extinction_method     none
_refine_ls_extinction_coef     .
loop_
    _atom_type_symbol
    _atom_type_description
    _atom_type_scat_dispersion_real
    _atom_type_scat_dispersion_imag
    _atom_type_scat_source
    'C' 'C' 0.0033 0.0016
                         'International Tables Vol C Tables 4.2.6.8 and 6.1.1.4'
    'H' 'H' 0.0000 0.0000
                         'International Tables Vol C Tables 4.2.6.8 and 6.1.1.4'
    'Cl' 'Cl' 0.1484 0.1585
                         'International Tables Vol C Tables 4.2.6.8 and 6.1.1.4'
    'O' 'O' 0.0106 0.0060
                         'International Tables Vol C Tables 4.2.6.8 and 6.1.1.4'
_computing_data_collection
;
APEX2 (Bruker, 2016)
;
_computing_cell_refinement
;
SAINT (Bruker, 2016)
;
_computing_data_reduction
;
SAINT (Bruker, 2016)
;
_computing_structure_solution
;
<i>SHELXT2018/2</i> (Sheldrick, 2015a)
;
_computing_structure_refinement
;
<i>SHELXL2018/3</i> (Sheldrick, 2015b)
;
_computing_molecular_graphics
;
<i>OLEX2</i> (Dolomanov <i>et al.</i>,  2009)
;
_computing_publication_material
;
<i>OLEX2</i> (Dolomanov <i>et al.</i>,  2009)
;
loop_
    _atom_site_type_symbol
    _atom_site_label
    _atom_site_fract_x
    _atom_site_fract_y
    _atom_site_fract_z
    _atom_site_U_iso_or_equiv
    _atom_site_adp_type
    _atom_site_calc_flag
    _atom_site_occupancy
    _atom_site_disorder_assembly
    _atom_site_disorder_group
    O O1 0.55932(17) 0.63933(16) 0.10947(11) 0.0224(3) Uani d 1 . .
    H H1A 0.556(6) 0.555(4) 0.050(3) 0.027 Uiso d 0.5 A -1
    H H1B 0.594(6) 0.737(3) 0.088(4) 0.027 Uiso d 0.5 B -1
    C C17 0.8826(2) 0.5620(2) 0.53594(15) 0.0176(4) Uani d 1 . .
    H H17 0.801780 0.603330 0.562488 0.021 Uiso calc 1 . .
    C C1 0.6733(2) 0.6559(2) 0.22428(15) 0.0174(4) Uani d 1 . .
    C C15 0.6438(2) 0.4210(2) 0.33668(15) 0.0166(4) Uani d 1 . .
    C C14 0.5253(2) 0.2805(2) 0.34915(16) 0.0200(4) Uani d 1 . .
    H H14 0.571142 0.235101 0.406337 0.024 Uiso calc 1 . .
    C C16 0.8316(2) 0.4698(2) 0.41871(15) 0.0168(4) Uani d 1 . .
    C C18 1.0488(2) 0.5946(2) 0.61443(15) 0.0179(4) Uani d 1 . .
    H H18 1.081840 0.662282 0.692598 0.021 Uiso calc 1 . .
    C C10 0.5770(2) 0.4932(2) 0.25311(15) 0.0164(4) Uani d 1 . .
    C C12 0.2780(2) 0.2706(2) 0.20251(16) 0.0218(4) Uani d 1 . .
    H H12 0.154405 0.221280 0.156261 0.026 Uiso calc 1 . .
    C C8 0.8541(3) 0.5146(2) 0.13697(16) 0.0228(4) Uani d 1 . .
    H H8A 0.823600 0.436332 0.181305 0.034 Uiso calc 1 . .
    H H8B 0.971115 0.526787 0.125134 0.034 Uiso calc 1 . .
    H H8C 0.760907 0.475262 0.060292 0.034 Uiso calc 1 . .
    C C13 0.3453(3) 0.2034(2) 0.28338(16) 0.0233(4) Uani d 1 . .
    H H13 0.270041 0.106475 0.293847 0.028 Uiso calc 1 . .
    C C2 0.6571(2) 0.8019(2) 0.31128(16) 0.0196(4) Uani d 1 . .
    C C11 0.3922(2) 0.4115(2) 0.18886(16) 0.0201(4) Uani d 1 . .
    H H11 0.342427 0.455795 0.132331 0.024 Uiso calc 1 . .
    C C9 1.0251(2) 0.7558(2) 0.32004(16) 0.0230(4) Uani d 1 . .
    H H9A 1.046663 0.870258 0.352693 0.034 Uiso calc 1 . .
    H H9B 1.133028 0.748183 0.302648 0.034 Uiso calc 1 . .
    H H9C 0.997886 0.697588 0.377407 0.034 Uiso calc 1 . .
    C C6 0.8648(2) 0.6799(2) 0.20637(16) 0.0205(4) Uani d 1 . .
    C C7 0.9138(3) 0.7914(2) 0.12807(17) 0.0242(4) Uani d 1 . .
    H H7A 0.818087 0.748131 0.052235 0.036 Uiso calc 1 . .
    H H7B 1.028136 0.795658 0.114886 0.036 Uiso calc 1 . .
    H H7C 0.926383 0.901068 0.167499 0.036 Uiso calc 1 . .
    C C5 0.7299(3) 0.8151(2) 0.44128(16) 0.0230(4) Uani d 1 . .
    H H5A 0.660312 0.715436 0.456406 0.035 Uiso calc 1 . .
    H H5B 0.718633 0.908189 0.490347 0.035 Uiso calc 1 . .
    H H5C 0.857219 0.830149 0.460379 0.035 Uiso calc 1 . .
    C C3 0.7517(3) 0.9677(2) 0.29460(18) 0.0263(4) Uani d 1 . .
    H H3A 0.882351 0.996007 0.317126 0.039 Uiso calc 1 . .
    H H3B 0.726025 1.050519 0.344213 0.039 Uiso calc 1 . .
    H H3C 0.707206 0.962474 0.211807 0.039 Uiso calc 1 . .
    C C4 0.4579(3) 0.7765(2) 0.29020(18) 0.0264(4) Uani d 1 . .
    H H4A 0.403414 0.768737 0.208073 0.040 Uiso calc 1 . .
    H H4B 0.449706 0.868637 0.342607 0.040 Uiso calc 1 . .
    H H4C 0.393527 0.676084 0.306465 0.040 Uiso calc 1 . .
    Cl Cl1 0.3212(4) -0.0907(3) -0.0033(2) 0.0621(10) Uani d 0.5 C -1
    Cl Cl2 0.6911(5) 0.0667(4) -0.0006(3) 0.0715(11) Uani d 0.5 C -1
    C C19 0.5047(6) 0.0957(5) 0.0345(3) 0.0311(10) Uani d 0.5 C -1
    H H19A 0.539953 0.150232 0.119918 0.037 Uiso calc 0.5 C -1
    H H19B 0.468532 0.166861 -0.008572 0.037 Uiso calc 0.5 C -1
loop_
    _atom_site_aniso_label
    _atom_site_aniso_U_11
    _atom_site_aniso_U_22
    _atom_site_aniso_U_33
    _atom_site_aniso_U_12
    _atom_site_aniso_U_13
    _atom_site_aniso_U_23
    O1 0.0208(7) 0.0255(7) 0.0181(7) 0.0073(6) 0.0002(5) 0.0097(6)
    C17 0.0209(9) 0.0168(9) 0.0187(9) 0.0109(7) 0.0066(7) 0.0063(7)
    C1 0.0182(9) 0.0162(9) 0.0145(8) 0.0053(7) 0.0007(7) 0.0045(7)
    C15 0.0183(9) 0.0159(8) 0.0151(8) 0.0078(7) 0.0039(7) 0.0028(7)
    C14 0.0243(9) 0.0202(9) 0.0181(9) 0.0105(8) 0.0067(7) 0.0079(7)
    C16 0.0186(9) 0.0149(8) 0.0175(8) 0.0065(7) 0.0042(7) 0.0077(7)
    C18 0.0224(9) 0.0155(8) 0.0150(8) 0.0081(7) 0.0036(7) 0.0044(7)
    C10 0.0169(8) 0.0143(8) 0.0166(8) 0.0058(7) 0.0040(7) 0.0036(7)
    C12 0.0172(9) 0.0220(9) 0.0183(9) 0.0030(7) 0.0014(7) 0.0018(7)
    C8 0.0234(9) 0.0247(10) 0.0207(9) 0.0093(8) 0.0073(8) 0.0070(8)
    C13 0.0248(10) 0.0181(9) 0.0237(10) 0.0028(8) 0.0093(8) 0.0069(8)
    C2 0.0205(9) 0.0171(9) 0.0202(9) 0.0082(7) 0.0027(7) 0.0058(7)
    C11 0.0198(9) 0.0216(9) 0.0176(9) 0.0077(7) 0.0030(7) 0.0065(7)
    C9 0.0181(9) 0.0232(10) 0.0225(9) 0.0041(8) 0.0035(7) 0.0060(8)
    C6 0.0178(9) 0.0224(9) 0.0200(9) 0.0057(7) 0.0050(7) 0.0077(7)
    C7 0.0212(9) 0.0246(10) 0.0217(9) 0.0022(8) 0.0051(7) 0.0092(8)
    C5 0.0271(10) 0.0201(9) 0.0198(9) 0.0099(8) 0.0042(8) 0.0037(7)
    C3 0.0308(11) 0.0181(9) 0.0281(10) 0.0092(8) 0.0059(8) 0.0071(8)
    C4 0.0260(10) 0.0268(10) 0.0287(10) 0.0153(8) 0.0065(8) 0.0066(8)
    Cl1 0.103(2) 0.0143(6) 0.0325(10) -0.0108(9) 0.0021(11) 0.0079(6)
    Cl2 0.120(2) 0.104(2) 0.0643(16) 0.093(2) 0.0660(15) 0.0541(14)
    C19 0.057(3) 0.029(2) 0.0190(19) 0.030(2) 0.0121(19) 0.0086(17)
_geom_special_details
;
 All esds (except the esd in the dihedral angle between two l.s. planes)
 are estimated using the full covariance matrix.  The cell esds are taken
 into account individually in the estimation of esds in distances, angles
 and torsion angles; correlations between esds in cell parameters are only
 used when they are defined by crystal symmetry.  An approximate (isotropic)
 treatment of cell esds is used for estimating esds involving l.s. planes.
;
loop_
    _geom_bond_atom_site_label_1
    _geom_bond_atom_site_label_2
    _geom_bond_site_symmetry_2
    _geom_bond_distance
    _geom_bond_publ_flag
    O1 H1A . 0.933(19) ?
    O1 H1B . 0.944(19) ?
    O1 C1 . 1.451(2) ?
    C17 H17 . 0.9500 ?
    C17 C16 . 1.395(2) ?
    C17 C18 . 1.386(2) ?
    C1 C10 . 1.586(2) ?
    C1 C2 . 1.591(3) ?
    C1 C6 . 1.591(3) ?
    C15 C14 . 1.393(2) ?
    C15 C16 . 1.511(2) ?
    C15 C10 . 1.426(2) ?
    C14 H14 . 0.9500 ?
    C14 C13 . 1.380(3) ?
    C16 C18 2_766 1.393(3) ?
    C18 H18 . 0.9500 ?
    C10 C11 . 1.408(2) ?
    C12 H12 . 0.9500 ?
    C12 C13 . 1.371(3) ?
    C12 C11 . 1.387(3) ?
    C8 H8A . 0.9800 ?
    C8 H8B . 0.9800 ?
    C8 H8C . 0.9800 ?
    C8 C6 . 1.539(3) ?
    C13 H13 . 0.9500 ?
    C2 C5 . 1.530(2) ?
    C2 C3 . 1.535(3) ?
    C2 C4 . 1.535(3) ?
    C11 H11 . 0.9500 ?
    C9 H9A . 0.9800 ?
    C9 H9B . 0.9800 ?
    C9 H9C . 0.9800 ?
    C9 C6 . 1.533(2) ?
    C6 C7 . 1.548(2) ?
    C7 H7A . 0.9800 ?
    C7 H7B . 0.9800 ?
    C7 H7C . 0.9800 ?
    C5 H5A . 0.9800 ?
    C5 H5B . 0.9800 ?
    C5 H5C . 0.9800 ?
    C3 H3A . 0.9800 ?
    C3 H3B . 0.9800 ?
    C3 H3C . 0.9800 ?
    C4 H4A . 0.9800 ?
    C4 H4B . 0.9800 ?
    C4 H4C . 0.9800 ?
    Cl1 C19 . 1.755(4) ?
    Cl2 C19 . 1.768(4) ?
    C19 H19A . 0.9900 ?
    C19 H19B . 0.9900 ?
loop_
    _geom_angle_atom_site_label_1
    _geom_angle_atom_site_label_2
    _geom_angle_atom_site_label_3
    _geom_angle_site_symmetry_1
    _geom_angle_site_symmetry_3
    _geom_angle
    _geom_angle_publ_flag
    H1A O1 H1B . . 109(4) ?
    C1 O1 H1A . . 113(3) ?
    C1 O1 H1B . . 112(3) ?
    C16 C17 H17 . . 119.3 ?
    C18 C17 H17 . . 119.3 ?
    C18 C17 C16 . . 121.35(16) ?
    O1 C1 C10 . . 104.99(13) ?
    O1 C1 C2 . . 104.30(13) ?
    O1 C1 C6 . . 104.28(13) ?
    C10 C1 C2 . . 108.49(14) ?
    C10 C1 C6 . . 115.07(14) ?
    C6 C1 C2 . . 118.18(14) ?
    C14 C15 C16 . . 110.28(15) ?
    C14 C15 C10 . . 119.01(16) ?
    C10 C15 C16 . . 130.70(15) ?
    C15 C14 H14 . . 118.1 ?
    C13 C14 C15 . . 123.88(17) ?
    C13 C14 H14 . . 118.1 ?
    C17 C16 C15 . . 121.05(15) ?
    C18 C16 C17 2_766 . 117.09(16) ?
    C18 C16 C15 2_766 . 121.23(15) ?
    C17 C18 C16 . 2_766 121.49(16) ?
    C17 C18 H18 . . 119.3 ?
    C16 C18 H18 2_766 . 119.3 ?
    C15 C10 C1 . . 130.84(15) ?
    C11 C10 C1 . . 113.90(15) ?
    C11 C10 C15 . . 115.18(15) ?
    C13 C12 H12 . . 120.3 ?
    C13 C12 C11 . . 119.34(17) ?
    C11 C12 H12 . . 120.3 ?
    H8A C8 H8B . . 109.5 ?
    H8A C8 H8C . . 109.5 ?
    H8B C8 H8C . . 109.5 ?
    C6 C8 H8A . . 109.5 ?
    C6 C8 H8B . . 109.5 ?
    C6 C8 H8C . . 109.5 ?
    C14 C13 H13 . . 120.9 ?
    C12 C13 C14 . . 118.13(17) ?
    C12 C13 H13 . . 120.9 ?
    C5 C2 C1 . . 113.25(14) ?
    C5 C2 C3 . . 107.88(15) ?
    C5 C2 C4 . . 105.36(15) ?
    C3 C2 C1 . . 113.32(15) ?
    C3 C2 C4 . . 106.35(15) ?
    C4 C2 C1 . . 110.16(15) ?
    C10 C11 H11 . . 117.8 ?
    C12 C11 C10 . . 124.45(17) ?
    C12 C11 H11 . . 117.8 ?
    H9A C9 H9B . . 109.5 ?
    H9A C9 H9C . . 109.5 ?
    H9B C9 H9C . . 109.5 ?
    C6 C9 H9A . . 109.5 ?
    C6 C9 H9B . . 109.5 ?
    C6 C9 H9C . . 109.5 ?
    C8 C6 C1 . . 108.22(14) ?
    C8 C6 C7 . . 104.41(15) ?
    C9 C6 C1 . . 115.03(15) ?
    C9 C6 C8 . . 111.07(15) ?
    C9 C6 C7 . . 104.92(15) ?
    C7 C6 C1 . . 112.70(15) ?
    C6 C7 H7A . . 109.5 ?
    C6 C7 H7B . . 109.5 ?
    C6 C7 H7C . . 109.5 ?
    H7A C7 H7B . . 109.5 ?
    H7A C7 H7C . . 109.5 ?
    H7B C7 H7C . . 109.5 ?
    C2 C5 H5A . . 109.5 ?
    C2 C5 H5B . . 109.5 ?
    C2 C5 H5C . . 109.5 ?
    H5A C5 H5B . . 109.5 ?
    H5A C5 H5C . . 109.5 ?
    H5B C5 H5C . . 109.5 ?
    C2 C3 H3A . . 109.5 ?
    C2 C3 H3B . . 109.5 ?
    C2 C3 H3C . . 109.5 ?
    H3A C3 H3B . . 109.5 ?
    H3A C3 H3C . . 109.5 ?
    H3B C3 H3C . . 109.5 ?
    C2 C4 H4A . . 109.5 ?
    C2 C4 H4B . . 109.5 ?
    C2 C4 H4C . . 109.5 ?
    H4A C4 H4B . . 109.5 ?
    H4A C4 H4C . . 109.5 ?
    H4B C4 H4C . . 109.5 ?
    Cl1 C19 Cl2 . . 110.9(2) ?
    Cl1 C19 H19A . . 109.5 ?
    Cl1 C19 H19B . . 109.5 ?
    Cl2 C19 H19A . . 109.5 ?
    Cl2 C19 H19B . . 109.5 ?
    H19A C19 H19B . . 108.1 ?
loop_
    _geom_torsion_atom_site_label_1
    _geom_torsion_atom_site_label_2
    _geom_torsion_atom_site_label_3
    _geom_torsion_atom_site_label_4
    _geom_torsion_site_symmetry_1
    _geom_torsion_site_symmetry_2
    _geom_torsion_site_symmetry_3
    _geom_torsion_site_symmetry_4
    _geom_torsion
    _geom_torsion_publ_flag
    O1 C1 C10 C15 . . . . 162.41(17) ?
    O1 C1 C10 C11 . . . . -21.10(19) ?
    O1 C1 C2 C5 . . . . 166.21(14) ?
    O1 C1 C2 C3 . . . . -70.49(18) ?
    O1 C1 C2 C4 . . . . 48.51(18) ?
    O1 C1 C6 C8 . . . . -74.63(16) ?
    O1 C1 C6 C9 . . . . 160.53(15) ?
    O1 C1 C6 C7 . . . . 40.31(19) ?
    C1 C10 C11 C12 . . . . -177.15(17) ?
    C15 C14 C13 C12 . . . . -1.3(3) ?
    C15 C10 C11 C12 . . . . -0.1(3) ?
    C14 C15 C16 C17 . . . . -84.3(2) ?
    C14 C15 C16 C18 . . . 2_766 86.4(2) ?
    C14 C15 C10 C1 . . . . 175.90(17) ?
    C14 C15 C10 C11 . . . . -0.6(2) ?
    C16 C17 C18 C16 . . . 2_766 -3.1(3) ?
    C16 C15 C14 C13 . . . . -177.91(17) ?
    C16 C15 C10 C1 . . . . -5.1(3) ?
    C16 C15 C10 C11 . . . . 178.46(17) ?
    C18 C17 C16 C15 . . . . 174.02(16) ?
    C18 C17 C16 C18 . . . 2_766 3.0(3) ?
    C10 C1 C2 C5 . . . . 54.70(19) ?
    C10 C1 C2 C3 . . . . 178.00(14) ?
    C10 C1 C2 C4 . . . . -63.00(18) ?
    C10 C1 C6 C8 . . . . 39.81(19) ?
    C10 C1 C6 C9 . . . . -85.03(19) ?
    C10 C1 C6 C7 . . . . 154.74(15) ?
    C10 C15 C14 C13 . . . . 1.3(3) ?
    C10 C15 C16 C17 . . . . 96.7(2) ?
    C10 C15 C16 C18 . . . 2_766 -92.7(2) ?
    C13 C12 C11 C10 . . . . 0.1(3) ?
    C2 C1 C10 C15 . . . . -86.5(2) ?
    C2 C1 C10 C11 . . . . 89.94(17) ?
    C2 C1 C6 C8 . . . . 170.19(14) ?
    C2 C1 C6 C9 . . . . 45.3(2) ?
    C2 C1 C6 C7 . . . . -74.88(19) ?
    C11 C12 C13 C14 . . . . 0.6(3) ?
    C6 C1 C10 C15 . . . . 48.4(2) ?
    C6 C1 C10 C11 . . . . -135.13(16) ?
    C6 C1 C2 C5 . . . . -78.62(19) ?
    C6 C1 C2 C3 . . . . 44.7(2) ?
    C6 C1 C2 C4 . . . . 163.68(15) ?
loop_
    _geom_hbond_atom_site_label_D
    _geom_hbond_atom_site_label_H
    _geom_hbond_atom_site_label_A
    _geom_hbond_site_symmetry_A
    _geom_hbond_distance_DH
    _geom_hbond_distance_HA
    _geom_hbond_distance_DA
    _geom_hbond_angle_DHA
    O1 H1A O1 2_665 0.93(4) 2.13(3) 3.0066(19) 157(4)
_shelx_space_group_comment
;
The symmetry employed for this shelxl refinement is uniquely defined
by the following loop, which should always be used as a source of
symmetry information in preference to the above space-group names.
They are only intended as comments.
;
_shelx_estimated_absorpt_T_min     0.966
_shelx_estimated_absorpt_T_max     0.991
_shelx_hkl_file
;
  -1   0   0 1622.24   37.70
  -1   0   0 1630.74   38.00
  -1   0   0 1656.03   37.60
  -1   0   0 1677.63   37.60
  -1   0   0 1700.13   37.90
  -1   0   0 1632.34   37.70
  -1   0   0 1670.23   37.70
  -1   0   0 1709.83   37.70
  -1   0   0 1658.73   37.50
   1   0   0 1655.33   37.80
   1   0   0 1656.73   37.90
   1   0   0 1728.53   37.70
   1   0   0 1641.24   38.10
   1   0   0 1646.84   37.80
   1   0   0 1654.23   37.50
   1   0   0 1641.54   37.70
  -2   0   0   38.40    4.90
  -2   0   0   28.50    4.20
  -2   0   0   33.70    5.10
  -2   0   0   28.80    4.50
  -2   0   0   31.60    4.60
  -2   0   0   20.90    3.90
  -2   0   0   32.20    4.50
  -2   0   0   18.90    3.40
  -2   0   0   26.60    4.10
   2   0   0   27.80    4.20
   2   0   0   24.10    3.70
   2   0   0   29.20    4.10
   2   0   0   28.60    4.80
   2   0   0   21.50    3.70
   2   0   0   25.20    3.70
   2   0   0   27.70    3.90
   2   0   0   28.40    3.70
  -3   0   0  426.36   15.30
  -3   0   0  442.46   15.30
  -3   0   0  423.26   15.80
  -3   0   0  431.36   15.50
  -3   0   0  412.46   15.00
  -3   0   0  423.26   15.00
  -3   0   0  403.26   14.50
   3   0   0  420.36   14.40
   3   0   0  428.36   14.90
   3   0   0  421.06   15.90
   3   0   0  438.06   15.90
   3   0   0  412.66   15.30
   3   0   0  413.76   14.80
   3   0   0  438.06   15.20
   3   0   0  426.46   15.30
  -4   0   0  215.48   10.90
  -4   0   0  207.58   11.90
  -4   0   0  213.68   12.10
  -4   0   0  197.38   11.10
  -4   0   0  217.68   11.50
  -4   0   0  200.68   11.30
  -4   0   0  212.68   10.90
   4   0   0  208.38   11.00
   4   0   0  208.98   12.30
   4   0   0  202.18   12.00
   4   0   0  222.08   11.80
   4   0   0  223.88   11.60
   4   0   0  209.68   10.60
   4   0   0  203.88   11.30
  -5   0   0  225.58   13.80
  -5   0   0  243.08   13.60
  -5   0   0  215.88   12.40
  -5   0   0  249.48   13.80
  -5   0   0  223.08   13.10
  -5   0   0  214.08   13.60
   5   0   0  252.17   13.90
   5   0   0  225.68   13.70
   5   0   0  237.18   13.30
   5   0   0  252.57   13.70
   5   0   0  236.78   13.20
   5   0   0  252.87   15.00
   5   0   0  220.28   12.00
  -6   0   0   44.50    8.10
  -6   0   0   42.10    9.00
  -6   0   0   12.30    6.10
  -6   0   0   54.09    8.90
  -6   0   0   24.40    7.40
  -6   0   0   32.60    7.50
   6   0   0   34.70    8.00
   6   0   0   46.30    7.20
   6   0   0   24.50    7.00
   6   0   0   34.40    7.20
   6   0   0   34.80    7.30
   6   0   0   46.80    8.40
   6   0   0   48.50    8.60
  -7   0   0   73.99   10.90
  -7   0   0   90.79   12.20
  -7   0   0   74.09   11.80
  -7   0   0   55.19   10.10
  -7   0   0   61.59   10.30
   7   0   0   69.99   12.00
   7   0   0   60.19   10.00
   7   0   0   70.59    9.20
   7   0   0   43.80    8.40
   7   0   0   76.09   11.60
   7   0   0   69.39    8.90
  -8   0   0   -9.40    5.50
  -8   0   0   -2.40    6.50
  -8   0   0   12.50    7.30
   8   0   0   -5.80    5.60
   8   0   0  -10.00    6.20
  -9   0   0   10.10    8.20
  -9   0   0    9.80    7.00
   9   0   0    6.80    7.10
   9  -1   0   12.90    8.10
   9  -1   0   10.80    5.40
  -9   1   0    2.50    7.40
  -9   1   0   14.30    8.00
  -9   1   0   23.40    8.20
   8  -1   0    5.80    4.40
   8  -1   0   -5.80    5.60
   8  -1   0   -1.30    5.30
   8  -1   0    9.70    8.20
   8  -1   0   -1.30    3.60
  -8   1   0    3.90    6.20
  -8   1   0    6.50    6.00
  -8   1   0   -5.20    5.90
  -8   1   0    0.40    5.30
   7  -1   0  315.77   18.10
   7  -1   0  306.17   15.70
   7  -1   0  298.67   17.90
   7  -1   0  293.17   17.70
   7  -1   0  320.97   16.50
   7  -1   0  309.57   19.00
  -7   1   0  315.77   18.30
  -7   1   0  299.67   17.30
  -7   1   0  300.47   18.10
  -7   1   0  294.67   18.50
  -7   1   0  318.17   18.50
   6  -1   0   83.79   10.40
   6  -1   0   80.39    8.10
   6  -1   0  100.09   10.10
   6  -1   0   98.69    9.20
   6  -1   0   86.49   10.20
   6  -1   0   85.99    9.90
   6  -1   0   81.99   11.20
  -6   1   0   87.19    8.60
  -6   1   0   90.99    9.30
  -6   1   0  101.29   10.40
  -6   1   0  117.79   10.70
  -6   1   0   70.39    9.60
  -6   1   0   73.99   10.20
   5  -1   0  972.50   31.20
   5  -1   0  980.90   30.40
   5  -1   0  983.90   30.90
   5  -1   0  935.01   29.00
   5  -1   0  962.80   29.60
   5  -1   0  971.50   31.10
   5  -1   0  990.60   28.70
  -5   1   0 1005.10   31.10
  -5   1   0  973.70   30.20
  -5   1   0 1014.50   31.00
  -5   1   0  991.10   30.10
  -5   1   0  978.90   30.20
  -5   1   0  933.71   30.70
  -5   1   0  966.90   30.00
   4  -1   0 1747.43   43.40
   4  -1   0 1671.53   44.00
   4  -1   0 1680.23   43.50
   4  -1   0 1714.73   42.90
   4  -1   0 1687.03   44.80
   4  -1   0 1657.93   44.50
   4  -1   0 1702.23   44.70
  -4   1   0 1742.33   44.30
  -4   1   0 1672.43   44.10
  -4   1   0 1715.53   44.90
  -4   1   0 1745.13   45.00
  -4   1   0 1704.53   44.70
  -4   1   0 1731.33   44.00
  -4   1   0 1695.63   43.90
   3  -1   0  420.16   13.60
   3  -1   0  434.26   14.60
   3  -1   0  411.46   13.00
   3  -1   0  410.56   14.20
   3  -1   0  431.96   14.30
   3  -1   0  413.86   13.30
   3  -1   0  406.16   14.30
   3  -1   0  414.96   14.00
  -3   1   0  406.76   14.20
  -3   1   0  443.36   14.40
  -3   1   0  422.86   14.30
  -3   1   0  387.96   13.50
  -3   1   0  411.96   13.80
  -3   1   0  403.06   14.00
  -3   1   0  424.06   13.90
  -3   1   0  386.06   14.20
   2  -1   0 1327.57   32.50
   2  -1   0 1346.47   32.30
   2  -1   0 1412.06   32.90
   2  -1   0 1369.86   31.60
   2  -1   0 1411.56   31.80
   2  -1   0 1339.27   32.40
   2  -1   0 1397.46   32.90
   2  -1   0 1374.76   32.90
   2  -1   0 1382.46   32.20
   2  -1   0 1380.76   32.60
  -2   1   0 1403.76   32.50
  -2   1   0 1336.77   32.10
  -2   1   0 1393.36   33.00
  -2   1   0 1349.77   32.50
  -2   1   0 1319.47   32.70
  -2   1   0 1345.97   32.30
  -2   1   0 1335.67   32.50
  -2   1   0 1308.67   32.50
   1  -1   0 1318.17   29.40
   1  -1   0 1320.77   29.30
   1  -1   0 1320.37   28.90
   1  -1   0 1307.47   29.50
   1  -1   0 1332.17   29.40
   1  -1   0 1330.17   29.50
  -1   1   0 1281.57   29.40
  -1   1   0 1290.77   29.30
  -1   1   0 1324.47   29.20
  -1   1   0 1340.07   29.50
  -1   1   0 1320.77   29.20
  -1   1   0 1324.27   29.50
   0  -1   0 1439.06   33.30
   0  -1   0 1450.65   32.30
   0  -1   0 1386.36   34.00
   0  -1   0 1602.44   32.80
   0  -1   0 1376.96   32.70
   0  -1   0 1541.25   32.80
   0  -1   0 1529.65   32.90
   0  -1   0 1555.04   33.90
   0   1   0 1446.26   32.50
   0   1   0 1485.75   32.90
   0   1   0 1431.26   32.90
   0   1   0 1648.24   34.00
   0   1   0 1421.26   32.90
   0   1   0 1359.16   33.90
   0   1   0 1610.64   33.00
   0   1   0 1472.65   33.30
   0   1   0 1512.95   32.90
   0   1   0 1561.84   32.50
  -1  -1   0 3884.31   85.09
  -1  -1   0 3752.72   85.69
  -1  -1   0 3817.62   86.59
  -1  -1   0 3949.00   87.19
  -1  -1   0 3908.81   85.49
  -1  -1   0 3804.42   85.69
  -1  -1   0 3871.71   84.89
  -1  -1   0 4093.69   85.09
  -1  -1   0 3885.11   85.89
   1   1   0 3763.52   85.89
   1   1   0 4021.60   85.39
   1   1   0 3933.01   85.79
   1   1   0 3777.82   85.39
   1   1   0 3851.81   87.19
   1   1   0 3785.52   86.39
   1   1   0 3838.72   85.19
   1   1   0 3758.72   85.29
   1   1   0 3816.02   85.89
  -2  -1   0  736.03   20.80
  -2  -1   0  740.63   22.10
  -2  -1   0  783.42   21.20
  -2  -1   0  762.02   21.70
  -2  -1   0  724.53   21.60
  -2  -1   0  767.12   23.00
  -2  -1   0  789.92   21.80
  -2  -1   0  766.62   20.70
   2   1   0  773.12   22.30
   2   1   0  787.42   21.70
   2   1   0  738.43   21.00
   2   1   0  785.22   21.50
   2   1   0  773.32   23.30
   2   1   0  744.83   21.80
   2   1   0  716.73   21.30
   2   1   0  767.22   21.40
   2   1   0  771.12   21.90
   2   1   0  775.72   22.00
  -3  -1   0  794.22   24.50
  -3  -1   0  783.92   24.20
  -3  -1   0  778.22   24.60
  -3  -1   0  777.52   23.10
  -3  -1   0  765.72   25.50
  -3  -1   0  785.02   23.30
  -3  -1   0  804.52   24.20
   3   1   0  799.02   24.00
   3   1   0  797.82   24.70
   3   1   0  802.62   24.90
   3   1   0  791.22   23.50
   3   1   0  789.22   24.00
   3   1   0  823.32   24.80
   3   1   0  729.03   25.40
   3   1   0  782.22   24.10
  -4  -1   0  280.97   14.20
  -4  -1   0  264.47   12.90
  -4  -1   0  262.87   13.60
  -4  -1   0  268.77   14.90
  -4  -1   0  295.37   14.20
  -4  -1   0  281.27   13.90
  -4  -1   0  281.87   12.90
   4   1   0  297.57   15.80
   4   1   0  284.67   13.90
   4   1   0  294.37   13.30
   4   1   0  263.27   14.10
   4   1   0  287.57   14.10
   4   1   0  268.57   13.40
   4   1   0  285.17   13.90
  -5  -1   0    2.70    4.30
  -5  -1   0    7.50    4.10
  -5  -1   0    9.10    5.30
  -5  -1   0    9.70    4.60
  -5  -1   0    6.80    4.90
  -5  -1   0    8.50    5.30
   5   1   0    2.30    2.80
   5   1   0    7.20    5.60
   5   1   0   10.10    4.90
   5   1   0    4.50    4.70
   5   1   0    7.40    5.50
   5   1   0   -1.80    4.20
   5   1   0    5.00    3.50
  -6  -1   0   45.00    8.30
  -6  -1   0   43.40    7.10
  -6  -1   0   39.00    8.50
  -6  -1   0   64.79   10.80
  -6  -1   0   46.40    7.20
  -6  -1   0   38.70    8.30
  -6  -1   0   44.50    8.50
   6   1   0   48.40    7.80
   6   1   0   45.80    7.70
   6   1   0   48.60    9.20
   6   1   0   40.20    9.60
   6   1   0   55.49    9.50
   6   1   0   33.50    7.70
   6   1   0   68.89   10.50
  -7  -1   0   18.10    7.80
  -7  -1   0   13.50    7.20
  -7  -1   0   19.80    7.80
   7   1   0   15.70    8.20
   7   1   0    7.60    6.80
   7   1   0   11.90    7.10
  -8  -1   0   -2.30    6.20
  -8  -1   0    5.90    7.30
   8   1   0    8.40    7.70
   8   1   0   -0.50    6.80
  -9  -1   0   31.30   11.10
  -9  -1   0   33.70   10.70
   9   1   0   31.80   10.10
  10  -2   0   18.90    8.90
 -10   2   0   22.80    9.70
 -10   2   0   36.10   10.40
   9  -2   0    2.20    4.30
   9  -2   0    6.60    4.40
   9  -2   0    1.00    5.80
  -9   2   0   -2.90    5.60
  -9   2   0   14.20    8.20
  -9   2   0    7.30    7.40
   8  -2   0   -2.10    5.50
   8  -2   0    5.70    4.20
   8  -2   0    0.30    3.70
  -8   2   0    1.70    5.10
  -8   2   0    3.30    5.20
  -8   2   0   -1.60    5.20
  -8   2   0    1.10    6.00
   7  -2   0    4.30    3.60
   7  -2   0    4.40    4.30
   7  -2   0    8.90    5.10
   7  -2   0    3.60    3.30
   7  -2   0    8.70    5.20
  -7   2   0    7.60    5.10
  -7   2   0   13.70    6.40
  -7   2   0    8.10    5.40
  -7   2   0    9.40    4.90
  -7   2   0    6.70    5.30
   6  -2   0  160.18   11.30
   6  -2   0  132.59    9.00
   6  -2   0  132.59    8.70
   6  -2   0  145.79   10.90
   6  -2   0  133.19   10.30
   6  -2   0  149.99   11.00
  -6   2   0  143.79   11.00
  -6   2   0  148.09   10.90
  -6   2   0  145.09   11.00
  -6   2   0  136.69   11.00
  -6   2   0  136.09   11.40
  -6   2   0  149.88   10.80
  -6   2   0  147.99   11.50
   5  -2   0  185.78   10.70
   5  -2   0  188.48   11.70
   5  -2   0  174.18   10.70
   5  -2   0  201.28    9.20
   5  -2   0  186.58   10.80
   5  -2   0  204.08   10.80
   5  -2   0  186.58    9.20
  -5   2   0  191.48   10.80
  -5   2   0  202.68   12.40
  -5   2   0  179.28   11.00
  -5   2   0  184.08   11.30
  -5   2   0  170.58   10.80
  -5   2   0  186.78   11.60
   4  -2   0   19.70    3.00
   4  -2   0   25.20    4.70
   4  -2   0   27.80    4.60
   4  -2   0   33.50    4.80
   4  -2   0   23.90    4.60
   4  -2   0   29.00    4.80
   4  -2   0   22.20    3.70
  -4   2   0   20.10    3.50
  -4   2   0   26.60    4.60
  -4   2   0   26.70    4.90
  -4   2   0   33.40    4.90
  -4   2   0   25.20    5.00
  -4   2   0   22.30    4.30
  -4   2   0   21.00    3.90
   3  -2   0  463.05   14.50
   3  -2   0  438.76   14.00
   3  -2   0  467.45   13.60
   3  -2   0  463.55   14.50
   3  -2   0  466.35   14.30
  -3   2   0  463.35   14.50
  -3   2   0  468.75   14.30
  -3   2   0  457.85   14.00
  -3   2   0  470.35   14.30
  -3   2   0  470.85   14.70
  -3   2   0  479.35   14.00
  -3   2   0  455.65   14.70
  -3   2   0  461.15   13.60
   2  -2   0   79.99    3.10
   2  -2   0   82.09    4.30
   2  -2   0   80.89    4.00
   2  -2   0   81.69    4.30
   2  -2   0   83.09    3.10
   2  -2   0   93.49    4.40
  -2   2   0   82.59    4.20
  -2   2   0   78.39    4.40
  -2   2   0   80.99    4.20
  -2   2   0   82.99    4.30
  -2   2   0   85.39    4.10
  -2   2   0   80.99    4.40
   1  -2   0   33.20    3.00
  -1   2   0   38.10    3.00
  -1   2   0   34.30    3.00
  -1   2   0   34.60    3.30
  -1   2   0   30.30    3.20
  -1   2   0   34.80    1.60
  -1   2   0   31.40    1.70
   0  -2   0   79.89    2.60
   0  -2   0   78.59    3.80
   0  -2   0   78.59    2.60
   0  -2   0   82.39    3.80
   0  -2   0   79.29    5.70
   0  -2   0   73.89    4.00
   0  -2   0   79.99    4.30
   0  -2   0   73.49    4.70
   0  -2   0   76.79    6.20
   0   2   0   73.59    4.20
   0   2   0   72.99    5.50
   0   2   0   80.69    3.70
   0   2   0   81.89    4.30
   0   2   0   74.09    4.70
   0   2   0   78.19    4.30
   0   2   0   80.79    4.20
   0   2   0   78.49    3.60
   0   2   0   79.39    5.30
   0   2   0   65.59    6.00
  -1  -2   0  470.55   14.10
  -1  -2   0  469.95   14.50
  -1  -2   0  455.75   12.10
  -1  -2   0  467.25   15.50
  -1  -2   0  454.35   13.30
  -1  -2   0  474.65   12.30
  -1  -2   0  475.25   14.20
  -1  -2   0  452.35   16.00
   1   2   0  450.65   16.00
   1   2   0  441.96   14.20
   1   2   0  466.05   14.00
   1   2   0  467.55   14.30
   1   2   0  460.55   15.50
   1   2   0  483.35   14.10
   1   2   0  482.25   13.50
   1   2   0  470.65   13.40
   1   2   0  463.75   13.90
   1   2   0  449.46   14.30
  -2  -2   0 1209.78   36.10
  -2  -2   0 1319.47   34.20
  -2  -2   0 1276.77   34.10
  -2  -2   0 1291.77   34.10
  -2  -2   0 1320.37   33.40
  -2  -2   0 1278.17   32.20
  -2  -2   0 1340.97   32.50
  -2  -2   0 1288.07   35.50
   2   2   0 1266.07   34.30
   2   2   0 1265.97   34.10
   2   2   0 1290.67   33.40
   2   2   0 1299.77   36.60
   2   2   0 1305.37   35.50
   2   2   0 1296.27   33.70
   2   2   0 1271.77   33.60
   2   2   0 1310.87   33.80
   2   2   0 1298.17   33.50
   2   2   0 1255.67   34.30
  -3  -2   0    4.20    3.90
  -3  -2   0    9.50    4.00
  -3  -2   0   -0.90    3.30
  -3  -2   0    1.50    3.70
  -3  -2   0    2.50    2.60
  -3  -2   0   -1.20    2.10
  -3  -2   0    2.50    4.10
  -3  -2   0    1.20    3.60
   3   2   0   -2.10    3.50
   3   2   0    3.40    4.50
   3   2   0    4.50    2.70
   3   2   0   -4.90    3.00
   3   2   0   -2.70    2.70
   3   2   0   -0.10    4.00
   3   2   0    2.70    4.20
  -4  -2   0  364.16   14.80
  -4  -2   0  303.97   17.10
  -4  -2   0  323.77   15.80
  -4  -2   0  294.37   14.80
  -4  -2   0  297.37   13.60
  -4  -2   0  306.77   16.00
  -4  -2   0  328.87   15.90
  -4  -2   0  315.87   15.40
   4   2   0  295.87   16.90
   4   2   0  301.47   15.30
   4   2   0  319.27   15.80
   4   2   0  302.97   15.60
   4   2   0  319.57   15.50
   4   2   0  308.67   16.40
  -5  -2   0   39.00    8.30
  -5  -2   0   51.89    8.30
  -5  -2   0   46.30    6.80
  -5  -2   0   23.70    6.80
  -5  -2   0   36.00    7.70
  -5  -2   0   45.30    7.10
  -5  -2   0   31.00    7.20
   5   2   0   32.40    8.30
   5   2   0   56.59    8.70
   5   2   0   41.80    8.30
   5   2   0   68.49   12.50
   5   2   0   35.00    7.70
   5   2   0   53.69    7.70
   5   2   0   48.90    8.50
  -6  -2   0  233.08   13.80
  -6  -2   0  241.08   18.80
  -6  -2   0  222.98   14.00
  -6  -2   0  242.28   16.10
  -6  -2   0  209.28   16.20
  -6  -2   0  209.38   15.20
   6   2   0  231.48   16.60
   6   2   0  203.88   16.80
   6   2   0  254.37   16.90
   6   2   0  213.58   15.60
  -7  -2   0   13.90    7.60
  -7  -2   0    8.20    6.90
   7   2   0   -0.60    6.70
   7   2   0   -2.30    6.70
   7   2   0    2.90    6.00
  -8  -2   0   -4.30    7.40
  -8  -2   0   13.50    8.00
   8   2   0    6.80    7.20
   8   2   0   18.50    9.10
  10  -3   0   48.20   11.10
 -10   3   0   34.50   10.60
   9  -3   0   43.00    9.50
  -9   3   0   46.10   10.20
  -9   3   0   44.70    9.10
  -9   3   0   40.40    9.90
   8  -3   0   -0.20    2.50
   8  -3   0    1.40    5.00
   8  -3   0    1.80    2.90
  -8   3   0    4.40    5.10
  -8   3   0   -1.80    5.30
  -8   3   0   -1.50    4.60
  -8   3   0    6.60    6.10
   7  -3   0   12.00    5.60
   7  -3   0   13.40    3.20
   7  -3   0   10.20    4.60
   7  -3   0   19.60    5.10
   7  -3   0   10.50    3.10
  -7   3   0   28.30    7.20
  -7   3   0   19.00    5.80
  -7   3   0   16.60    5.70
  -7   3   0   14.80    6.10
  -7   3   0   21.70    6.70
  -7   3   0   17.20    5.60
   6  -3   0   64.49    4.30
   6  -3   0   69.19    4.50
   6  -3   0   58.69    7.00
   6  -3   0   61.89    7.70
   6  -3   0   63.09    7.00
  -6   3   0   55.09    8.50
  -6   3   0   66.49    7.60
  -6   3   0   68.29    8.50
  -6   3   0   64.09    8.10
  -6   3   0   58.99    8.20
  -6   3   0   69.79    8.30
   5  -3   0  217.78   10.60
   5  -3   0  199.68   10.70
   5  -3   0  206.48   11.30
   5  -3   0  199.08   10.50
   5  -3   0  192.58    9.60
  -5   3   0  197.18   10.40
  -5   3   0  181.88   10.10
  -5   3   0  199.68   11.20
  -5   3   0  219.38   10.70
  -5   3   0  206.88   11.10
  -5   3   0  192.38   11.20
  -5   3   0  218.88   10.70
   4  -3   0  587.54   18.10
   4  -3   0  573.54   17.80
   4  -3   0  580.44   17.70
   4  -3   0  573.94   18.20
  -4   3   0  584.34   17.60
  -4   3   0  572.54   17.20
  -4   3   0  622.24   18.10
  -4   3   0  564.64   18.50
  -4   3   0  615.04   18.90
  -4   3   0  608.04   18.50
  -4   3   0  586.44   17.90
   3  -3   0  609.84   16.60
   3  -3   0  644.14   17.40
   3  -3   0  624.14   15.80
   3  -3   0  622.94   16.90
   3  -3   0  626.24   17.10
  -3   3   0  625.24   17.50
  -3   3   0  646.04   17.40
  -3   3   0  627.84   17.00
  -3   3   0  619.24   17.40
  -3   3   0  635.24   17.10
  -3   3   0  633.84   16.90
   2  -3   0  128.69    4.90
   2  -3   0  123.59    5.80
  -2   3   0  132.89    5.60
  -2   3   0  128.09    4.70
  -2   3   0  133.89    4.90
  -2   3   0  136.89    6.00
  -2   3   0  137.29    4.80
  -2   3   0  134.99    4.60
   1  -3   0 1746.83   41.00
   1  -3   0 1758.62   42.20
  -1   3   0 1806.92   40.40
  -1   3   0 1737.33   42.10
  -1   3   0 1765.42   41.00
  -1   3   0 1779.02   38.60
  -1   3   0 1752.12   40.90
  -1   3   0 1692.03   38.60
  -1   3   0 1757.52   42.10
  -1   3   0 1721.23   38.70
   0  -3   0  261.57    8.30
   0  -3   0  263.77    8.50
   0  -3   0  274.77    8.50
   0  -3   0  256.37   11.20
   0  -3   0  274.47    8.90
   0  -3   0  250.37   10.90
   0  -3   0  257.37    9.80
   0   3   0  268.57    9.00
   0   3   0  258.07    8.30
   0   3   0  265.97   11.50
   0   3   0  269.97   11.10
   0   3   0  265.77    8.90
   0   3   0  272.07    9.00
   0   3   0  261.77    9.00
   0   3   0  273.97   10.70
  -1  -3   0  362.26   12.60
  -1  -3   0  362.86   13.40
  -1  -3   0  381.46   15.20
  -1  -3   0  342.77   14.90
  -1  -3   0  359.76   11.50
  -1  -3   0  373.76   12.60
   1   3   0  383.56   15.00
   1   3   0  378.66   12.90
   1   3   0  380.96   12.80
   1   3   0  362.06   12.60
   1   3   0  375.86   15.30
   1   3   0  380.86   13.30
   1   3   0  366.26   12.90
   1   3   0  357.66   11.70
   1   3   0  368.66   13.10
  -2  -3   0   43.80    6.30
  -2  -3   0   44.70    4.10
  -2  -3   0   48.40    5.80
  -2  -3   0   57.79    7.90
  -2  -3   0   45.20    6.10
  -2  -3   0   48.90    6.70
  -2  -3   0   51.79    6.80
  -2  -3   0   54.59    7.60
  -2  -3   0   56.89    4.60
   2   3   0   45.20    6.10
   2   3   0   46.30    5.20
   2   3   0   43.60    7.40
   2   3   0   55.79    6.90
   2   3   0   38.40    5.90
   2   3   0   52.79    6.30
   2   3   0   65.89    7.40
   2   3   0   57.59    6.70
   2   3   0   45.50    6.60
  -3  -3   0  148.89    9.80
  -3  -3   0  154.58    8.30
  -3  -3   0  145.49   10.20
  -3  -3   0  135.99   11.20
  -3  -3   0  150.38   10.60
  -3  -3   0  142.49   10.70
  -3  -3   0  146.09   10.40
  -3  -3   0  147.49   11.60
  -3  -3   0  142.69    7.90
   3   3   0  147.09   10.30
   3   3   0  132.99   10.00
   3   3   0  144.79   11.50
   3   3   0  140.59   12.20
   3   3   0  155.18    9.60
   3   3   0  149.99   10.20
   3   3   0  138.59   10.70
  -4  -3   0 1013.60   31.90
  -4  -3   0  923.71   28.00
  -4  -3   0  977.60   32.30
  -4  -3   0  916.01   30.10
  -4  -3   0  906.81   30.90
  -4  -3   0  953.90   33.40
  -4  -3   0  958.20   31.40
  -4  -3   0  927.81   28.30
  -4  -3   0  983.10   35.00
   4   3   0  933.31   31.30
   4   3   0  873.61   30.00
   4   3   0  961.40   35.30
   4   3   0  931.51   31.90
   4   3   0  957.60   31.40
   4   3   0  924.11   31.40
   4   3   0  924.11   32.50
  -5  -3   0  139.19   12.30
  -5  -3   0  134.09   13.10
  -5  -3   0  140.29   12.20
  -5  -3   0  153.08   10.60
  -5  -3   0  151.78   14.00
  -5  -3   0  132.99   10.30
  -5  -3   0  123.39   13.30
   5   3   0  156.68   15.80
   5   3   0  155.18   12.50
   5   3   0  150.78   17.10
   5   3   0  147.29   14.00
   5   3   0  147.49   12.60
   5   3   0  137.49   13.10
   5   3   0  145.29   13.20
  -6  -3   0    8.20    4.40
  -6  -3   0   -2.60    2.80
  -6  -3   0   -5.80    5.00
  -6  -3   0   12.90    6.70
  -6  -3   0    5.00    6.60
   6   3   0    5.80    6.60
   6   3   0    1.10    6.70
   6   3   0    6.40    6.20
  -7  -3   0   14.10    8.50
  -7  -3   0    9.40    8.20
  -7  -3   0   13.10    7.10
   7   3   0   17.50    8.70
   7   3   0   17.60    9.00
   7   3   0   19.50    8.60
  -8  -3   0   10.10    8.30
  -8  -3   0    6.90    8.30
   8   3   0    2.40    7.80
   8   3   0    2.40    8.40
  10  -4   0    0.20    5.80
 -10   4   0   11.60    7.90
   9  -4   0   -0.50    4.40
  -9   4   0    7.30    6.00
  -9   4   0    3.70    5.40
  -9   4   0    1.90    6.40
   8  -4   0   60.39    8.90
  -8   4   0   54.49    9.70
  -8   4   0   64.69   10.20
  -8   4   0   67.89    9.80
   7  -4   0  150.38   11.20
   7  -4   0  131.09   10.30
  -7   4   0  137.59   11.40
  -7   4   0  149.99   11.30
  -7   4   0  147.89   15.10
  -7   4   0  152.88   12.20
  -7   4   0  125.59   10.50
   6  -4   0   42.80    4.80
   6  -4   0   47.80    6.60
   6  -4   0   43.80    6.70
   6  -4   0   57.19    6.80
  -6   4   0   40.50    6.30
  -6   4   0   45.40    7.20
  -6   4   0   46.40    7.00
  -6   4   0   49.80    6.50
  -6   4   0   52.79    6.70
  -6   4   0   45.00    6.60
  -6   4   0   63.29    7.90
   5  -4   0  145.89    8.60
   5  -4   0  157.38    8.90
   5  -4   0  146.39    8.50
   5  -4   0  152.58    6.40
   5  -4   0  147.99    8.30
  -5   4   0  156.98    8.80
  -5   4   0  137.89    9.00
  -5   4   0  143.39    8.30
  -5   4   0  151.78    8.40
  -5   4   0  144.69    9.20
  -5   4   0  149.19    8.30
  -5   4   0  152.28    9.20
   4  -4   0  235.58    9.20
   4  -4   0  229.38    9.50
   4  -4   0  235.68    9.10
   4  -4   0  237.58    7.90
   4  -4   0  220.38    8.60
  -4   4   0  233.88    9.90
  -4   4   0  223.58    9.80
  -4   4   0  238.08    7.90
  -4   4   0  229.58    9.40
  -4   4   0  240.48    9.70
  -4   4   0  229.38    7.80
  -4   4   0  237.98    9.40
   3  -4   0  259.67    9.60
   3  -4   0  264.17    8.10
  -3   4   0  271.27    8.30
  -3   4   0  271.47    9.00
  -3   4   0  265.17    8.20
  -3   4   0  264.87    8.70
  -3   4   0  251.97    9.50
  -3   4   0  274.67    8.70
   2  -4   0  128.99    6.30
  -2   4   0  134.79    4.40
  -2   4   0  135.19    4.60
  -2   4   0  139.29    7.30
  -2   4   0  136.59    7.40
  -2   4   0  134.99    6.00
  -2   4   0  136.99    4.40
  -2   4   0  132.49    6.60
   1  -4   0   -2.70    2.20
   1  -4   0    0.20    2.60
  -1   4   0   -2.50    1.60
  -1   4   0    2.60    2.30
  -1   4   0    2.30    3.20
  -1   4   0    0.00    2.20
  -1   4   0    1.50    1.60
  -1   4   0    3.40    2.50
  -1   4   0    4.40    1.90
   0  -4   0  253.97   10.70
   0  -4   0  253.97    8.50
   0  -4   0  248.88   12.80
   0  -4   0  235.78    8.70
   0  -4   0  244.58   12.20
   0  -4   0  245.98    8.60
   0   4   0  244.78    9.30
   0   4   0  260.17   12.30
   0   4   0  233.98    8.70
   0   4   0  232.58   11.30
   0   4   0  255.37   12.50
   0   4   0  232.38    9.30
   0   4   0  255.97    8.90
   0   4   0  250.47    9.70
   0   4   0  230.28    9.50
  -1  -4   0  504.85   20.20
  -1  -4   0  496.75   16.10
  -1  -4   0  525.25   16.50
  -1  -4   0  476.65   16.00
  -1  -4   0  500.75   17.60
  -1  -4   0  515.85   14.40
  -1  -4   0  495.55   19.70
   1   4   0  507.35   17.30
   1   4   0  501.65   20.20
   1   4   0  517.05   19.40
   1   4   0  497.25   16.50
   1   4   0  476.05   16.80
   1   4   0  504.05   16.90
   1   4   0  498.45   15.40
   1   4   0  483.05   16.30
   1   4   0  511.25   16.60
  -2  -4   0   75.99    7.30
  -2  -4   0   83.09    7.20
  -2  -4   0   66.59    9.30
  -2  -4   0   78.29    6.50
  -2  -4   0   74.29    9.70
  -2  -4   0   86.49    8.10
  -2  -4   0   75.79    8.00
   2   4   0   96.19   10.50
   2   4   0   81.49    7.60
   2   4   0   83.69    7.50
   2   4   0   83.09    8.10
   2   4   0   78.19    8.10
   2   4   0   65.89    8.50
   2   4   0   73.99    8.40
   2   4   0   82.99    7.60
   2   4   0   77.09    6.60
   2   4   0   81.49    7.20
  -3  -4   0   66.79    7.80
  -3  -4   0   72.39    5.40
  -3  -4   0   79.89    9.40
  -3  -4   0   76.19   10.60
  -3  -4   0   67.89    7.60
  -3  -4   0   68.89    5.30
  -3  -4   0   67.79    7.10
  -3  -4   0   57.19    9.50
   3   4   0   73.29    8.40
   3   4   0   71.09    8.30
   3   4   0   85.19   10.20
   3   4   0   65.69   10.70
   3   4   0   80.79    8.40
   3   4   0   77.69    9.50
   3   4   0   80.79    9.00
   3   4   0   83.19    7.80
  -4  -4   0  213.38   14.90
  -4  -4   0  181.98   15.50
  -4  -4   0  183.78   11.80
  -4  -4   0  203.08   13.30
  -4  -4   0  187.68   10.40
  -4  -4   0  191.58   13.20
  -4  -4   0  198.08   15.90
  -4  -4   0  190.18   10.00
   4   4   0  202.68   13.40
   4   4   0  214.68   13.30
   4   4   0  187.28   14.10
   4   4   0  208.88   15.90
   4   4   0  215.78   14.40
   4   4   0  205.68   15.60
   4   4   0  197.38   16.80
   4   4   0  237.68   15.30
  -5  -4   0   13.60    4.70
  -5  -4   0   10.40    6.80
  -5  -4   0    6.40    6.70
  -5  -4   0   13.50    4.40
  -5  -4   0   10.10    6.10
   5   4   0    6.50    6.10
   5   4   0   14.90    7.60
   5   4   0    5.50    6.60
  -6  -4   0   16.40    8.10
  -6  -4   0    8.20    7.20
  -6  -4   0   -0.70    3.80
  -6  -4   0    1.20    3.60
   6   4   0    3.90    6.90
   6   4   0    7.30    6.60
   6   4   0   11.10    7.40
  -7  -4   0   -0.90    7.40
  -7  -4   0    2.40    7.20
   7   4   0   13.20    8.80
   7   4   0   -1.00    8.20
  10  -5   0   43.80    9.70
 -10   5   0   57.59   11.40
   9  -5   0   10.30    5.70
  -9   5   0   10.10    6.40
   8  -5   0    5.10    4.60
  -8   5   0   14.70    5.80
  -8   5   0    4.40    5.80
   7  -5   0 1194.98   38.10
   7  -5   0 1142.09   33.80
  -7   5   0 1175.08   33.70
  -7   5   0 1149.29   36.40
  -7   5   0 1184.58   35.70
  -7   5   0 1140.19   35.20
   6  -5   0   22.00    4.40
   6  -5   0   16.50    3.90
   6  -5   0   14.90    4.50
   6  -5   0   10.90    2.80
  -6   5   0   13.70    5.20
  -6   5   0    8.20    3.40
  -6   5   0   12.40    3.90
  -6   5   0   18.30    4.70
  -6   5   0   12.30    4.90
  -6   5   0   16.40    4.50
  -6   5   0    9.70    4.00
   5  -5   0   39.00    4.30
   5  -5   0   42.50    5.00
   5  -5   0   41.20    5.40
   5  -5   0   39.80    4.60
   5  -5   0   47.20    3.90
  -5   5   0   47.20    4.60
  -5   5   0   46.20    5.30
  -5   5   0   51.59    6.10
  -5   5   0   45.10    5.30
  -5   5   0   32.40    5.10
  -5   5   0   42.60    5.70
  -5   5   0   27.30    4.00
  -5   5   0   42.60    5.00
   4  -5   0   15.10    3.50
  -4   5   0   15.30    2.90
  -4   5   0   16.10    3.10
  -4   5   0   17.30    3.10
  -4   5   0   13.10    3.00
  -4   5   0   11.10    3.00
  -4   5   0   11.50    2.70
  -3   5   0   97.39    7.00
  -3   5   0  106.09    4.90
  -3   5   0   86.39    6.00
  -3   5   0  112.49    5.20
  -3   5   0   96.79    6.60
  -3   5   0   95.59    5.00
  -3   5   0   98.39    4.60
  -2   5   0  484.55   16.00
  -2   5   0  496.55   12.30
  -2   5   0  513.85   12.50
  -2   5   0  505.25   15.30
  -2   5   0  502.15   17.10
  -2   5   0  511.65   15.40
  -2   5   0  471.95   12.40
  -2   5   0  478.35   12.50
  -2   5   0  492.05   17.30
   1  -5   0   71.09    6.40
   1  -5   0   83.39    7.90
  -1   5   0   82.59    7.60
  -1   5   0   81.79    5.70
  -1   5   0   82.99    6.90
  -1   5   0   75.79    4.90
  -1   5   0   73.39    4.10
  -1   5   0   86.39    4.90
  -1   5   0   76.79    4.90
  -1   5   0   86.59    8.50
  -1   5   0   71.09    4.00
   0  -5   0   19.30    3.50
   0  -5   0    6.00    3.30
   0  -5   0   16.30    2.90
   0  -5   0    5.40    4.40
   0  -5   0   12.90    2.50
   0  -5   0    8.40    4.60
   0   5   0   10.10    3.30
   0   5   0   12.30    3.80
   0   5   0   17.60    3.50
   0   5   0   10.60    1.90
   0   5   0    7.60    3.10
   0   5   0   12.70    4.20
   0   5   0   11.90    2.10
   0   5   0    8.30    3.00
   0   5   0    6.80    3.90
   0   5   0    9.20    3.00
  -1  -5   0  128.69    9.60
  -1  -5   0  134.99    5.80
  -1  -5   0  131.29   11.40
  -1  -5   0  137.99    7.80
  -1  -5   0  118.59    8.10
  -1  -5   0  139.49    8.20
  -1  -5   0  146.69   11.30
   1   5   0  146.99    9.30
   1   5   0  135.29    8.60
   1   5   0  139.89    8.70
   1   5   0  141.19    8.90
   1   5   0  127.89    9.20
   1   5   0  129.79   11.40
   1   5   0  124.49    8.30
   1   5   0  130.79    7.60
   1   5   0  134.79   10.40
   1   5   0  122.59    7.40
  -2  -5   0   29.80    6.40
  -2  -5   0   29.10    7.10
  -2  -5   0   39.60    5.80
  -2  -5   0   43.20    9.30
  -2  -5   0   43.50    5.90
   2   5   0   49.00    7.70
   2   5   0   47.30    7.10
   2   5   0   41.60    7.60
   2   5   0   28.70    4.90
   2   5   0   47.50    9.00
   2   5   0   40.60    7.20
   2   5   0   41.10    6.50
   2   5   0   55.39    9.60
   2   5   0   37.60    6.70
   2   5   0   39.10    6.80
  -3  -5   0  295.77   16.60
  -3  -5   0  318.77   17.60
  -3  -5   0  267.17   18.30
  -3  -5   0  262.17   17.90
  -3  -5   0  279.27   13.10
  -3  -5   0  282.67   14.60
   3   5   0  293.77   16.60
   3   5   0  301.67   15.20
   3   5   0  280.57   19.00
   3   5   0  313.37   16.10
   3   5   0  261.87   16.60
   3   5   0  260.47   16.00
   3   5   0  309.07   18.60
   3   5   0  285.27   15.50
  -4  -5   0   23.70    3.50
  -4  -5   0   33.50    8.60
  -4  -5   0   21.80    3.40
  -4  -5   0   23.40    8.90
   4   5   0   10.40    7.30
   4   5   0   19.20    7.40
   4   5   0   32.00    8.50
  -5  -5   0    6.40    7.30
  -5  -5   0    2.50    6.80
  -5  -5   0    6.70    3.20
  -5  -5   0    2.60    2.70
   5   5   0   11.30    7.50
   5   5   0    0.20    6.70
  -6  -5   0   25.70    9.60
  -6  -5   0   27.10    9.60
   6   5   0   19.10    9.50
   6   5   0   16.50    8.90
  10  -6   0   30.00    7.80
 -10   6   0   47.00   10.70
   9  -6   0   31.50    6.70
  -9   6   0   21.30    7.40
   8  -6   0  107.89    9.40
  -8   6   0  118.49   11.40
  -8   6   0   91.59   10.80
   7  -6   0  101.69   12.30
   7  -6   0   98.79    7.50
  -7   6   0   99.89    9.30
   6  -6   0   -0.40    2.20
   6  -6   0    9.30    3.50
   6  -6   0    4.80    2.70
  -6   6   0   -0.20    3.30
  -6   6   0    0.50    3.10
  -6   6   0    6.80    3.40
   5  -6   0   50.99    5.90
  -5   6   0   45.60    5.10
  -5   6   0   40.70    4.90
  -5   6   0   53.59    5.40
  -5   6   0   45.60    5.50
  -5   6   0   46.30    5.60
  -5   6   0   46.60    5.30
  -4   6   0  143.59    6.20
  -4   6   0  153.58    6.80
  -4   6   0  145.49    6.40
  -4   6   0  152.78    8.20
  -4   6   0  132.09    7.80
  -4   6   0  130.89    6.20
  -4   6   0  141.69    9.00
  -3   6   0  262.37   12.50
  -3   6   0  244.68    7.60
  -3   6   0  247.98    9.60
  -3   6   0  278.37   11.20
  -3   6   0  280.07   12.10
  -3   6   0  238.98    7.80
  -2   6   0  398.76   14.30
  -2   6   0  387.96   16.00
  -2   6   0  379.36   14.80
  -2   6   0  370.86   10.80
  -2   6   0  377.16   10.90
  -2   6   0  358.56   10.80
  -2   6   0  373.36   13.10
   1  -6   0  268.17   14.30
   1  -6   0  245.88   12.00
  -1   6   0  263.37   12.70
  -1   6   0  267.87   10.80
  -1   6   0  279.57   14.60
  -1   6   0  275.07   10.00
  -1   6   0  257.87   10.10
  -1   6   0  274.47    9.40
  -1   6   0  259.67    9.50
  -1   6   0  253.07    9.90
   0  -6   0  154.48   12.00
   0  -6   0  166.88    8.30
   0  -6   0  154.98    7.10
   0  -6   0  146.09   10.10
   0  -6   0  154.58   12.10
   0  -6   0  157.28    7.00
   0   6   0  166.78   12.30
   0   6   0  159.28    9.10
   0   6   0  148.79    8.90
   0   6   0  164.18    8.70
   0   6   0  139.79    6.70
   0   6   0  151.28    9.00
   0   6   0  148.19    8.30
   0   6   0  148.09    9.00
   0   6   0  172.48   11.20
   0   6   0  160.58    7.00
  -1  -6   0  104.39   10.00
  -1  -6   0  129.69    8.00
  -1  -6   0  132.09   12.70
  -1  -6   0  131.29    7.80
  -1  -6   0  119.79   11.90
   1   6   0  123.79    8.10
   1   6   0  129.09    9.60
   1   6   0  143.19   12.70
   1   6   0  131.29    9.30
   1   6   0  118.89    9.10
   1   6   0  115.99    9.10
   1   6   0  121.49   11.50
   1   6   0  132.29    9.90
   1   6   0  131.09    9.90
   1   6   0  116.09    8.30
  -2  -6   0   44.40    8.30
  -2  -6   0   34.80    8.30
  -2  -6   0   45.00    9.00
  -2  -6   0   38.70    6.20
   2   6   0   40.10    6.80
   2   6   0   45.90    8.40
   2   6   0   45.90    7.40
   2   6   0   37.10    7.50
   2   6   0   58.09    8.40
   2   6   0   67.49    9.60
   2   6   0   37.80    8.50
   2   6   0   35.80    7.20
   2   6   0   47.70    7.50
  -3  -6   0  156.28   13.50
  -3  -6   0  161.28   16.70
   3   6   0  152.78   13.90
   3   6   0  131.79   12.70
   3   6   0  130.99   12.10
  -4  -6   0    4.50    8.60
  -4  -6   0   16.70    8.30
   4   6   0    8.50    7.10
   4   6   0    7.10    6.60
  -5  -6   0    4.60    8.50
  -5  -6   0    9.90    7.90
   5   6   0   -8.00    6.50
   6   6   0   -0.90    7.80
 -10   7   0   51.49   10.40
   9  -7   0   16.40    5.10
  -9   7   0    9.80    6.50
   8  -7   0  106.29    7.50
  -8   7   0  118.19   11.30
  -7   7   0   17.70    5.40
  -7   7   0   25.40    5.40
  -6   7   0   45.20    6.40
  -6   7   0   43.80    5.60
  -6   7   0   48.10    6.20
  -5   7   0   39.90    4.80
  -5   7   0   32.80    5.00
  -5   7   0   37.90    5.20
  -5   7   0   40.10    5.30
  -5   7   0   36.80    4.50
  -4   7   0  269.87   11.70
  -4   7   0  267.57    8.50
  -4   7   0  260.47    8.80
  -4   7   0  252.67    8.40
  -4   7   0  285.77   12.50
  -3   7   0   21.50    4.90
  -3   7   0   20.70    4.40
  -3   7   0   12.10    3.90
  -3   7   0   16.00    3.60
   2  -7   0    6.50    4.00
  -2   7   0   -0.50    2.90
  -2   7   0   10.30    4.50
  -2   7   0    8.30    2.30
  -2   7   0    7.40    2.40
  -2   7   0   11.50    2.40
  -2   7   0   10.50    2.80
  -2   7   0    2.90    3.70
  -2   7   0    8.90    2.30
  -2   7   0    9.50    4.30
   1  -7   0  630.84   21.50
   1  -7   0  588.94   24.40
  -1   7   0  557.94   18.30
  -1   7   0  635.74   18.50
  -1   7   0  630.04   24.80
  -1   7   0  603.74   18.30
  -1   7   0  604.24   19.30
  -1   7   0  597.54   22.30
  -1   7   0  605.04   18.00
  -1   7   0  586.64   18.60
   0  -7   0  238.78   16.50
   0  -7   0  263.07    8.90
   0  -7   0  252.27    9.20
   0  -7   0  252.37   16.50
   0  -7   0  255.77   14.00
   0   7   0  273.47   15.60
   0   7   0  255.77   12.60
   0   7   0  240.28   12.30
   0   7   0  277.77   12.80
   0   7   0  246.28   11.80
   0   7   0  250.37   16.70
  -1  -7   0   30.70    6.90
  -1  -7   0   37.30    8.60
  -1  -7   0   31.00    4.70
  -1  -7   0   39.70    8.60
  -1  -7   0   37.60    6.20
   1   7   0   37.30    6.90
   1   7   0   41.60    7.10
   1   7   0   39.50    6.90
   1   7   0   42.40    6.90
   1   7   0   29.50    6.60
   1   7   0   39.10    9.10
   1   7   0   40.70    8.10
  -2  -7   0    5.70    6.00
  -2  -7   0   -1.10    6.20
   2   7   0   26.20    7.10
   2   7   0    4.80    5.50
  -3  -7   0   43.10   10.50
  -3  -7   0   36.40    8.70
   3   7   0   37.50    9.10
   3   7   0   40.00    8.80
  -4  -7   0   51.89   12.70
  -4  -7   0   43.80   10.10
   4   7   0   48.40   10.60
  -5  -7   0  -10.00    6.90
   5   7   0   -1.00    7.70
  -9   8   0   23.40    7.00
  -8   8   0   10.40    5.10
  -7   8   0    4.80    3.50
  -7   8   0    1.90    4.10
  -6   8   0   60.49    6.30
  -6   8   0   67.29    6.50
  -6   8   0   51.09    5.60
  -5   8   0  325.07   10.70
  -5   8   0  326.07   11.30
  -5   8   0  325.27   13.40
  -5   8   0  328.37   10.80
  -4   8   0    4.70    3.70
  -4   8   0    4.80    3.70
  -4   8   0    7.90    4.10
  -4   8   0    3.50    3.60
  -3   8   0  425.06   12.00
  -3   8   0  412.56   17.20
  -3   8   0  427.66   12.10
  -3   8   0  411.16   15.70
  -3   8   0  448.86   19.00
  -3   8   0  440.76   16.20
   2  -8   0   78.59    8.60
  -2   8   0   96.29    6.10
  -2   8   0   86.69    5.80
  -2   8   0   79.59   10.10
  -2   8   0   78.59    8.70
  -2   8   0   79.69    7.30
  -2   8   0   86.49    5.80
  -2   8   0   90.39    6.70
  -2   8   0  107.69    9.60
   1  -8   0    5.60    5.50
   1  -8   0   12.60    5.10
  -1   8   0    7.60    5.00
  -1   8   0    1.90    3.60
  -1   8   0    2.00    5.00
  -1   8   0    4.80    3.70
  -1   8   0   11.40    4.80
  -1   8   0   20.30    5.00
   0  -8   0   39.10    8.50
   0  -8   0   30.80    6.60
   0   8   0   29.80    8.50
   0   8   0   20.60    5.60
   0   8   0   32.80    5.90
   0   8   0   35.30    6.90
   0   8   0   36.40    7.60
  -1  -8   0   30.10    9.20
  -1  -8   0   19.00    6.50
   1   8   0   29.90    7.20
   1   8   0   19.00    6.00
   1   8   0   35.60    7.30
  -2  -8   0  134.19   15.90
  -2  -8   0  168.08   14.20
   2   8   0  118.69   12.90
  -3  -8   0    8.50    7.80
  -3  -8   0    7.40    7.40
   3   8   0   22.60    8.50
   4   8   0  127.89   15.40
  -9   9   0   66.99   10.00
  -8   9   0   -2.80    4.60
  -7   9   0    1.90    4.10
  -6   9   0    1.00    3.00
  -6   9   0    4.60    2.80
  -6   9   0   -0.90    2.10
  -5   9   0    3.70    3.90
  -5   9   0    7.80    2.70
  -4   9   0   30.40    3.40
  -3   9   0   14.00    4.90
  -3   9   0   19.30    6.00
  -3   9   0   33.00    4.30
  -2   9   0   20.70    6.80
  -2   9   0   26.00    4.50
  -2   9   0   35.80    7.90
  -2   9   0   35.60    4.90
  -2   9   0   20.30    3.80
   1  -9   0   15.30    5.90
   1  -9   0   13.90    7.20
  -1   9   0   12.60    4.50
  -1   9   0   23.20    6.60
  -1   9   0   19.70    9.40
  -1   9   0   21.10    5.80
   0  -9   0   16.60    6.90
   0   9   0   11.10    5.70
  -1  -9   0   -1.10    5.40
  -1  -9   0   -0.30    6.60
   1   9   0   -0.70    5.50
  -2  -9   0   21.60    9.30
  -2  -9   0   33.40    9.00
   2   9   0    1.20    6.50
  -8  10   0   10.50    4.90
  -7  10   0   64.79    7.40
  -6  10   0    9.50    3.30
  -5  10   0   27.20    4.20
  -4  10   0   26.50    4.00
  -3  10   0   17.50    3.90
  -2  10   0   10.00    4.80
  -2  10   0   25.30    7.50
   1 -10   0   -4.30    4.50
  -1  10   0   -4.10    5.30
  -1  10   0    5.40    4.70
   0 -10   0  116.79   12.80
   0  10   0   99.79   11.30
  -1 -10   0   65.19   11.50
   1  10   0   69.69   11.10
  -6  11   0   52.29    5.60
  -4  11   0  171.18    8.40
  -3  11   0    0.10    4.30
  -2  11   0   89.39    9.70
  -1  11  -1   19.10   10.30
  -1  11  -1   16.10    6.00
  -2  11  -1   50.59    8.00
  -3  11  -1   94.29    8.30
  -4  11  -1    1.30    3.40
  -5  11  -1    0.50    3.10
  -6  11  -1    6.10    3.70
   1  10  -1    3.30    6.60
  -1 -10   1   -6.20    6.00
   0  10  -1    7.40    5.60
   0 -10   1    7.50    6.40
  -1  10  -1   29.70    6.30
  -1  10  -1   46.20    9.70
   1 -10   1   30.60    7.70
  -2  10  -1    9.60    4.00
  -2  10  -1    3.00    6.00
  -2  10  -1    0.20    5.80
  -3  10  -1   24.80    3.70
  -3  10  -1   16.60    3.20
  -3  10  -1   14.70    4.20
  -3  10  -1   13.10    5.90
  -4  10  -1   -4.00    2.60
  -5  10  -1   39.30    5.20
  -6  10  -1   12.40    3.90
  -7  10  -1   10.50    4.50
  -8  10  -1   84.09    9.90
   3   9  -1    2.90    7.60
  -3  -9   1    2.60    6.60
  -3  -9   1   11.10   10.00
   2   9  -1   -2.10    6.50
  -2  -9   1    6.00    6.60
   1   9  -1   74.29   10.70
  -1  -9   1   75.39   11.10
   0   9  -1   36.80    7.60
   0   9  -1   25.30    6.40
   0  -9   1   25.00    7.50
  -1   9  -1  158.68   13.60
  -1   9  -1  142.49    9.80
  -1   9  -1  141.49   11.30
  -1   9  -1  139.99   13.10
  -1   9  -1  129.49    9.50
  -1   9  -1  182.18   15.60
   1  -9   1  159.58   14.70
   1  -9   1  165.18   12.40
  -2   9  -1    7.50    3.50
  -2   9  -1   12.00    3.60
  -2   9  -1    9.10    5.50
  -2   9  -1    5.00    4.80
  -2   9  -1    0.80    3.80
  -2   9  -1    2.00    4.80
  -2   9  -1    9.20    3.00
  -3   9  -1  201.78   13.00
  -3   9  -1  201.28    8.70
  -3   9  -1  193.48    8.20
  -3   9  -1  191.58   11.60
  -3   9  -1  181.38    8.10
  -4   9  -1  109.39    5.90
  -4   9  -1  128.19    6.00
  -4   9  -1  125.19    6.80
  -4   9  -1  127.49   10.20
  -4   9  -1  130.49   10.10
  -5   9  -1  175.28    7.80
  -5   9  -1  184.38   12.30
  -5   9  -1  169.28    8.10
  -5   9  -1  179.98    8.80
  -6   9  -1   73.79    7.20
  -6   9  -1   72.09    6.20
  -7   9  -1   -3.50    4.00
  -8   9  -1   13.70    5.60
  -9   9  -1   72.79   10.80
   4   8  -1   11.40    8.90
  -4  -8   1   26.90   11.30
  -4  -8   1   20.50    9.40
   3   8  -1   -4.70    6.20
  -3  -8   1   -0.80    6.30
  -3  -8   1    4.90    6.70
   2   8  -1  247.28   17.10
   2   8  -1  243.18   16.50
   2   8  -1  242.48   15.90
  -2  -8   1  255.77   17.30
  -2  -8   1  275.87   20.20
   1   8  -1   27.60    7.20
   1   8  -1   49.80    8.10
   1   8  -1   31.90    7.00
  -1  -8   1   18.50    6.80
   0   8  -1  409.26   20.20
   0   8  -1  367.06   21.50
   0   8  -1  392.76   19.50
   0   8  -1  406.66   17.30
   0   8  -1  352.96   16.40
   0   8  -1  397.36   16.80
   0  -8   1  398.56   13.30
   0  -8   1  394.96   18.90
   0  -8   1  379.16   21.30
  -1   8  -1   47.30    6.20
  -1   8  -1   39.80    6.60
  -1   8  -1   40.50    7.20
  -1   8  -1   40.10    6.20
  -1   8  -1   39.20    6.00
  -1   8  -1   26.30    6.70
  -1   8  -1   42.60    8.40
   1  -8   1   37.90    7.00
   1  -8   1   41.50    7.90
  -2   8  -1   48.10    8.00
  -2   8  -1   47.30    6.90
  -2   8  -1   43.70    6.80
  -2   8  -1   42.80    5.00
  -2   8  -1   52.49    8.40
  -2   8  -1   45.30    5.20
  -2   8  -1   42.30    5.40
  -2   8  -1   49.70    6.10
  -3   8  -1    5.50    2.40
  -3   8  -1    8.30    4.30
  -3   8  -1    5.80    4.50
  -3   8  -1    1.60    3.30
  -3   8  -1    7.30    4.10
  -3   8  -1    5.10    2.40
  -3   8  -1    1.40    2.40
  -3   8  -1    6.30    2.50
  -4   8  -1   36.90    4.30
  -4   8  -1   31.40    4.40
  -4   8  -1   36.40    4.30
  -4   8  -1   23.50    4.70
  -4   8  -1   32.70    4.80
  -4   8  -1   42.20    6.70
  -4   8  -1   33.90    4.10
  -4   8  -1   35.40    6.30
  -5   8  -1    0.30    2.80
  -5   8  -1    2.50    3.70
  -5   8  -1    2.40    2.50
  -5   8  -1    1.50    2.70
  -6   8  -1   -0.80    3.50
  -6   8  -1    6.00    3.00
  -6   8  -1   -3.80    4.90
  -6   8  -1   -2.60    3.30
  -7   8  -1   -3.40    4.00
  -7   8  -1    1.30    3.50
  -8   8  -1   11.70    6.00
  -9   8  -1    2.00    6.00
   9  -8   1    0.50    3.50
   5   7  -1  251.67   19.80
  -5  -7   1  230.78   21.50
  -5  -7   1  238.78   19.90
   4   7  -1   28.50    8.80
  -4  -7   1   15.10    9.10
  -4  -7   1   33.30    9.50
   3   7  -1  -13.60    5.40
   3   7  -1   10.50    6.30
  -3  -7   1   10.50    6.40
  -3  -7   1   -6.90    5.50
   2   7  -1   15.40    5.70
   2   7  -1   12.20    5.70
   2   7  -1   17.50    5.50
   2   7  -1    4.70    5.80
  -2  -7   1   13.10    7.10
  -2  -7   1    5.60    6.60
   1   7  -1   38.40    6.70
   1   7  -1   42.60    8.40
   1   7  -1   36.90    6.70
   1   7  -1   43.60    7.20
   1   7  -1   47.00    9.60
   1   7  -1   39.10    6.00
   1   7  -1   37.50    7.50
  -1  -7   1   34.70    7.40
  -1  -7   1   28.60    4.80
  -1  -7   1   40.80    8.90
  -1  -7   1   45.00    5.50
  -1  -7   1   36.10    8.50
   0   7  -1  881.21   32.20
   0   7  -1  894.31   26.00
   0   7  -1  855.21   26.70
   0   7  -1  886.01   26.40
   0   7  -1  858.81   27.00
   0   7  -1  849.72   26.40
   0   7  -1  881.81   30.20
   0  -7   1  868.31   28.70
   0  -7   1  858.01   23.00
   0  -7   1  830.92   31.70
   0  -7   1  862.61   22.70
  -1   7  -1   22.40    4.00
  -1   7  -1   15.30    5.00
  -1   7  -1   21.90    4.20
  -1   7  -1   25.90    4.50
  -1   7  -1   22.80    5.10
  -1   7  -1   22.00    4.10
  -1   7  -1   32.40    4.80
  -1   7  -1   31.20    6.50
   1  -7   1   30.00    6.30
   1  -7   1   29.40    6.20
  -2   7  -1  126.59    6.20
  -2   7  -1  125.99    9.50
  -2   7  -1  109.29    8.60
  -2   7  -1  113.99    8.30
  -2   7  -1  104.49    8.70
  -2   7  -1  106.59    6.10
  -2   7  -1  112.79    6.20
  -2   7  -1  115.39    6.30
  -2   7  -1  107.49    5.80
   2  -7   1  123.69    9.50
  -3   7  -1   85.59    5.20
  -3   7  -1   83.49    4.70
  -3   7  -1   83.79    6.70
  -3   7  -1   79.59    7.30
  -3   7  -1   75.99    4.90
  -3   7  -1   85.49    4.90
  -3   7  -1   77.79    7.40
  -3   7  -1   75.59    5.00
  -3   7  -1   78.99    7.20
  -4   7  -1    4.90    3.50
  -4   7  -1    0.10    2.30
  -4   7  -1    3.70    2.40
  -4   7  -1   -0.80    2.20
  -4   7  -1    1.90    2.20
  -4   7  -1    5.10    2.20
   4  -7   1    2.20    2.40
  -5   7  -1   63.99    6.00
  -5   7  -1   51.99    6.60
  -5   7  -1   68.69    6.50
  -5   7  -1   80.49    6.50
  -5   7  -1   68.59    7.00
   5  -7   1   59.69    4.90
  -6   7  -1   11.40    4.00
  -6   7  -1    5.30    3.80
  -6   7  -1   11.70    4.10
  -6   7  -1   -4.10    3.30
   6  -7   1    2.50    2.50
  -7   7  -1   53.99    8.20
  -7   7  -1   37.40    6.70
   7  -7   1   36.60    5.10
  -8   7  -1   82.99   11.00
   8  -7   1   88.39    8.10
  -9   7  -1   20.00    7.60
   9  -7   1    7.40    4.80
   6   6  -1   52.69   12.20
  -6  -6   1   56.99   12.40
  -6  -6   1   97.19   15.80
   5   6  -1    5.60    7.30
   5   6  -1   13.30    7.30
  -5  -6   1    7.60    7.10
  -5  -6   1    9.00    7.70
   4   6  -1   39.20    9.20
   4   6  -1   45.50    9.50
  -4  -6   1   36.70    9.20
  -4  -6   1   44.90   10.40
   3   6  -1  229.08   15.40
   3   6  -1  240.68   15.50
   3   6  -1  245.88   15.00
   3   6  -1  225.28   15.40
   3   6  -1  274.37   16.90
  -3  -6   1  264.57   18.20
  -3  -6   1  271.27   16.70
   2   6  -1  187.08   12.30
   2   6  -1  192.98   12.70
   2   6  -1  190.78   14.30
   2   6  -1  170.08   12.50
   2   6  -1  168.08   11.30
   2   6  -1  179.78   12.30
   2   6  -1  179.18   15.20
   2   6  -1  167.88   10.80
   2   6  -1  178.38   12.50
  -2  -6   1  164.88   14.70
  -2  -6   1  194.78   15.60
  -2  -6   1  187.08   10.80
  -2  -6   1  206.58   13.70
   1   6  -1   30.80    5.20
   1   6  -1   32.80    5.40
   1   6  -1   30.00    6.30
   1   6  -1   25.70    7.10
   1   6  -1   42.40    6.50
   1   6  -1   26.50    5.30
   1   6  -1   33.80    5.90
   1   6  -1   31.50    5.50
   1   6  -1   24.00    5.20
   1   6  -1   38.50    6.50
  -1  -6   1   32.00    5.00
  -1  -6   1   24.10    6.70
  -1  -6   1   33.70    5.00
  -1  -6   1   41.40    8.00
  -1  -6   1   28.90    6.00
   0   6  -1  513.45   16.90
   0   6  -1  477.05   20.90
   0   6  -1  499.15   17.30
   0   6  -1  480.95   17.10
   0   6  -1  517.45   20.10
   0   6  -1  487.65   16.80
   0   6  -1  495.65   14.60
   0   6  -1  498.85   17.50
   0   6  -1  476.65   16.30
   0   6  -1  494.55   14.90
   0  -6   1  502.45   15.10
   0  -6   1  490.15   21.20
   0  -6   1  494.65   15.10
   0  -6   1  505.75   15.10
   0  -6   1  486.35   18.70
  -1   6  -1 1173.08   29.90
  -1   6  -1 1267.47   31.20
  -1   6  -1 1189.58   30.30
  -1   6  -1 1169.08   32.10
  -1   6  -1 1224.58   33.90
  -1   6  -1 1147.29   35.10
  -1   6  -1 1172.48   29.70
  -1   6  -1 1266.57   30.70
   1  -6   1 1124.89   33.10
   1  -6   1 1117.99   34.60
  -2   6  -1  272.47    8.60
  -2   6  -1  277.17    8.80
  -2   6  -1  267.77    9.20
  -2   6  -1  262.57    9.40
  -2   6  -1  257.17    9.00
  -2   6  -1  278.27   12.20
  -2   6  -1  279.37   11.80
  -2   6  -1  268.67   12.50
  -2   6  -1  286.47   11.70
   2  -6   1  272.47   12.30
  -3   6  -1  146.19    6.40
  -3   6  -1  154.08    6.90
  -3   6  -1  156.88    9.20
  -3   6  -1  148.29    7.90
  -3   6  -1  159.58    7.70
  -3   6  -1  149.88    6.20
  -3   6  -1  142.09    6.00
   3  -6   1  145.99    8.10
  -4   6  -1  516.15   14.70
  -4   6  -1  505.15   16.00
  -4   6  -1  513.85   15.60
  -4   6  -1  522.65   17.80
  -4   6  -1  495.95   15.70
  -4   6  -1  517.35   15.50
   4  -6   1  506.65   15.50
  -5   6  -1  385.86   12.90
  -5   6  -1  372.96   14.50
  -5   6  -1  402.06   11.20
  -5   6  -1  403.76   14.70
  -5   6  -1  385.26   14.30
  -5   6  -1  393.06   15.00
  -5   6  -1  398.76   15.30
   5  -6   1  383.56   12.40
   5  -6   1  402.76   12.60
   5  -6   1  369.56   11.60
   5  -6   1  394.46   15.40
  -6   6  -1   70.29    7.60
  -6   6  -1   59.19    6.60
  -6   6  -1   53.19    4.50
  -6   6  -1   60.99    7.50
  -6   6  -1   44.10    7.20
   6  -6   1   54.09    5.70
   6  -6   1   60.19    6.00
   6  -6   1   58.59    5.20
  -7   6  -1   59.09    8.50
  -7   6  -1   57.59    7.90
  -7   6  -1   56.99    8.70
   7  -6   1   66.19    7.20
  -8   6  -1   42.90    8.40
  -8   6  -1   60.29    9.90
   8  -6   1   79.09    8.90
  -9   6  -1    9.20    6.80
   9  -6   1    5.60    5.30
 -10   6  -1   49.50   11.10
  10  -6   1   70.49   10.50
   7   5  -1    5.80    9.10
  -7  -5   1    3.60    8.70
  -7  -5   1   -7.00    7.60
   6   5  -1   56.89   12.40
   6   5  -1   74.19   13.30
  -6  -5   1   56.79    8.30
  -6  -5   1   71.69   13.60
  -6  -5   1   81.19   13.80
   5   5  -1    8.50    7.20
   5   5  -1    2.40    6.80
   5   5  -1   -0.50    6.00
  -5  -5   1   -5.80    6.10
  -5  -5   1    2.10    3.20
  -5  -5   1    3.20    3.00
  -5  -5   1    2.10    7.10
   4   5  -1  311.07   23.40
   4   5  -1  341.67   19.80
   4   5  -1  330.77   18.80
   4   5  -1  343.47   18.40
  -4  -5   1  313.77   20.40
  -4  -5   1  334.97   12.20
  -4  -5   1  315.67   11.80
  -4  -5   1  299.67   18.20
   3   5  -1    7.30    4.80
   3   5  -1   -6.50    3.60
   3   5  -1   -2.20    5.50
   3   5  -1   -0.90    4.60
   3   5  -1    2.60    5.50
   3   5  -1    3.70    4.60
   3   5  -1   -2.90    5.00
   3   5  -1   -0.20    3.00
   3   5  -1    1.70    5.40
  -3  -5   1    5.10    5.50
  -3  -5   1    2.20    2.00
  -3  -5   1    6.30    5.50
  -3  -5   1    7.10    3.60
  -3  -5   1    2.60    4.00
  -3  -5   1    2.40    5.60
   2   5  -1    2.00    3.70
   2   5  -1    2.80    4.30
   2   5  -1   -0.50    3.90
   2   5  -1   -0.30    4.10
   2   5  -1   -1.80    3.40
   2   5  -1    7.10    3.90
   2   5  -1    1.00    4.50
   2   5  -1   -0.20    2.30
   2   5  -1    1.50    4.10
   2   5  -1   -2.10    3.70
  -2  -5   1    3.70    4.80
  -2  -5   1   -4.90    4.00
  -2  -5   1   -0.30    3.20
  -2  -5   1    3.30    4.40
  -2  -5   1    0.50    2.40
  -2  -5   1   -1.00    2.20
   1   5  -1   59.09    6.80
   1   5  -1   51.69    7.30
   1   5  -1   51.79    6.90
   1   5  -1   48.80    6.70
   1   5  -1   62.79    7.00
   1   5  -1   57.49    5.30
   1   5  -1   57.49    6.50
   1   5  -1   74.39    9.00
   1   5  -1   59.09    5.50
   1   5  -1   77.59    6.60
  -1  -5   1   69.79    9.20
  -1  -5   1   59.29    7.60
  -1  -5   1   71.59    4.80
  -1  -5   1   56.79    6.30
  -1  -5   1   60.49    5.70
  -1  -5   1   64.89    6.40
  -1  -5   1   71.79    8.80
   0   5  -1   50.39    7.10
   0   5  -1   40.70    4.80
   0   5  -1   51.69    5.00
   0   5  -1   58.29    6.80
   0   5  -1   45.70    5.40
   0   5  -1   49.60    5.60
   0   5  -1   43.00    5.30
   0   5  -1   44.50    3.40
   0   5  -1   48.10    5.40
   0  -5   1   30.10    5.80
   0  -5   1   51.39    4.60
   0  -5   1   40.40    4.50
   0  -5   1   53.29    6.40
   0  -5   1   50.09    4.30
   0  -5   1   43.40    7.00
  -1   5  -1  323.57   18.30
  -1   5  -1  315.87   10.70
  -1   5  -1  315.27   10.00
  -1   5  -1  353.46   10.50
  -1   5  -1  326.87   10.80
  -1   5  -1  341.87   13.30
  -1   5  -1  363.96   14.10
  -1   5  -1  316.07   12.10
  -1   5  -1  326.77   11.10
   1  -5   1  321.97    8.80
   1  -5   1  328.07    8.80
   1  -5   1  313.97   13.60
   1  -5   1  310.77   12.90
  -2   5  -1  298.97   11.30
  -2   5  -1  285.77    9.50
  -2   5  -1  322.87   10.20
  -2   5  -1  324.87   12.30
  -2   5  -1  295.97    8.80
  -2   5  -1  304.27    9.80
  -2   5  -1  321.57   11.80
  -2   5  -1  294.37   13.00
  -2   5  -1  305.27    8.70
  -2   5  -1  316.97    9.70
  -2   5  -1  318.47   12.40
   2  -5   1  307.67   11.80
  -3   5  -1  847.12   22.70
  -3   5  -1  894.91   22.60
  -3   5  -1  896.91   25.10
  -3   5  -1  905.71   22.30
  -3   5  -1  874.31   23.20
  -3   5  -1  882.21   22.10
   3  -5   1  881.91   23.40
  -4   5  -1    5.40    2.50
  -4   5  -1    7.40    3.00
  -4   5  -1   15.90    3.90
  -4   5  -1   12.50    3.00
  -4   5  -1    3.90    2.50
  -4   5  -1    8.30    1.90
  -4   5  -1    6.10    1.80
   4  -5   1    6.40    3.50
   4  -5   1    7.80    2.40
   4  -5   1    6.40    2.20
   4  -5   1    7.30    2.80
   4  -5   1    7.80    2.60
  -5   5  -1  137.49    8.60
  -5   5  -1  123.89    8.40
  -5   5  -1  125.19    6.10
  -5   5  -1  129.49    8.20
  -5   5  -1  126.69    7.70
  -5   5  -1  128.59    8.60
  -5   5  -1  127.19    7.40
  -5   5  -1  124.79    8.50
   5  -5   1  130.29    8.70
   5  -5   1  139.99    7.40
   5  -5   1  143.99    8.30
   5  -5   1  132.99    7.60
  -6   5  -1  153.98    8.00
  -6   5  -1  134.59   10.50
  -6   5  -1  145.79   10.10
  -6   5  -1  138.99   10.40
  -6   5  -1  160.18   11.20
  -6   5  -1  158.78   10.30
   6  -5   1  154.68    9.60
   6  -5   1  154.08    9.70
   6  -5   1  147.29    9.00
  -7   5  -1   -7.30    3.70
  -7   5  -1    2.00    3.30
  -7   5  -1   -0.70    3.20
  -7   5  -1    4.30    4.00
  -7   5  -1    3.90    4.70
   7  -5   1   -2.50    3.40
  -8   5  -1   24.60    7.20
  -8   5  -1   16.30    6.50
   8  -5   1   10.60    5.60
  -9   5  -1    0.00    5.90
  -9   5  -1    8.40    7.10
   9  -5   1    1.10    4.90
 -10   5  -1   20.20    9.30
  10  -5   1   15.90    7.90
   7   4  -1   70.09   12.70
   7   4  -1   50.89   11.90
   7   4  -1   74.69   13.00
  -7  -4   1   66.69   12.70
  -7  -4   1   62.79    9.20
  -7  -4   1   75.29   13.80
   6   4  -1   -4.30    5.90
   6   4  -1   -3.00    6.70
   6   4  -1   -0.20    6.20
  -6  -4   1    0.60    3.40
  -6  -4   1   -5.00    6.00
  -6  -4   1   -3.20    3.60
  -6  -4   1  -12.20    4.80
   5   4  -1   32.00    8.80
   5   4  -1    5.00    6.70
   5   4  -1   26.80    8.20
  -5  -4   1   25.90    8.20
  -5  -4   1   32.50    5.90
  -5  -4   1   41.20    6.20
  -5  -4   1   41.40    9.70
  -5  -4   1   30.60    6.90
   4   4  -1  449.36   20.80
   4   4  -1  459.35   20.20
   4   4  -1  492.75   23.20
   4   4  -1  493.15   22.00
   4   4  -1  470.45   22.20
   4   4  -1  465.95   21.50
   4   4  -1  440.76   23.60
   4   4  -1  473.65   20.40
  -4  -4   1  464.85   16.80
  -4  -4   1  473.55   24.30
  -4  -4   1  457.65   19.10
  -4  -4   1  473.05   20.70
  -4  -4   1  459.35   21.70
  -4  -4   1  457.05   22.80
  -4  -4   1  493.95   17.40
  -4  -4   1  474.15   20.40
   3   4  -1   19.30    6.70
   3   4  -1    9.60    4.90
   3   4  -1   35.40    6.60
   3   4  -1   12.30    5.00
   3   4  -1   10.40    4.40
   3   4  -1   24.20    6.50
   3   4  -1   17.50    5.80
   3   4  -1   19.20    6.10
   3   4  -1   25.00    5.60
  -3  -4   1   12.00    6.00
  -3  -4   1   21.20    6.10
  -3  -4   1   19.30    4.80
  -3  -4   1   10.40    4.20
  -3  -4   1   16.10    5.90
  -3  -4   1   19.80    4.90
  -3  -4   1   18.90    3.50
  -3  -4   1   26.10    6.40
  -3  -4   1   17.60    3.50
   2   4  -1   97.19    8.50
   2   4  -1   89.39    7.80
   2   4  -1   78.29    6.60
   2   4  -1   96.59   10.00
   2   4  -1   82.49    8.90
   2   4  -1   85.79    8.10
   2   4  -1   90.09    7.70
   2   4  -1   91.79    7.50
   2   4  -1   74.39    8.30
   2   4  -1   89.69    8.10
  -2  -4   1   91.09    4.20
  -2  -4   1   88.19    7.20
  -2  -4   1   85.29   10.00
  -2  -4   1   91.19   10.00
  -2  -4   1   89.49    8.00
  -2  -4   1   87.99    4.20
  -2  -4   1   88.29    7.10
  -2  -4   1   94.49    8.50
   1   4  -1  836.72   24.20
   1   4  -1  812.62   24.50
   1   4  -1  843.02   22.70
   1   4  -1  815.32   24.40
   1   4  -1  879.61   26.90
   1   4  -1  847.72   24.50
   1   4  -1  862.61   27.90
   1   4  -1  818.82   22.80
   1   4  -1  778.12   23.30
   1   4  -1  835.72   23.90
  -1  -4   1  834.12   26.90
  -1  -4   1  866.01   23.90
  -1  -4   1  835.92   25.40
  -1  -4   1  833.12   23.60
  -1  -4   1  869.11   27.70
   0   4  -1 1172.48   32.50
   0   4  -1 1148.69   28.40
   0   4  -1 1135.99   32.40
   0   4  -1 1186.68   28.70
   0   4  -1 1136.69   29.30
   0   4  -1 1150.38   31.70
   0   4  -1 1190.78   26.60
   0   4  -1 1139.49   29.80
   0   4  -1 1139.29   29.10
   0   4  -1 1136.39   29.10
   0  -4   1 1143.49   31.00
   0  -4   1 1152.88   32.60
   0  -4   1 1135.59   32.30
   0  -4   1 1129.19   28.30
   0  -4   1 1131.19   28.20
   0  -4   1 1130.19   28.40
  -1   4  -1  168.58    7.80
  -1   4  -1  178.08    8.30
  -1   4  -1  176.98    9.30
  -1   4  -1  162.58    8.50
  -1   4  -1  158.58    6.30
  -1   4  -1  161.48    5.60
  -1   4  -1  169.98    5.80
  -1   4  -1  169.18    8.20
  -1   4  -1  153.78    6.40
  -1   4  -1  159.98    6.30
   1  -4   1  162.68    8.30
   1  -4   1  163.38    5.50
   1  -4   1  165.78    5.30
   1  -4   1  162.98    8.20
   1  -4   1  150.28    8.30
  -2   4  -1  453.35   12.50
  -2   4  -1  461.75   11.80
  -2   4  -1  447.26   13.00
  -2   4  -1  449.76   11.90
  -2   4  -1  462.55   14.80
  -2   4  -1  451.25   13.70
  -2   4  -1  461.75   13.30
  -2   4  -1  444.56   12.70
   2  -4   1  432.56   11.30
   2  -4   1  472.25   11.30
   2  -4   1  452.75   13.90
  -3   4  -1   33.10    3.90
  -3   4  -1   40.50    4.10
  -3   4  -1   29.00    4.10
  -3   4  -1   29.00    2.80
  -3   4  -1   33.40    4.10
  -3   4  -1   27.30    4.60
   3  -4   1   35.90    4.20
   3  -4   1   38.80    3.80
   3  -4   1   31.70    4.10
   3  -4   1   25.60    3.40
   3  -4   1   34.20    4.90
  -4   4  -1  109.09    5.40
  -4   4  -1  117.99    6.40
  -4   4  -1  116.59    7.50
  -4   4  -1  123.19    7.20
  -4   4  -1  108.99    6.40
  -4   4  -1  104.49    7.30
  -4   4  -1  123.59    7.60
   4  -4   1  115.49    6.60
   4  -4   1  117.09    6.90
   4  -4   1  120.49    6.90
   4  -4   1  125.19    7.50
   4  -4   1  113.19    7.50
   4  -4   1  113.69    5.00
   4  -4   1  117.29    6.70
  -5   4  -1   86.09    6.00
  -5   4  -1   88.89    7.20
  -5   4  -1   96.59    7.30
  -5   4  -1   86.29    7.80
  -5   4  -1   89.69    7.20
  -5   4  -1   70.69    7.40
   5  -4   1   82.29    7.50
   5  -4   1   98.39    7.90
   5  -4   1   91.39    7.30
   5  -4   1   76.89    7.10
   5  -4   1   78.09    5.80
  -6   4  -1  136.59    8.60
  -6   4  -1  148.69   11.00
  -6   4  -1  128.49   10.00
  -6   4  -1  134.69   10.70
  -6   4  -1  128.89    9.90
  -6   4  -1  129.99   10.30
   6  -4   1  129.89    9.50
   6  -4   1  131.69    9.60
   6  -4   1  135.99    8.30
  -7   4  -1  347.27   18.10
  -7   4  -1  341.67   17.00
  -7   4  -1  333.67   17.30
  -7   4  -1  313.07   14.90
  -7   4  -1  311.97   17.20
   7  -4   1  292.37   15.70
  -8   4  -1   -4.00    5.20
  -8   4  -1   -9.70    4.20
  -8   4  -1   -4.60    5.20
   8  -4   1    3.40    4.50
  -9   4  -1   14.40    7.30
  -9   4  -1    8.50    7.10
  -9   4  -1   13.10    7.70
   9  -4   1   14.60    6.40
 -10   4  -1   13.10    8.60
  10  -4   1   16.10    7.20
   8   3  -1    4.10    7.70
   8   3  -1   11.20    8.10
  -8  -3   1   -5.30    7.30
  -8  -3   1    9.70    8.20
   7   3  -1   10.70    8.30
   7   3  -1    6.80    7.70
   7   3  -1    6.60    6.80
  -7  -3   1    7.70    7.30
  -7  -3   1   18.20    7.80
  -7  -3   1   13.20    8.30
   6   3  -1    5.90    7.20
   6   3  -1    8.00    6.60
   6   3  -1    5.50    6.50
  -6  -3   1   16.70    7.10
  -6  -3   1    9.70    3.50
  -6  -3   1   16.50    7.40
  -6  -3   1    5.80    4.00
  -6  -3   1    7.40    6.70
   5   3  -1   59.39    9.80
   5   3  -1   47.60    9.40
   5   3  -1   44.40    7.60
   5   3  -1   20.70    7.60
   5   3  -1   33.40    8.60
   5   3  -1   34.10    7.60
   5   3  -1   32.80    8.80
   5   3  -1   45.90    8.70
  -5  -3   1   39.20    8.10
  -5  -3   1   45.50    7.70
  -5  -3   1   51.49   10.00
  -5  -3   1   47.80    9.80
  -5  -3   1   34.30    8.60
  -5  -3   1   29.00    5.70
  -5  -3   1   45.20    8.40
   4   3  -1   12.90    5.90
   4   3  -1   14.30    6.60
   4   3  -1   20.40    5.70
   4   3  -1   15.70    5.60
   4   3  -1   21.30    6.50
   4   3  -1   17.10    4.50
   4   3  -1   12.10    5.70
   4   3  -1   22.00    7.20
  -4  -3   1   17.50    6.10
  -4  -3   1   20.10    7.10
  -4  -3   1   31.70    7.10
  -4  -3   1   16.60    4.30
  -4  -3   1   18.90    6.10
  -4  -3   1   11.90    5.30
  -4  -3   1   24.00    4.90
  -4  -3   1   19.00    6.30
  -4  -3   1   20.50    6.70
   3   3  -1   15.20    4.90
   3   3  -1    5.40    4.00
   3   3  -1    6.90    3.90
   3   3  -1   11.90    3.50
   3   3  -1    1.20    3.50
   3   3  -1    2.70    4.60
   3   3  -1    2.70    3.80
   3   3  -1    2.20    4.40
   3   3  -1    9.20    4.60
  -3  -3   1   11.70    5.30
  -3  -3   1    3.70    4.20
  -3  -3   1    7.60    2.70
  -3  -3   1    5.50    2.90
  -3  -3   1    0.30    4.10
  -3  -3   1   12.20    4.10
  -3  -3   1    6.60    4.90
  -3  -3   1    7.60    4.70
   2   3  -1  127.59    9.60
   2   3  -1  122.09    8.20
   2   3  -1  136.79    7.80
   2   3  -1  141.59    8.80
   2   3  -1  131.29    8.70
   2   3  -1  128.59    9.80
   2   3  -1  121.99    8.00
   2   3  -1  128.59    9.10
   2   3  -1  129.39    8.50
   2   3  -1  135.99    8.80
  -2  -3   1  133.29    8.80
  -2  -3   1  113.99    8.00
  -2  -3   1  131.89    8.80
  -2  -3   1  124.89    9.80
  -2  -3   1  130.19    6.60
  -2  -3   1  134.49    9.20
  -2  -3   1  127.69   10.10
  -2  -3   1  137.89    6.60
   1   3  -1   92.99    7.50
   1   3  -1   99.59    6.80
   1   3  -1  107.29    7.90
   1   3  -1   87.29    6.10
   1   3  -1   89.99    5.40
   1   3  -1  101.69    6.50
   1   3  -1   99.89    7.30
   1   3  -1   92.69    6.10
   1   3  -1   98.59    5.50
   1   3  -1   94.39    6.60
   1   3  -1  100.19    8.30
  -1  -3   1   91.69    8.00
  -1  -3   1   92.69    5.80
  -1  -3   1   79.09    6.00
  -1  -3   1   95.49    7.80
  -1  -3   1   85.69    6.80
  -1  -3   1   90.19    6.40
  -1  -3   1   90.49    6.30
   0   3  -1 1739.03   39.40
   0   3  -1 1721.63   41.80
   0   3  -1 1711.43   39.20
   0   3  -1 1708.03   39.80
   0   3  -1 1641.54   39.60
   0   3  -1 1671.63   42.30
   0   3  -1 1735.33   40.50
   0   3  -1 1709.63   37.50
   0   3  -1 1680.93   39.90
   0   3  -1 1726.53   42.20
   0  -3   1 1646.44   41.60
   0  -3   1 1703.43   39.30
   0  -3   1 1685.53   39.50
   0  -3   1 1687.13   37.80
   0  -3   1 1679.43   42.00
   0  -3   1 1686.23   42.40
   0  -3   1 1707.13   41.30
   0  -3   1 1695.83   37.70
   0  -3   1 1698.63   39.30
  -1   3  -1  201.68    8.20
  -1   3  -1  198.58    6.40
  -1   3  -1  204.28    6.70
  -1   3  -1  198.98    8.00
  -1   3  -1  195.68    6.50
  -1   3  -1  199.58    7.40
  -1   3  -1  199.88    6.80
  -1   3  -1  202.88    6.00
  -1   3  -1  201.08    6.10
  -1   3  -1  194.18    7.80
   1  -3   1  200.08    6.30
   1  -3   1  184.28    7.90
   1  -3   1  189.98    7.40
   1  -3   1  201.38    8.20
   1  -3   1  196.98    6.00
  -2   3  -1    3.80    1.70
  -2   3  -1    0.30    1.00
  -2   3  -1    0.70    1.50
  -2   3  -1    1.70    1.60
  -2   3  -1    0.60    1.60
  -2   3  -1    3.50    2.40
  -2   3  -1    1.00    1.50
   2  -3   1    2.70    1.60
   2  -3   1    3.30    2.20
   2  -3   1    0.50    1.70
   2  -3   1    1.80    1.60
   2  -3   1    2.70    1.90
  -3   3  -1  392.36   11.20
  -3   3  -1  391.76   12.10
  -3   3  -1  416.56   13.20
  -3   3  -1  424.96   13.70
  -3   3  -1  444.96   13.50
  -3   3  -1  398.06   12.30
  -3   3  -1  420.26   13.60
  -3   3  -1  413.56   14.00
   3  -3   1  452.05   13.50
   3  -3   1  394.46   13.70
   3  -3   1  419.76   13.70
   3  -3   1  399.66   13.00
   3  -3   1  423.56   12.00
  -4   3  -1  603.14   18.60
  -4   3  -1  578.64   19.50
  -4   3  -1  601.74   17.40
  -4   3  -1  589.94   18.90
  -4   3  -1  591.74   19.20
  -4   3  -1  627.54   19.10
  -4   3  -1  615.94   19.70
   4  -3   1  613.44   18.10
   4  -3   1  617.04   19.60
   4  -3   1  630.34   19.40
   4  -3   1  595.24   19.40
   4  -3   1  618.34   19.30
   4  -3   1  555.04   18.60
  -5   3  -1  175.18   10.10
  -5   3  -1  180.48    9.30
  -5   3  -1  164.68    9.90
  -5   3  -1  163.78   10.40
  -5   3  -1  155.88   10.40
   5  -3   1  180.68   11.70
   5  -3   1  179.18   10.40
   5  -3   1  157.58    9.80
   5  -3   1  159.58    6.70
   5  -3   1  159.48    6.60
   5  -3   1  149.29    9.80
   5  -3   1  164.78    9.50
  -6   3  -1   93.69    8.50
  -6   3  -1   83.39    8.70
  -6   3  -1   87.29    9.20
  -6   3  -1   93.49    9.00
  -6   3  -1  103.69   10.00
  -6   3  -1   83.19    9.30
   6  -3   1   90.19    9.00
   6  -3   1   83.29    7.70
   6  -3   1   80.69    6.00
   6  -3   1   84.09    6.10
   6  -3   1  101.59    9.10
  -7   3  -1   66.59   10.20
  -7   3  -1   61.49    9.70
  -7   3  -1   86.79    9.60
  -7   3  -1   57.29    8.80
  -7   3  -1   49.40    8.50
   7  -3   1   61.49    7.90
   7  -3   1   85.89    9.70
   7  -3   1   62.49    6.50
   7  -3   1   75.39    6.70
   7  -3   1   76.79    9.90
  -8   3  -1   43.10    9.40
  -8   3  -1   28.30    6.80
  -8   3  -1   24.10    7.30
  -8   3  -1   33.90    8.20
   8  -3   1   31.90    8.30
   8  -3   1   35.80    5.60
   8  -3   1   28.10    5.20
  -9   3  -1   49.00   10.30
  -9   3  -1   32.70    9.40
  -9   3  -1   35.00    8.90
   9  -3   1   29.00    8.30
 -10   3  -1  -13.20    5.80
 -10   3  -1   -1.50    7.80
  10  -3   1   10.80    7.40
   8   2  -1   44.10   10.70
   8   2  -1   60.29   11.90
  -8  -2   1   50.99   11.30
  -8  -2   1   32.20    9.80
  -8  -2   1   36.60   10.10
   7   2  -1   63.29   11.00
   7   2  -1   85.99   12.80
   7   2  -1   72.09   12.50
  -7  -2   1  102.59   13.30
  -7  -2   1   92.29   12.90
   6   2  -1   25.80    7.20
   6   2  -1   38.30   11.30
   6   2  -1   54.29   10.40
   6   2  -1   41.50    9.50
   6   2  -1   48.80    8.60
   6   2  -1   42.40    9.00
   6   2  -1   39.20    8.80
   6   2  -1   38.20    8.50
  -6  -2   1   35.50    8.50
  -6  -2   1   41.70    8.40
  -6  -2   1   56.59   14.70
  -6  -2   1   41.00    8.30
  -6  -2   1   29.80    6.00
  -6  -2   1   21.20    7.60
  -6  -2   1   43.60    7.50
   5   2  -1   90.39    9.00
   5   2  -1   79.69   10.60
   5   2  -1   91.89   11.60
   5   2  -1   88.89   10.30
   5   2  -1   65.79    8.60
   5   2  -1   87.19    9.90
   5   2  -1   87.19   10.70
   5   2  -1   80.89   11.60
  -5  -2   1   87.39   10.80
  -5  -2   1   95.69   12.00
  -5  -2   1   87.49    8.50
  -5  -2   1   66.39    9.60
  -5  -2   1   92.19   10.60
   4   2  -1  227.28   13.50
   4   2  -1  241.98   15.30
   4   2  -1  249.48   13.90
   4   2  -1  222.98   13.90
   4   2  -1  216.58   12.80
   4   2  -1  260.67   14.60
   4   2  -1  238.38   12.60
   4   2  -1  217.18   13.10
  -4  -2   1  252.07   13.90
  -4  -2   1  239.38   13.80
  -4  -2   1  285.07   14.30
  -4  -2   1  225.18   12.80
  -4  -2   1  232.78   13.20
  -4  -2   1  214.08   14.40
  -4  -2   1  243.18   12.30
  -4  -2   1  216.68   11.40
   3   2  -1   92.19    7.60
   3   2  -1   79.79    8.60
   3   2  -1   93.59    7.20
   3   2  -1  110.69    9.20
   3   2  -1   79.49    8.60
   3   2  -1   94.49    8.20
   3   2  -1   87.89    9.30
   3   2  -1   74.79    8.30
   3   2  -1   86.29    8.00
  -3  -2   1   81.29    8.60
  -3  -2   1   88.99    8.50
  -3  -2   1   89.79    7.20
  -3  -2   1   83.79    8.50
  -3  -2   1   85.19    8.00
  -3  -2   1   77.09    7.60
  -3  -2   1   76.49    7.70
  -3  -2   1  103.59    6.90
   2   2  -1  963.70   28.20
   2   2  -1  926.31   27.30
   2   2  -1 1014.60   27.40
   2   2  -1  959.30   26.40
   2   2  -1  974.80   27.30
   2   2  -1  977.10   26.40
   2   2  -1  999.00   29.50
   2   2  -1 1016.90   28.20
   2   2  -1  999.50   27.20
   2   2  -1 1008.20   27.00
   2   2  -1  971.40   26.80
  -2  -2   1  971.70   25.50
  -2  -2   1  967.20   25.80
  -2  -2   1 1005.70   27.10
  -2  -2   1  968.70   28.10
  -2  -2   1  982.10   27.30
  -2  -2   1  981.90   27.30
  -2  -2   1  926.21   28.80
  -2  -2   1  977.20   26.70
  -2  -2   1  970.90   27.30
  -2  -2   1  969.50   27.10
   1   2  -1  155.18    7.50
   1   2  -1  155.18    6.50
   1   2  -1  163.28    7.50
   1   2  -1  166.48    7.40
   1   2  -1  160.18    8.20
   1   2  -1  150.08    8.10
   1   2  -1  161.38    6.50
   1   2  -1  157.98    7.90
   1   2  -1  144.79    6.80
   1   2  -1  144.69    7.30
   1   2  -1  154.38    8.50
  -1  -2   1  147.69    7.10
  -1  -2   1  154.48    7.40
  -1  -2   1  163.08    7.20
  -1  -2   1  162.58    7.10
  -1  -2   1  164.48    5.90
  -1  -2   1  151.68    8.20
  -1  -2   1  168.88    7.80
  -1  -2   1  153.18    8.70
   0   2  -1   37.20    4.10
   0   2  -1   44.00    4.20
   0   2  -1   38.60    3.40
   0   2  -1   39.60    4.40
   0   2  -1   37.70    3.20
   0   2  -1   38.50    4.90
   0   2  -1   44.00    3.70
   0   2  -1   36.00    4.60
   0   2  -1   37.50    3.40
   0   2  -1   41.50    3.80
   0   2  -1   41.50    2.20
   0   2  -1   39.40    2.20
   0  -2   1   36.60    3.90
   0  -2   1   38.50    3.10
   0  -2   1   38.80    4.40
   0  -2   1   40.20    2.60
   0  -2   1   44.00    4.60
   0  -2   1   43.10    3.90
   0  -2   1   34.20    3.50
  -1   2  -1 2383.66   53.59
  -1   2  -1 2409.66   54.19
  -1   2  -1 2379.16   51.99
  -1   2  -1 2377.56   52.99
  -1   2  -1 2362.36   52.89
  -1   2  -1 2351.96   52.49
  -1   2  -1 2406.96   52.49
  -1   2  -1 2388.76   53.29
  -1   2  -1 2366.16   54.19
   1  -2   1 2338.27   52.59
   1  -2   1 2445.46   52.79
   1  -2   1 2360.46   51.69
   1  -2   1 2396.56   52.99
   1  -2   1 2400.36   51.79
   1  -2   1 2397.26   51.99
   1  -2   1 2331.57   53.49
   1  -2   1 2388.86   54.09
  -2   2  -1  723.53   18.40
  -2   2  -1  705.53   19.10
  -2   2  -1  697.13   18.60
  -2   2  -1  691.83   18.30
  -2   2  -1  720.73   17.80
  -2   2  -1  702.83   18.90
  -2   2  -1  686.23   18.40
  -2   2  -1  683.63   16.40
  -2   2  -1  679.13   17.50
   2  -2   1  691.83   19.00
   2  -2   1  693.33   18.40
   2  -2   1  708.93   17.80
   2  -2   1  706.83   18.80
   2  -2   1  741.43   18.20
   2  -2   1  682.83   18.30
  -3   2  -1   27.70    4.10
  -3   2  -1   37.20    4.80
  -3   2  -1   31.00    4.20
  -3   2  -1   35.40    4.80
  -3   2  -1   25.00    4.00
  -3   2  -1   32.40    4.40
  -3   2  -1   34.00    3.90
  -3   2  -1   39.40    4.80
   3  -2   1   25.60    4.20
   3  -2   1   33.30    5.10
   3  -2   1   36.00    4.70
   3  -2   1   34.30    4.50
   3  -2   1   28.60    3.30
   3  -2   1   37.70    4.90
   3  -2   1   29.60    4.50
   3  -2   1   32.60    3.30
  -4   2  -1   38.60    5.40
  -4   2  -1   34.00    5.50
  -4   2  -1   43.20    6.40
  -4   2  -1   38.40    6.00
  -4   2  -1   34.90    5.40
   4  -2   1   37.20    5.60
   4  -2   1   41.50    6.40
   4  -2   1   42.50    6.10
   4  -2   1   39.80    4.40
   4  -2   1   31.20    5.00
   4  -2   1   39.70    6.00
   4  -2   1   34.20    4.80
   4  -2   1   37.80    6.00
   4  -2   1   41.80    5.80
  -5   2  -1    0.20    4.10
  -5   2  -1   -3.60    3.30
  -5   2  -1    2.40    3.20
  -5   2  -1    2.90    2.70
  -5   2  -1   -0.30    3.10
  -5   2  -1   -1.10    3.20
   5  -2   1    1.50    3.10
   5  -2   1   -1.80    2.10
   5  -2   1   -0.20    3.30
   5  -2   1    3.00    3.70
   5  -2   1   -1.10    3.50
   5  -2   1    6.20    3.50
   5  -2   1    2.00    2.30
   5  -2   1    2.40    4.10
  -6   2  -1  240.68   14.90
  -6   2  -1  232.78   14.00
  -6   2  -1  269.77   15.10
  -6   2  -1  248.08   14.00
  -6   2  -1  252.47   14.30
  -6   2  -1  223.78   14.20
  -6   2  -1  247.88   14.90
   6  -2   1  258.57   12.50
   6  -2   1  257.17   14.80
   6  -2   1  238.58   13.70
   6  -2   1  236.68   14.40
   6  -2   1  250.37   12.70
   6  -2   1  256.27   14.40
   6  -2   1  292.87   17.50
  -7   2  -1   15.30    6.10
  -7   2  -1   12.10    6.10
  -7   2  -1    9.00    5.00
  -7   2  -1   12.60    6.10
   7  -2   1   14.80    5.70
   7  -2   1   12.70    4.90
   7  -2   1   13.20    6.20
   7  -2   1   15.10    5.90
   7  -2   1    6.80    4.10
   7  -2   1   15.80    5.30
  -8   2  -1   10.70    6.00
  -8   2  -1   10.80    7.20
  -8   2  -1   11.60    6.90
  -8   2  -1    1.10    6.20
   8  -2   1    4.10    4.30
   8  -2   1    9.00    4.50
   8  -2   1   15.00    6.90
  -9   2  -1   52.59   10.40
  -9   2  -1   61.99   11.70
  -9   2  -1   36.80   10.60
   9  -2   1   58.79    9.20
   9  -2   1   57.39    9.60
   9  -2   1   52.89   10.90
   9   1  -1   59.09   12.50
  -9  -1   1   67.19   13.00
  -9  -1   1   75.89   13.60
   8   1  -1    7.50    7.60
   8   1  -1    8.40    7.30
  -8  -1   1   11.50    7.60
  -8  -1   1   17.50    8.20
   7   1  -1    1.50    5.50
   7   1  -1   -0.80    6.20
   7   1  -1    3.50    6.70
  -7  -1   1   10.30    7.50
  -7  -1   1    1.30    6.50
  -7  -1   1    0.10    5.30
  -7  -1   1   -3.70    6.30
   6   1  -1   19.70    6.50
   6   1  -1    7.10    6.80
   6   1  -1    7.00    6.80
   6   1  -1    2.00    5.70
   6   1  -1   10.10    5.70
   6   1  -1    6.20    4.80
   6   1  -1    5.90    4.30
   6   1  -1    3.40    5.30
  -6  -1   1    5.60    5.30
  -6  -1   1    5.50    5.50
  -6  -1   1    7.70    3.70
  -6  -1   1    4.60    5.40
  -6  -1   1    0.00    5.20
  -6  -1   1   -0.40    2.80
   5   1  -1  462.85   19.80
   5   1  -1  435.86   19.90
   5   1  -1  442.06   19.00
   5   1  -1  404.46   18.60
   5   1  -1  427.26   21.00
   5   1  -1  398.16   18.30
   5   1  -1  413.26   17.70
   5   1  -1  445.96   20.20
  -5  -1   1  446.96   18.50
  -5  -1   1  453.05   19.50
  -5  -1   1  430.06   19.40
  -5  -1   1  426.86   18.90
  -5  -1   1  430.86   20.60
  -5  -1   1  463.15   18.20
  -5  -1   1  458.85   19.30
   4   1  -1   -0.20    1.20
   4   1  -1    7.10    3.30
   4   1  -1    0.60    4.30
   4   1  -1    5.30    4.60
   4   1  -1    3.60    3.80
   4   1  -1    5.60    4.20
   4   1  -1    0.40    4.30
  -4  -1   1    0.70    2.70
  -4  -1   1   -0.40    2.40
  -4  -1   1    4.20    4.20
  -4  -1   1    1.40    3.80
  -4  -1   1    5.00    4.70
  -4  -1   1    5.20    4.20
  -4  -1   1    2.40    4.20
  -4  -1   1    2.60    3.80
   3   1  -1   31.90    5.10
   3   1  -1   24.60    5.00
   3   1  -1   30.10    5.20
   3   1  -1   28.60    5.10
   3   1  -1   22.70    4.70
   3   1  -1   25.10    4.80
   3   1  -1   17.00    4.20
   3   1  -1   35.20    5.40
  -3  -1   1   36.10    5.70
  -3  -1   1   30.20    5.40
  -3  -1   1   24.50    4.60
  -3  -1   1   33.50    5.60
  -3  -1   1   30.00    5.80
  -3  -1   1   31.10    5.60
  -3  -1   1   23.00    3.80
  -3  -1   1   41.90    6.20
  -3  -1   1   32.80    4.80
   2   1  -1  976.50   26.60
   2   1  -1  985.10   25.90
   2   1  -1  974.50   26.10
   2   1  -1  991.90   27.00
   2   1  -1 1002.50   26.30
   2   1  -1  993.30   26.50
   2   1  -1  988.60   26.50
   2   1  -1  981.10   25.90
   2   1  -1 1012.80   26.60
   2   1  -1  959.90   26.70
  -2  -1   1 1019.60   26.60
  -2  -1   1  992.80   25.70
  -2  -1   1  983.50   26.50
  -2  -1   1 1019.40   25.90
  -2  -1   1 1012.70   26.50
  -2  -1   1  968.00   26.70
  -2  -1   1  990.20   26.20
   1   1  -1  122.19    5.80
   1   1  -1  129.99    5.60
   1   1  -1  134.99    7.10
   1   1  -1  125.29    6.20
   1   1  -1  141.29    6.40
   1   1  -1  132.09    6.20
   1   1  -1  126.59    6.30
   1   1  -1  135.59    6.80
   1   1  -1  137.99    6.10
   1   1  -1  129.99    6.70
  -1  -1   1  126.69    6.30
  -1  -1   1  116.29    5.10
  -1  -1   1  122.69    7.00
  -1  -1   1  137.39    6.70
  -1  -1   1  120.99    6.30
  -1  -1   1  133.09    6.10
  -1  -1   1  136.99    5.70
  -1  -1   1  127.69    6.50
  -1  -1   1  122.89    6.20
  -1  -1   1  119.79    5.30
  -1  -1   1  122.99    5.90
  -1  -1   1  130.09    6.30
   0   1  -1   17.90    1.90
   0   1  -1   13.60    1.80
   0   1  -1   17.50    2.10
   0   1  -1   19.40    2.10
   0   1  -1   15.60    2.00
   0   1  -1   19.40    1.90
   0   1  -1   18.90    2.20
   0   1  -1   14.50    2.00
   0   1  -1   12.30    1.50
   0   1  -1   16.70    2.20
   0   1  -1   16.70    2.20
   0   1  -1   15.50    1.60
   0  -1   1   16.50    2.30
   0  -1   1   15.00    1.50
   0  -1   1   14.70    2.30
   0  -1   1   16.70    1.80
   0  -1   1   16.60    1.30
   0  -1   1   18.80    1.60
  -1   1  -1  972.50   22.10
  -1   1  -1  998.70   23.30
  -1   1  -1  973.20   23.70
  -1   1  -1 1046.40   23.30
  -1   1  -1  974.30   23.00
  -1   1  -1 1019.70   23.50
  -1   1  -1  986.70   24.00
  -1   1  -1  999.90   23.60
  -1   1  -1  976.60   23.40
   1  -1   1  967.90   23.90
   1  -1   1 1024.50   23.00
   1  -1   1  966.40   22.80
   1  -1   1  953.50   23.80
   1  -1   1  988.00   23.40
   1  -1   1  989.30   23.20
   1  -1   1  979.80   23.50
   1  -1   1  963.60   23.50
  -2   1  -1  125.49    6.50
  -2   1  -1  120.19    6.20
  -2   1  -1  121.79    6.30
  -2   1  -1  120.09    5.80
  -2   1  -1  141.99    7.00
  -2   1  -1  118.79    6.50
  -2   1  -1  133.49    6.50
  -2   1  -1  131.39    6.70
  -2   1  -1  131.79    6.20
   2  -1   1  123.59    6.50
   2  -1   1  120.19    5.70
   2  -1   1  125.69    6.60
   2  -1   1  125.69    6.80
   2  -1   1  132.99    6.60
   2  -1   1  113.29    6.20
   2  -1   1  132.59    6.10
   2  -1   1  132.99    6.20
   2  -1   1  147.79    6.70
  -3   1  -1  237.98   10.40
  -3   1  -1  259.77   10.70
  -3   1  -1  253.77   10.50
  -3   1  -1  261.07   10.70
  -3   1  -1  244.88   10.80
  -3   1  -1  260.97   11.20
  -3   1  -1  258.97   11.20
  -3   1  -1  228.98   10.20
   3  -1   1  254.87   10.70
   3  -1   1  256.17   11.30
   3  -1   1  250.67   10.40
   3  -1   1  244.28   10.60
   3  -1   1  256.17   11.00
   3  -1   1  241.48   10.80
   3  -1   1  241.78    9.90
   3  -1   1  246.88   10.70
  -4   1  -1   34.40    5.80
  -4   1  -1   46.20    6.40
  -4   1  -1   60.79    9.60
  -4   1  -1   49.00    7.20
  -4   1  -1   41.30    6.50
   4  -1   1   40.60    6.10
   4  -1   1   39.20    6.80
   4  -1   1   45.20    6.40
   4  -1   1   45.10    6.50
   4  -1   1   41.80    6.00
   4  -1   1   55.09    7.00
   4  -1   1   35.80    5.10
   4  -1   1   48.30    6.60
   4  -1   1   44.60    6.70
  -5   1  -1   59.39    8.00
  -5   1  -1   42.60    7.10
  -5   1  -1   34.60    6.40
  -5   1  -1   56.29    8.30
  -5   1  -1   64.19    8.80
  -5   1  -1   42.60    7.30
  -5   1  -1   33.30    5.90
   5  -1   1   21.60    6.10
   5  -1   1   35.70    6.10
   5  -1   1   39.60    6.90
   5  -1   1   45.00    7.40
   5  -1   1   39.00    6.10
   5  -1   1   36.00    6.30
   5  -1   1   45.60    7.00
   5  -1   1   43.10    6.90
  -6   1  -1  117.99   10.90
  -6   1  -1  116.79   11.10
  -6   1  -1  104.69   10.90
  -6   1  -1   97.29   10.60
  -6   1  -1  114.89   11.70
  -6   1  -1   88.69   10.20
   6  -1   1   98.99   11.10
   6  -1   1  117.39   11.00
   6  -1   1   97.89   10.30
   6  -1   1  102.69    9.00
   6  -1   1   90.59    9.50
   6  -1   1  109.89   11.90
   6  -1   1   90.79   10.20
  -7   1  -1  233.68   17.00
  -7   1  -1  249.08   16.90
  -7   1  -1  237.78   16.20
  -7   1  -1  268.67   17.30
   7  -1   1  236.98   14.10
   7  -1   1  226.78   16.90
   7  -1   1  267.27   16.40
   7  -1   1  210.48   13.80
   7  -1   1  242.18   16.40
   7  -1   1  225.48   16.00
  -8   1  -1   -0.30    5.70
  -8   1  -1    5.20    6.80
  -8   1  -1  -10.20    4.50
  -8   1  -1   -2.70    6.10
   8  -1   1    4.10    5.80
   8  -1   1    3.50    4.60
   8  -1   1    9.40    6.70
  -9   1  -1  138.99   16.20
  -9   1  -1   98.19   14.30
   9  -1   1   94.29   13.70
   9   0  -1   -2.50    5.70
  -9   0   1   -2.40    6.80
  -9   0   1    7.00    7.20
   8   0  -1   -8.10    5.40
   8   0  -1   -0.70    3.60
   8   0  -1   -1.90    5.40
  -8   0   1    5.90    6.80
  -8   0   1   -8.70    5.40
  -8   0   1   12.60    6.50
   7   0  -1   -3.00    4.50
   7   0  -1    0.60    3.60
   7   0  -1   -3.40    4.90
   7   0  -1   -5.50    5.20
   7   0  -1   12.40    6.40
   7   0  -1   -3.90    4.70
   7   0  -1    2.50    4.20
  -7   0   1   -0.30    4.70
  -7   0   1   -2.50    5.70
  -7   0   1    1.40    5.10
  -7   0   1    7.10    5.30
   6   0  -1   21.10    5.30
   6   0  -1   14.50    6.50
   6   0  -1   19.80    6.40
   6   0  -1   17.90    4.90
   6   0  -1   22.20    6.30
   6   0  -1   21.90    7.30
   6   0  -1   17.80    6.00
  -6   0   1   16.70    6.30
  -6   0   1   22.50    5.80
  -6   0   1   20.10    6.90
  -6   0   1   15.10    4.10
  -6   0   1   20.40    6.10
  -6   0   1   27.80    7.60
  -6   0   1   22.20    6.50
   5   0  -1   -0.90    3.20
   5   0  -1    7.40    4.80
   5   0  -1    5.40    4.40
   5   0  -1    7.00    4.30
   5   0  -1   -2.80    3.80
   5   0  -1    5.10    2.80
   5   0  -1    4.10    4.90
  -5   0   1    2.50    4.00
  -5   0   1    4.50    4.50
  -5   0   1    5.30    4.60
  -5   0   1    1.80    3.70
  -5   0   1    4.20    3.30
  -5   0   1    3.30    3.70
  -5   0   1   -0.80    4.30
   4   0  -1    2.50    4.10
   4   0  -1    4.90    2.60
   4   0  -1    4.10    3.90
   4   0  -1   -0.10    3.60
   4   0  -1    1.60    3.30
   4   0  -1    5.30    3.70
   4   0  -1    1.20    4.10
  -4   0   1    3.30    4.10
  -4   0   1    0.70    3.40
  -4   0   1    1.10    3.10
  -4   0   1    5.50    4.10
  -4   0   1    0.70    2.80
  -4   0   1    7.20    5.00
  -4   0   1    4.60    3.70
  -4   0   1    1.80    4.00
   3   0  -1   69.39    6.50
   3   0  -1   68.59    6.90
   3   0  -1   73.09    6.00
   3   0  -1   78.29    6.70
   3   0  -1   84.89    6.50
   3   0  -1   79.09    6.70
   3   0  -1   83.89    5.90
   3   0  -1   75.89    7.10
  -3   0   1  109.29    7.60
  -3   0   1   79.79    6.90
  -3   0   1   90.29    7.30
  -3   0   1   76.99    7.00
  -3   0   1   70.09    6.60
  -3   0   1   85.79    7.30
  -3   0   1   74.19    6.00
  -3   0   1   80.49    6.80
  -3   0   1   75.29    6.30
   2   0  -1  387.96   12.10
   2   0  -1  385.66   12.70
   2   0  -1  387.86   12.90
   2   0  -1  391.66   12.70
   2   0  -1  384.26   12.50
   2   0  -1  387.16   12.30
   2   0  -1  388.56   13.30
   2   0  -1  382.16   11.80
   2   0  -1  372.46   12.10
   2   0  -1  393.86   12.00
   2   0  -1  380.66   12.20
  -2   0   1  373.56   12.70
  -2   0   1  360.26   12.40
  -2   0   1  390.46   12.30
  -2   0   1  379.76   12.60
  -2   0   1  380.66   12.00
  -2   0   1  381.36   12.10
  -2   0   1  385.86   11.90
  -2   0   1  375.16   12.40
  -2   0   1  389.46   13.40
   1   0  -1 6502.75  134.59
   1   0  -1 6226.28  134.79
   1   0  -1 6169.38  134.39
   1   0  -1 6110.09  134.79
   1   0  -1 6114.49  134.39
   1   0  -1 6180.08  134.49
   1   0  -1 6203.28  134.99
   1   0  -1 6187.28  134.89
   1   0  -1 6204.48  134.59
   1   0  -1 6135.09  134.69
  -1   0   1 6264.77  134.59
  -1   0   1 6296.67  134.89
  -1   0   1 6104.29  134.69
  -1   0   1 6174.68  134.49
  -1   0   1 6413.06  134.49
  -1   0   1 6130.79  134.89
  -1   0   1 6213.68  133.99
  -1   0   1 6084.59  134.49
  -1   0   1 6449.85  134.79
  -1   0   1 6223.38  134.79
   0   0  -1   39.40    2.10
   0   0  -1   38.00    2.00
   0   0  -1   36.00    2.00
   0   0  -1   39.00    2.10
   0   0   1   42.60    2.10
   0   0   1   35.90    2.10
   0   0   1   35.30    1.80
   0   0   1   41.30    2.30
   0   0   1   37.30    2.10
  -1   0  -1  353.16   10.90
  -1   0  -1  338.97   10.60
  -1   0  -1  367.96   10.50
  -1   0  -1  361.96   10.50
  -1   0  -1  355.66   10.50
  -1   0  -1  342.47   10.40
   1   0   1  353.46   10.20
   1   0   1  376.46   10.70
   1   0   1  364.26   10.60
   1   0   1  349.77   10.50
   1   0   1  355.86   10.90
   1   0   1  373.56   10.60
   1   0   1  340.27   10.80
   1   0   1  368.06   10.80
   1   0   1  350.56   10.90
  -2   0  -1   78.89    5.70
  -2   0  -1   84.89    5.60
  -2   0  -1   76.79    5.40
  -2   0  -1   81.99    5.30
  -2   0  -1   81.49    5.80
  -2   0  -1   69.19    5.80
  -2   0  -1   77.99    6.10
   2   0   1   67.59    5.20
   2   0   1   77.69    5.70
   2   0   1   75.19    5.70
   2   0   1   75.09    6.30
   2   0   1   69.79    5.60
   2   0   1   75.69    5.80
   2   0   1   80.59    5.20
   2   0   1   76.19    6.30
  -3   0  -1  356.56   13.90
  -3   0  -1  331.97   14.10
  -3   0  -1  361.26   13.70
  -3   0  -1  338.77   13.20
  -3   0  -1  339.97   14.10
  -3   0  -1  298.27   13.40
  -3   0  -1  343.07   13.40
   3   0   1  316.27   13.10
   3   0   1  390.96   14.90
   3   0   1  305.77   13.10
   3   0   1  331.77   14.30
   3   0   1  319.37   13.00
   3   0   1  336.87   13.70
  -4   0  -1   37.70    6.40
  -4   0  -1   37.00    6.10
  -4   0  -1   39.20    6.20
  -4   0  -1   37.90    6.30
  -4   0  -1   44.40    6.80
  -4   0  -1   37.80    6.50
   4   0   1   40.10    6.40
   4   0   1   40.50    6.40
   4   0   1   45.40    6.90
   4   0   1   30.10    5.40
   4   0   1   34.00    5.80
   4   0   1   29.30    5.90
   4   0   1   36.60    5.20
   4   0   1   28.50    5.60
  -5   0  -1   65.79    8.60
  -5   0  -1   49.70    7.80
  -5   0  -1   66.79    7.80
  -5   0  -1   48.70    8.10
  -5   0  -1   67.79    8.60
  -5   0  -1   53.89    8.20
   5   0   1   63.89    8.00
   5   0   1   68.29    9.10
   5   0   1   60.19    8.40
   5   0   1   47.60    7.70
   5   0   1   63.39    7.80
   5   0   1   58.79    8.50
   5   0   1   56.79    7.10
   5   0   1   60.99    9.50
  -6   0  -1   89.79   11.10
  -6   0  -1   70.89   10.80
  -6   0  -1   53.99    9.20
  -6   0  -1   56.19    8.70
  -6   0  -1   49.99    8.70
  -6   0  -1   68.69    8.50
  -6   0  -1   68.59   10.20
   6   0   1   78.49    9.20
   6   0   1   58.59    8.40
   6   0   1   65.29   10.10
   6   0   1   79.29   10.40
   6   0   1   64.19    9.80
   6   0   1   64.39   10.90
   6   0   1   87.29   11.70
  -7   0  -1   18.30    7.10
  -7   0  -1   36.50    8.90
  -7   0  -1   15.30    6.50
  -7   0  -1   26.50    8.50
   7   0   1   34.10    8.70
   7   0   1   23.90    8.20
   7   0   1   36.00    7.40
   7   0   1   19.40    7.40
   7   0   1   16.20    7.80
  -8   0  -1   73.89   12.20
  -8   0  -1   72.89   12.00
   8   0   1   60.19   11.30
   8   0   1   52.59   10.80
  -9   0  -1   -4.70    6.90
  -9   0  -1   18.90    9.80
   9   0   1    1.20    7.20
 -10   1   1   -0.50    7.50
   9  -1  -1   71.19   12.10
   9  -1  -1   66.99    9.80
  -9   1   1   90.09   12.80
  -9   1   1   56.19   12.40
  -9   1   1   85.79   14.10
   8  -1  -1    3.70    6.50
   8  -1  -1   11.20    5.10
   8  -1  -1   14.20    5.70
   8  -1  -1   11.80    6.60
   8  -1  -1    7.80    5.20
  -8   1   1    3.10    6.80
  -8   1   1    5.90    6.30
  -8   1   1   17.60    6.90
   7  -1  -1  246.98   14.30
   7  -1  -1  237.78   15.80
   7  -1  -1  273.97   16.00
   7  -1  -1  256.87   16.40
   7  -1  -1  222.08   15.10
   7  -1  -1  247.38   13.70
  -7   1   1  250.67   16.30
  -7   1   1  237.58   14.80
  -7   1   1  231.38   16.20
  -7   1   1  238.58   14.60
  -7   1   1  225.78   16.20
  -7   1   1  244.48   15.90
   6  -1  -1   51.49    8.10
   6  -1  -1   57.49    7.40
   6  -1  -1   68.99    9.00
   6  -1  -1   61.69    9.10
   6  -1  -1   57.89    8.60
   6  -1  -1   42.60    6.20
  -6   1   1   42.70    7.40
  -6   1   1   47.90    8.30
  -6   1   1   51.19    8.10
  -6   1   1   62.19    8.10
  -6   1   1   40.00    7.70
  -6   1   1   56.89    9.50
  -6   1   1   62.49    8.00
   5  -1  -1   22.70    5.10
   5  -1  -1   29.00    5.80
   5  -1  -1   18.00    5.20
   5  -1  -1   29.20    6.40
   5  -1  -1   22.00    4.10
   5  -1  -1   30.20    6.20
   5  -1  -1   19.20    4.60
  -5   1   1   32.20    6.10
  -5   1   1   22.20    5.10
  -5   1   1   25.50    4.90
  -5   1   1   17.20    5.20
  -5   1   1   17.30    4.50
  -5   1   1   21.60    4.90
  -5   1   1   22.10    5.50
   4  -1  -1  999.70   28.20
   4  -1  -1 1026.60   29.40
   4  -1  -1 1037.50   27.90
   4  -1  -1 1063.59   30.10
   4  -1  -1 1093.89   29.00
   4  -1  -1 1086.89   30.40
  -4   1   1 1041.30   28.60
  -4   1   1 1012.50   30.00
  -4   1   1 1029.20   29.00
  -4   1   1 1030.80   29.10
  -4   1   1 1036.90   30.60
  -4   1   1 1065.39   29.90
  -4   1   1 1028.10   29.60
   3  -1  -1 4120.69   91.49
   3  -1  -1 4103.59   91.89
   3  -1  -1 4086.59   92.59
   3  -1  -1 4063.29   92.99
   3  -1  -1 4076.39   92.99
   3  -1  -1 4060.79   91.19
  -3   1   1 4100.39   92.09
  -3   1   1 4078.99   93.69
  -3   1   1 4045.20   93.19
  -3   1   1 4134.49   93.19
  -3   1   1 4014.50   92.29
  -3   1   1 4033.50   92.59
  -3   1   1 4161.78   92.29
  -3   1   1 4114.69   92.89
  -3   1   1 4143.89   91.49
  -3   1   1 4141.19   92.79
   2  -1  -1  765.82   17.70
   2  -1  -1  751.32   17.60
   2  -1  -1  763.62   18.60
   2  -1  -1  743.53   18.30
   2  -1  -1  744.23   18.70
   2  -1  -1  739.43   19.20
   2  -1  -1  767.52   19.50
  -2   1   1  742.83   19.50
  -2   1   1  722.33   19.20
  -2   1   1  760.22   18.70
  -2   1   1  754.32   19.00
  -2   1   1  740.33   19.30
  -2   1   1  770.72   19.20
  -2   1   1  739.63   18.50
   1  -1  -1 1117.99   24.80
   1  -1  -1 1171.08   24.80
  -1   1   1 1102.59   25.00
  -1   1   1 1048.70   24.40
  -1   1   1 1172.68   24.90
  -1   1   1 1079.49   24.80
  -1   1   1 1058.59   24.20
   0  -1  -1 3728.13   83.59
   0  -1  -1 3763.62   82.69
   0  -1  -1 3747.23   82.49
   0  -1  -1 3866.21   82.69
   0  -1  -1 3688.23   84.49
   0  -1  -1 3821.82   82.09
   0   1   1 3818.92   82.39
   0   1   1 3772.32   83.59
   0   1   1 3660.43   84.39
   0   1   1 3871.21   82.69
   0   1   1 3758.02   82.79
   0   1   1 3990.40   81.59
   0   1   1 3790.82   81.59
   0   1   1 3810.42   82.39
   0   1   1 3808.42   82.69
  -1  -1  -1  282.07    9.10
  -1  -1  -1  304.07   10.10
  -1  -1  -1  304.77    9.80
  -1  -1  -1  300.87    9.20
  -1  -1  -1  301.77   10.10
  -1  -1  -1  289.27   10.20
  -1  -1  -1  299.67    9.80
  -1  -1  -1  269.07   10.60
   1   1   1  290.37   11.40
   1   1   1  301.57    9.80
   1   1   1  293.07   10.00
   1   1   1  303.57   10.20
   1   1   1  287.17    9.40
   1   1   1  298.27   10.50
   1   1   1  312.27   11.20
   1   1   1  300.57   10.00
   1   1   1  293.07   10.00
  -2  -1  -1    1.20    2.60
  -2  -1  -1    2.70    3.10
  -2  -1  -1   -0.90    2.60
  -2  -1  -1    1.00    2.70
  -2  -1  -1   -4.50    2.60
  -2  -1  -1   -0.70    1.90
  -2  -1  -1    0.00    1.90
  -2  -1  -1    4.50    2.80
   2   1   1    1.20    2.60
   2   1   1   -0.80    2.70
   2   1   1    1.10    1.90
   2   1   1   -0.40    1.60
   2   1   1    3.00    2.60
   2   1   1    0.80    2.40
   2   1   1    1.00    2.70
   2   1   1    3.60    3.10
  -3  -1  -1 1211.48   34.40
  -3  -1  -1 1206.68   32.90
  -3  -1  -1 1221.78   34.40
  -3  -1  -1 1236.78   34.20
  -3  -1  -1 1242.48   33.20
  -3  -1  -1 1202.78   33.70
  -3  -1  -1 1208.48   35.70
  -3  -1  -1 1233.08   35.30
   3   1   1 1221.58   33.60
   3   1   1 1207.88   34.50
   3   1   1 1262.67   34.30
   3   1   1 1267.47   34.40
   3   1   1 1153.58   33.60
   3   1   1 1186.38   34.80
   3   1   1 1270.77   36.50
  -4  -1  -1  103.79    9.10
  -4  -1  -1  106.39   10.00
  -4  -1  -1  102.69    9.70
  -4  -1  -1   96.09    9.10
  -4  -1  -1  105.79   10.60
  -4  -1  -1  114.99    8.40
  -4  -1  -1   94.69    8.50
  -4  -1  -1   92.19    9.50
   4   1   1  106.69    9.50
   4   1   1  100.19    9.70
   4   1   1   96.19    8.20
   4   1   1  102.89    9.80
   4   1   1  111.19   10.50
   4   1   1  101.89    9.10
   4   1   1  114.09    9.50
   4   1   1   95.99    9.20
  -5  -1  -1  131.09   11.40
  -5  -1  -1  137.89   10.30
  -5  -1  -1  130.49    9.80
  -5  -1  -1  122.89   10.90
  -5  -1  -1  152.88   12.80
  -5  -1  -1  133.69   12.00
  -5  -1  -1  141.59   12.10
   5   1   1  128.89   11.40
   5   1   1  160.38   13.80
   5   1   1  135.79   11.50
   5   1   1  133.59   10.40
   5   1   1  137.69   12.70
   5   1   1  131.09   11.90
  -6  -1  -1   79.99    9.30
  -6  -1  -1   68.09    8.40
  -6  -1  -1   80.89   11.60
  -6  -1  -1   83.59   11.30
  -6  -1  -1   69.79   11.20
  -6  -1  -1   57.19    9.10
  -6  -1  -1   85.89   11.10
   6   1   1   72.79   10.40
   6   1   1   85.39   12.60
   6   1   1   60.49    8.90
   6   1   1   72.89   11.80
   6   1   1   78.59   11.40
   6   1   1   71.39    9.40
   6   1   1   70.29    9.70
  -7  -1  -1  169.98   17.50
  -7  -1  -1  138.39   14.20
  -7  -1  -1  182.88   16.40
   7   1   1  135.99   14.50
   7   1   1  154.58   14.80
   7   1   1  139.79   15.40
  -8  -1  -1   19.40    9.10
  -8  -1  -1   30.00    9.60
   8   1   1   15.70    8.20
   8   1   1    0.70    7.70
  10  -2  -1   10.20    7.70
 -10   2   1  -12.90    6.40
   9  -2  -1  146.79   10.90
   9  -2  -1  162.58   11.80
   9  -2  -1  178.28   15.90
  -9   2   1  171.88   16.40
  -9   2   1  164.98   16.60
  -9   2   1  177.28   15.00
   8  -2  -1   65.99    8.10
   8  -2  -1   67.79    7.60
   8  -2  -1   55.79    9.40
   8  -2  -1   63.29   10.20
  -8   2   1   64.89   11.00
  -8   2   1   72.79   11.70
  -8   2   1   64.19    9.40
   7  -2  -1  265.47   13.10
   7  -2  -1  285.47   14.70
   7  -2  -1  256.17   15.40
   7  -2  -1  269.97   15.90
   7  -2  -1  267.77   12.70
   7  -2  -1  263.57   15.30
  -7   2   1  278.77   15.50
  -7   2   1  275.77   16.30
  -7   2   1  253.47   14.60
  -7   2   1  258.17   16.40
  -7   2   1  282.27   16.90
  -7   2   1  271.47   15.50
  -7   2   1  284.07   17.10
   6  -2  -1    4.00    3.00
   6  -2  -1   13.00    4.90
   6  -2  -1    7.80    4.70
   6  -2  -1    6.60    4.30
   6  -2  -1   10.90    4.50
   6  -2  -1    7.00    3.10
  -6   2   1   10.30    4.60
  -6   2   1    8.50    4.60
  -6   2   1    8.70    5.20
  -6   2   1   10.30    5.60
  -6   2   1    7.30    4.30
  -6   2   1   10.20    4.80
  -6   2   1    7.10    4.30
   5  -2  -1  146.29   10.30
   5  -2  -1  145.09    9.30
   5  -2  -1  142.89    7.30
   5  -2  -1  146.39    7.10
   5  -2  -1  148.89    9.30
   5  -2  -1  152.88    9.20
   5  -2  -1  164.08    9.80
  -5   2   1  142.09    9.80
  -5   2   1  155.78    9.80
  -5   2   1  148.59    9.20
  -5   2   1  139.19    8.90
  -5   2   1  131.89    9.80
  -5   2   1  152.28   10.10
  -5   2   1  157.08    9.80
   4  -2  -1  100.69    6.50
   4  -2  -1   98.29    6.80
   4  -2  -1  116.79    4.70
   4  -2  -1   95.29    6.90
   4  -2  -1  115.19    7.60
   4  -2  -1  110.99    4.90
  -4   2   1  116.39    8.40
  -4   2   1  118.09    7.10
  -4   2   1  105.39    7.80
  -4   2   1  113.29    8.20
  -4   2   1   91.39    6.80
  -4   2   1  110.29    7.20
  -4   2   1  116.69    7.60
   3  -2  -1  876.21   22.80
   3  -2  -1  880.01   22.80
   3  -2  -1  887.01   22.40
   3  -2  -1  863.31   21.60
  -3   2   1  883.91   21.70
  -3   2   1  830.92   22.90
  -3   2   1  855.41   22.60
  -3   2   1  864.91   23.00
  -3   2   1  865.81   22.70
  -3   2   1  849.41   23.10
  -3   2   1  879.51   22.30
  -3   2   1  851.41   21.70
   2  -2  -1 2069.49   45.60
   2  -2  -1 2045.00   45.60
   2  -2  -1 2015.70   44.80
   2  -2  -1 2010.30   45.30
  -2   2   1 2064.09   45.20
  -2   2   1 2061.59   45.30
  -2   2   1 2061.39   45.90
  -2   2   1 2064.79   46.10
  -2   2   1 2048.50   46.00
  -2   2   1 2064.99   44.80
   1  -2  -1 9742.23  203.58
   1  -2  -1 9157.88  204.88
  -1   2   1 9408.96  202.98
  -1   2   1 9209.28  205.18
  -1   2   1 9579.04  203.48
   0  -2  -1 1322.47   29.50
   0  -2  -1 1375.16   34.20
   0  -2  -1 1223.58   32.80
   0  -2  -1 1306.77   30.80
   0  -2  -1 1453.25   30.40
   0  -2  -1 1243.78   30.80
   0  -2  -1 1363.16   31.40
   0  -2  -1 1431.86   29.60
   0  -2  -1 1367.76   30.90
   0   2   1 1305.87   31.10
   0   2   1 1344.37   33.10
   0   2   1 1369.26   30.60
   0   2   1 1208.78   33.70
   0   2   1 1360.46   30.70
   0   2   1 1287.77   31.30
   0   2   1 1358.16   30.30
   0   2   1 1303.37   31.00
  -1  -2  -1 1888.31   44.80
  -1  -2  -1 1830.52   46.80
  -1  -2  -1 1869.91   44.00
  -1  -2  -1 1864.01   47.90
  -1  -2  -1 1942.01   42.60
  -1  -2  -1 1839.92   42.40
  -1  -2  -1 1881.81   45.00
   1   2   1 1866.01   44.10
   1   2   1 1937.71   44.20
   1   2   1 1876.01   45.30
   1   2   1 1936.21   45.70
   1   2   1 1857.91   44.90
   1   2   1 1909.81   44.80
   1   2   1 1874.11   48.00
   1   2   1 1888.81   44.80
   1   2   1 1843.72   46.70
  -2  -2  -1  788.02   23.00
  -2  -2  -1  778.32   23.10
  -2  -2  -1  754.32   23.00
  -2  -2  -1  753.72   21.10
  -2  -2  -1  751.12   25.50
  -2  -2  -1  783.22   21.10
  -2  -2  -1  733.43   22.00
  -2  -2  -1  730.43   24.30
   2   2   1  751.82   22.80
   2   2   1  763.62   23.30
   2   2   1  795.92   23.00
   2   2   1  768.72   22.70
   2   2   1  772.82   22.40
   2   2   1  721.73   24.90
   2   2   1  730.93   23.30
   2   2   1  788.62   23.00
   2   2   1  762.22   24.80
  -3  -2  -1  221.98   13.00
  -3  -2  -1  229.98   10.50
  -3  -2  -1  203.28   11.20
  -3  -2  -1  225.08   12.10
  -3  -2  -1  218.58   12.00
  -3  -2  -1  226.38   12.00
  -3  -2  -1  225.28   10.50
  -3  -2  -1  203.78   12.80
   3   2   1  249.18   12.70
   3   2   1  210.38   11.80
   3   2   1  238.88   12.30
   3   2   1  236.08   14.20
   3   2   1  236.48   11.50
   3   2   1  233.78   12.10
   3   2   1  241.38   13.00
   3   2   1  244.58   12.70
  -4  -2  -1   92.69    7.60
  -4  -2  -1  120.29   11.50
  -4  -2  -1   87.29    9.50
  -4  -2  -1  106.89    9.90
  -4  -2  -1  101.49    9.80
  -4  -2  -1   95.29    8.20
  -4  -2  -1   96.49    9.80
  -4  -2  -1  102.49    9.50
   4   2   1   86.89   11.10
   4   2   1  102.89    9.70
   4   2   1   84.29    9.10
   4   2   1   82.59    7.90
   4   2   1   99.09    9.70
   4   2   1   91.59    9.70
   4   2   1   97.79    9.30
   4   2   1   94.39   10.30
  -5  -2  -1   94.29   11.80
  -5  -2  -1   94.59   10.00
  -5  -2  -1   91.09    8.40
  -5  -2  -1   94.89   11.40
  -5  -2  -1   96.29   10.60
  -5  -2  -1   77.09   10.00
  -5  -2  -1  106.39    9.30
   5   2   1   79.19    9.40
   5   2   1   83.09    8.90
   5   2   1  104.89   11.00
   5   2   1  111.29   12.50
   5   2   1   80.89   11.20
   5   2   1   85.19   12.40
   5   2   1   78.79   10.20
  -6  -2  -1    0.20    5.90
  -6  -2  -1    1.00    4.80
  -6  -2  -1   -0.50    3.90
  -6  -2  -1    3.90    7.20
  -6  -2  -1   -1.60    3.10
   6   2   1   -3.90    5.50
   6   2   1   -4.90    5.60
   6   2   1   -3.30    4.90
  -7  -2  -1   23.50    9.20
  -7  -2  -1   13.00    7.40
   7   2   1    4.90    6.90
   7   2   1   14.60    7.90
   7   2   1   17.50    8.00
  -8  -2  -1  167.78   18.20
   8   2   1  153.28   18.20
   8   2   1  141.59   16.30
  10  -3  -1   34.20    9.60
 -10   3   1   35.60   10.50
   9  -3  -1   17.70    7.00
  -9   3   1   16.20    7.40
  -9   3   1   21.40    6.90
   8  -3  -1   39.20    4.40
   8  -3  -1   36.20    8.30
   8  -3  -1   49.99    8.00
  -8   3   1   50.19    8.80
  -8   3   1   47.20    9.40
  -8   3   1   52.39    8.40
  -8   3   1   32.40    8.50
   7  -3  -1   46.60    7.50
   7  -3  -1   46.60    7.20
   7  -3  -1   49.99    7.10
   7  -3  -1   47.80    7.80
  -7   3   1   49.80    8.00
  -7   3   1   61.29    9.30
  -7   3   1   41.70    7.40
  -7   3   1   50.49    8.50
  -7   3   1   57.39    8.00
  -7   3   1   50.19    8.80
  -7   3   1   35.50    7.30
   6  -3  -1  286.07   13.60
   6  -3  -1  249.08   13.00
   6  -3  -1  273.37   13.00
   6  -3  -1  293.17   12.30
  -6   3   1  312.97   14.60
  -6   3   1  288.77   13.90
  -6   3   1  257.07   14.30
  -6   3   1  283.57   13.80
  -6   3   1  270.97   14.60
  -6   3   1  286.17   13.10
  -6   3   1  249.97   14.20
   5  -3  -1  165.08    9.40
   5  -3  -1  159.48    8.80
   5  -3  -1  188.68   10.00
   5  -3  -1  168.98    8.30
   5  -3  -1  185.68   10.20
  -5   3   1  172.08   10.30
  -5   3   1  184.28    9.70
  -5   3   1  176.98   10.20
  -5   3   1  173.68   10.40
  -5   3   1  175.28    9.40
  -5   3   1  172.08   10.00
   4  -3  -1   15.00    3.50
   4  -3  -1   18.10    3.40
   4  -3  -1   17.50    2.60
   4  -3  -1   12.80    3.20
   4  -3  -1   16.50    3.40
  -4   3   1   17.40    3.70
  -4   3   1   19.80    3.80
  -4   3   1   13.20    2.70
  -4   3   1   20.00    3.30
  -4   3   1   16.10    3.70
  -4   3   1   19.50    3.50
   3  -3  -1    1.20    1.90
   3  -3  -1    4.80    1.80
   3  -3  -1    3.30    1.70
   3  -3  -1    3.90    1.80
  -3   3   1    1.70    1.90
  -3   3   1    0.40    2.00
  -3   3   1    1.20    1.70
  -3   3   1    5.20    2.10
  -3   3   1    3.30    2.10
  -3   3   1    0.60    1.90
  -3   3   1    2.10    1.40
  -2   3   1  588.04   16.10
  -2   3   1  594.54   13.80
  -2   3   1  596.64   14.00
  -2   3   1  612.14   15.60
  -2   3   1  585.74   14.70
  -2   3   1  587.14   13.90
   1  -3  -1 2264.87   51.39
   1  -3  -1 2295.77   53.39
  -1   3   1 2321.47   49.90
  -1   3   1 2242.98   49.90
  -1   3   1 2275.87   51.39
  -1   3   1 2248.58   49.90
  -1   3   1 2277.37   53.39
  -1   3   1 2259.07   50.19
  -1   3   1 2285.87   54.89
   0  -3  -1   97.49    4.90
   0  -3  -1  114.19    5.30
   0  -3  -1  103.59    7.50
   0  -3  -1  103.09    5.30
   0  -3  -1  108.49    6.00
   0  -3  -1  106.19    5.10
   0  -3  -1   99.49    7.60
   0   3   1  107.29    5.50
   0   3   1  120.29    8.10
   0   3   1  107.59    4.90
   0   3   1   90.69    5.30
   0   3   1  104.99    5.10
   0   3   1   98.99    7.10
   0   3   1   95.59    5.30
   0   3   1   94.79    5.70
  -1  -3  -1    6.40    3.50
  -1  -3  -1   -1.80    2.90
  -1  -3  -1   -1.50    2.90
  -1  -3  -1   -1.40    3.70
   1   3   1    2.80    3.30
   1   3   1   -3.40    3.00
   1   3   1    3.10    3.30
   1   3   1    6.10    3.20
   1   3   1    6.30    2.70
   1   3   1    1.50    2.60
   1   3   1    3.80    3.90
  -2  -3  -1  485.25   13.90
  -2  -3  -1  466.15   19.40
  -2  -3  -1  508.25   17.50
  -2  -3  -1  489.25   16.20
  -2  -3  -1  476.25   17.30
  -2  -3  -1  467.85   17.30
  -2  -3  -1  462.25   17.60
  -2  -3  -1  454.15   19.70
  -2  -3  -1  470.25   14.00
   2   3   1  484.45   17.80
   2   3   1  488.35   17.80
   2   3   1  471.05   20.20
   2   3   1  473.45   16.80
   2   3   1  475.45   17.10
   2   3   1  490.45   17.50
   2   3   1  451.05   17.80
   2   3   1  493.15   17.60
   2   3   1  500.65   16.90
  -3  -3  -1   98.09    9.00
  -3  -3  -1  106.69    9.50
  -3  -3  -1  119.19    8.90
  -3  -3  -1  103.09    7.20
  -3  -3  -1  125.79   11.20
  -3  -3  -1  119.19   11.30
  -3  -3  -1  105.19    9.00
  -3  -3  -1  118.49    7.20
   3   3   1  117.59   10.10
   3   3   1  113.59    9.30
   3   3   1  119.49   11.60
   3   3   1  120.09    9.60
   3   3   1  121.29    9.90
   3   3   1  107.59    9.10
   3   3   1  110.69    8.50
   3   3   1  121.99   10.10
  -4  -3  -1  235.48   11.70
  -4  -3  -1  237.38   16.70
  -4  -3  -1  255.17   14.60
  -4  -3  -1  208.98   11.60
  -4  -3  -1  242.58   16.10
  -4  -3  -1  227.48   13.80
  -4  -3  -1  241.08   13.70
   4   3   1  225.68   13.30
   4   3   1  234.28   14.60
   4   3   1  216.98   16.30
   4   3   1  220.08   15.20
   4   3   1  227.38   14.60
   4   3   1  218.08   13.70
   4   3   1  213.18   13.80
  -5  -3  -1   12.20    4.40
  -5  -3  -1   13.60    4.60
  -5  -3  -1    9.30    5.60
  -5  -3  -1    6.70    4.70
  -5  -3  -1   25.10    9.30
  -5  -3  -1   17.80    7.20
   5   3   1    8.20    6.20
   5   3   1   17.50    7.40
   5   3   1   14.20    6.30
  -6  -3  -1   98.09    9.70
  -6  -3  -1   99.79   10.70
  -6  -3  -1   97.09   13.40
  -6  -3  -1  109.79   10.20
   6   3   1  123.59   14.90
   6   3   1   91.89   12.70
   6   3   1  117.99   13.20
  -7  -3  -1   97.69   15.30
  -7  -3  -1   73.69   10.70
  -7  -3  -1  103.79   14.90
   7   3   1   89.39   14.20
   7   3   1   92.09   14.30
   7   3   1   79.29   13.60
  10  -4  -1   14.90    7.20
 -10   4   1    6.90    8.10
   9  -4  -1   32.60    8.10
  -9   4   1   30.70    8.80
   8  -4  -1   -1.00    4.60
   8  -4  -1    0.90    4.70
  -8   4   1    9.80    5.90
  -8   4   1    2.90    5.70
  -8   4   1    3.90    5.20
  -8   4   1   12.00    5.00
   7  -4  -1    7.00    3.40
   7  -4  -1   -2.80    3.70
   7  -4  -1    5.60    3.90
  -7   4   1   -6.10    3.90
  -7   4   1    4.80    4.70
  -7   4   1    2.50    4.20
  -7   4   1   -2.80    3.10
  -7   4   1    1.00    4.30
  -7   4   1    1.90    5.30
  -7   4   1   -1.40    3.60
   6  -4  -1   51.69    5.00
   6  -4  -1   72.09    5.80
   6  -4  -1   58.39    6.70
   6  -4  -1   51.89    7.00
   6  -4  -1   47.10    6.80
  -6   4   1   53.79    7.90
  -6   4   1   61.99    8.00
  -6   4   1   55.09    7.80
  -6   4   1   59.89    7.50
  -6   4   1   53.19    7.70
  -6   4   1   52.59    8.10
  -6   4   1   53.59    6.80
   5  -4  -1  321.17   11.50
   5  -4  -1  313.27    9.80
   5  -4  -1  335.67   12.60
   5  -4  -1  325.27   11.90
   5  -4  -1  336.37   12.40
  -5   4   1  325.77   13.60
  -5   4   1  321.87   12.40
  -5   4   1  315.07   11.70
  -5   4   1  308.67   13.10
  -5   4   1  321.77   11.90
  -5   4   1  316.77   13.10
  -5   4   1  310.77   13.00
   4  -4  -1  364.16   10.90
   4  -4  -1  354.96   10.90
   4  -4  -1  350.76   10.80
   4  -4  -1  343.27   10.30
  -4   4   1  354.76   12.10
  -4   4   1  358.26   11.80
  -4   4   1  363.06   11.50
  -4   4   1  340.27   12.10
  -3   4   1  112.19    4.60
  -3   4   1  113.59    4.90
  -3   4   1  100.39    4.70
  -3   4   1   96.39    5.90
  -3   4   1  109.39    4.80
  -2   4   1  164.68    6.50
  -2   4   1  164.88    8.20
  -2   4   1  169.68    6.90
  -2   4   1  173.58    8.80
  -2   4   1  164.78    6.90
   1  -4  -1   95.59    8.40
   1  -4  -1  108.89    8.00
   1  -4  -1  112.69    6.40
  -1   4   1  102.29    6.80
  -1   4   1  104.19    4.80
  -1   4   1  106.99    4.90
  -1   4   1  118.09    8.20
  -1   4   1  125.89    8.00
  -1   4   1  102.19    4.90
  -1   4   1  115.29    4.70
   0  -4  -1   -1.70    2.40
   0  -4  -1    2.60    2.10
   0  -4  -1    2.90    4.00
   0  -4  -1   -3.70    3.00
   0  -4  -1    1.80    3.00
   0  -4  -1    3.00    2.00
   0   4   1    0.20    2.30
   0   4   1   -0.30    2.40
   0   4   1    1.70    3.80
   0   4   1   -1.50    2.20
   0   4   1    2.50    2.00
   0   4   1    0.00    2.30
   0   4   1    0.30    3.30
   0   4   1    1.60    2.60
   0   4   1   -0.70    2.30
  -1  -4  -1  566.54   22.20
  -1  -4  -1  480.15   20.00
  -1  -4  -1  539.65   17.40
  -1  -4  -1  522.25   18.20
  -1  -4  -1  526.45   17.10
  -1  -4  -1  538.35   15.30
  -1  -4  -1  507.95   17.00
   1   4   1  586.94   22.40
   1   4   1  537.75   17.00
   1   4   1  558.84   17.90
   1   4   1  515.25   17.30
   1   4   1  552.64   18.30
   1   4   1  519.85   16.40
   1   4   1  546.35   18.50
   1   4   1  560.54   18.40
   1   4   1  531.55   16.60
   1   4   1  521.85   17.20
  -2  -4  -1   74.49    7.50
  -2  -4  -1   55.69    7.70
  -2  -4  -1   49.90    7.30
  -2  -4  -1   52.49    8.80
  -2  -4  -1   47.70    5.60
  -2  -4  -1   50.29    6.50
  -2  -4  -1   56.79    9.00
   2   4   1   45.10    7.10
   2   4   1   61.69    7.20
   2   4   1   64.49    9.20
   2   4   1   38.40    6.40
   2   4   1   47.50    6.70
   2   4   1   58.89    7.10
   2   4   1   70.29    7.80
   2   4   1   67.19    6.70
  -3  -4  -1   39.50    7.90
  -3  -4  -1   30.00    5.60
  -3  -4  -1   43.50    4.30
  -3  -4  -1   23.60    7.10
  -3  -4  -1   44.90    4.40
  -3  -4  -1   31.60    7.30
  -3  -4  -1   35.70    5.60
  -3  -4  -1   31.70    6.40
   3   4   1   33.80    7.00
   3   4   1   40.20    6.30
   3   4   1   57.99    8.80
   3   4   1   46.70    7.60
   3   4   1   60.39   10.10
   3   4   1   48.50    8.00
   3   4   1   30.70    6.70
  -4  -4  -1  239.98   16.00
  -4  -4  -1  248.68   11.20
  -4  -4  -1  279.57   18.10
  -4  -4  -1  238.78   13.40
  -4  -4  -1  278.67   19.30
  -4  -4  -1  267.27   11.80
  -4  -4  -1  241.68   14.60
   4   4   1  252.27   15.50
   4   4   1  262.37   17.20
   4   4   1  265.47   16.60
   4   4   1  264.47   15.60
  -5  -4  -1    3.50    3.30
  -5  -4  -1   -1.70    2.80
  -5  -4  -1    1.80    5.90
  -5  -4  -1   -5.50    5.70
   5   4   1   -6.90    5.20
   5   4   1    6.00    5.80
   5   4   1    8.70    7.00
  -6  -4  -1   35.50    9.80
  -6  -4  -1   25.70    5.80
  -6  -4  -1   26.00    5.90
  -6  -4  -1   15.90    9.40
   6   4   1   22.20    8.30
   6   4   1   16.10    8.30
   6   4   1   25.40    8.80
  -7  -4  -1   29.90   10.80
  -7  -4  -1   26.50   10.10
   7   4   1   36.60   11.10
  10  -5  -1    5.10    5.80
 -10   5   1    2.60    7.20
   9  -5  -1   13.80    5.70
   8  -5  -1   58.39    7.90
  -8   5   1   59.09    9.40
  -8   5   1   53.19    8.70
  -8   5   1   44.00    8.10
   7  -5  -1   -3.40    2.50
   7  -5  -1   -1.40    2.20
   7  -5  -1   -2.40    3.20
  -7   5   1   -1.60    4.10
  -7   5   1    3.90    5.10
  -7   5   1    3.00    4.00
  -7   5   1   -3.80    4.10
  -7   5   1   -0.10    3.30
   6  -5  -1   48.40    5.40
   6  -5  -1   43.70    5.40
   6  -5  -1   45.50    5.70
  -6   5   1   45.30    6.30
  -6   5   1   38.50    5.70
  -6   5   1   56.39    6.30
  -6   5   1   39.10    6.10
  -6   5   1   58.79    7.20
  -6   5   1   30.60    6.00
  -6   5   1   46.00    6.80
   5  -5  -1   90.19    5.60
   5  -5  -1   67.89    4.40
   5  -5  -1   80.09    5.10
   5  -5  -1   76.49    5.10
  -5   5   1   66.79    4.60
  -5   5   1   65.39    6.60
  -5   5   1   71.19    6.10
  -5   5   1   70.69    6.50
  -5   5   1   64.69    4.60
  -5   5   1   65.79    6.40
  -4   5   1  263.37    8.50
  -4   5   1  268.57    9.00
  -4   5   1  235.78    8.50
  -4   5   1  264.57    9.20
  -4   5   1  262.17    9.20
  -3   5   1    8.70    1.70
  -3   5   1    7.10    2.30
  -3   5   1    9.50    3.40
  -3   5   1    7.00    3.10
  -2   5   1  610.34   20.20
  -2   5   1  652.53   21.50
  -2   5   1  649.74   18.50
  -2   5   1  643.34   17.20
   1  -5  -1  153.78   10.20
   1  -5  -1  162.38   11.20
   1  -5  -1  163.08    8.50
  -1   5   1  179.08    7.30
  -1   5   1  171.28    7.10
  -1   5   1  173.18    6.20
  -1   5   1  160.08   10.80
  -1   5   1  171.78    9.30
  -1   5   1  175.98    7.20
  -1   5   1  172.98    6.90
  -1   5   1  175.08    6.30
  -1   5   1  191.28   11.70
   0  -5  -1 1183.48   29.50
   0  -5  -1 1193.58   29.60
   0  -5  -1 1216.08   29.70
   0  -5  -1 1187.08   35.70
   0  -5  -1 1189.58   32.60
   0  -5  -1 1178.78   37.00
   0   5   1 1228.88   31.40
   0   5   1 1153.88   30.70
   0   5   1 1207.88   35.00
   0   5   1 1170.28   28.50
   0   5   1 1225.88   28.80
   0   5   1 1217.68   31.80
   0   5   1 1161.78   31.60
   0   5   1 1209.08   30.40
   0   5   1 1212.88   37.60
  -1  -5  -1  174.28    6.30
  -1  -5  -1  167.68    9.00
  -1  -5  -1  163.28   12.50
  -1  -5  -1  172.28   10.70
  -1  -5  -1  141.59   12.30
  -1  -5  -1  176.48    9.40
   1   5   1  163.28   12.00
   1   5   1  177.28    9.80
   1   5   1  174.18   12.80
   1   5   1  179.18    9.20
   1   5   1  167.88    8.70
   1   5   1  183.48   10.20
   1   5   1  159.08    9.50
   1   5   1  157.58   10.30
   1   5   1  160.78    9.40
   1   5   1  173.88   10.00
  -2  -5  -1  125.49   11.00
  -2  -5  -1  118.69   12.70
  -2  -5  -1  127.09    9.40
  -2  -5  -1  103.39    6.60
  -2  -5  -1  116.19   12.20
  -2  -5  -1  126.79    8.90
   2   5   1  137.39   12.50
   2   5   1  115.69    9.60
   2   5   1  116.59   10.60
   2   5   1  122.59    9.10
   2   5   1  112.29   13.00
   2   5   1  116.79    9.90
   2   5   1  122.29    9.90
   2   5   1  119.19   10.50
  -3  -5  -1  320.57   20.40
  -3  -5  -1  331.17   16.10
  -3  -5  -1  261.47   18.50
  -3  -5  -1  286.77   16.90
   3   5   1  306.47   16.00
   3   5   1  295.27   17.20
   3   5   1  306.47   17.20
   3   5   1  286.17   18.90
   3   5   1  314.87   16.60
   3   5   1  293.27   16.30
  -4  -5  -1  320.27   21.00
  -4  -5  -1  289.97   18.40
   4   5   1  336.37   20.00
   4   5   1  332.77   18.70
   4   5   1  311.07   19.00
  -5  -5  -1  140.99   16.40
  -5  -5  -1  178.48   15.90
   5   5   1  127.69   15.00
   5   5   1  131.89   15.70
  -6  -5  -1   25.60   10.20
  -6  -5  -1   23.00    9.40
   6   5   1   22.00    9.50
  10  -6  -1   87.09   10.30
 -10   6   1   67.99   11.90
   9  -6  -1   32.50    6.60
   8  -6  -1  127.69    9.30
  -8   6   1  167.58   12.60
  -8   6   1  144.99   11.90
   7  -6  -1   13.70    3.60
   7  -6  -1   15.80    3.80
  -7   6   1   17.40    5.70
  -7   6   1   16.90    5.40
  -7   6   1   17.10    4.90
   6  -6  -1   14.90    2.60
   6  -6  -1   16.10    4.30
  -6   6   1   18.00    4.60
  -6   6   1    5.80    3.50
  -6   6   1   11.20    4.10
  -5   6   1   33.50    5.40
  -5   6   1   35.60    5.00
  -5   6   1   28.30    4.00
  -5   6   1   30.40    4.40
  -5   6   1   36.20    4.00
  -5   6   1   38.80    5.60
  -5   6   1   28.80    4.40
  -4   6   1   84.19    5.60
  -4   6   1   82.29    4.50
  -4   6   1  103.99    7.70
  -4   6   1   80.29    7.20
  -4   6   1   90.79    4.30
  -3   6   1   37.40    3.90
  -3   6   1   36.20    5.70
  -3   6   1   31.80    5.40
  -3   6   1   33.70    4.20
  -3   6   1   29.10    4.00
   2  -6  -1  363.36   13.50
  -2   6   1  377.46   13.80
  -2   6   1  364.76   11.80
  -2   6   1  354.26   10.10
  -2   6   1  366.96   10.10
  -2   6   1  362.06   10.00
  -2   6   1  357.16   16.20
   1  -6  -1  467.55   20.60
   1  -6  -1  473.35   16.90
   1  -6  -1  511.75   20.10
  -1   6   1  469.05   20.70
  -1   6   1  479.35   14.90
  -1   6   1  475.35   14.30
  -1   6   1  487.85   15.10
  -1   6   1  491.75   14.70
  -1   6   1  479.05   15.00
  -1   6   1  503.55   18.60
   0  -6  -1  202.48    8.00
   0  -6  -1  192.48   11.10
   0  -6  -1  197.48    8.00
   0  -6  -1  180.88   13.40
   0  -6  -1  212.68   14.40
   0   6   1  212.88   10.80
   0   6   1  213.78    9.20
   0   6   1  191.28   13.90
   0   6   1  207.98    8.30
   0   6   1  204.18   10.30
   0   6   1  201.78    9.70
   0   6   1  212.28   13.00
   0   6   1  184.68    9.90
   0   6   1  186.18    9.30
   0   6   1  208.48    9.90
  -1  -6  -1  246.48   13.80
  -1  -6  -1  238.48   11.00
  -1  -6  -1  251.57   16.30
  -1  -6  -1  247.38   11.00
  -1  -6  -1  277.67   17.70
   1   6   1  239.58   16.80
   1   6   1  252.77   11.90
   1   6   1  236.58   12.30
   1   6   1  242.88   15.50
   1   6   1  235.18   13.20
   1   6   1  264.67   13.30
   1   6   1  230.18   13.00
  -2  -6  -1   71.59    9.90
  -2  -6  -1   81.49   12.90
  -2  -6  -1   46.00    9.10
   2   6   1   87.59    8.30
   2   6   1   61.29    8.90
   2   6   1   73.89    9.70
   2   6   1   67.69    8.70
   2   6   1   77.09   11.70
  -3  -6  -1  111.89   14.00
  -3  -6  -1  109.99   11.80
   3   6   1  108.49   12.40
   3   6   1   98.19   12.10
  -4  -6  -1   -9.00    5.10
  -4  -6  -1    7.20    7.40
   4   6   1    1.20    6.70
   4   6   1    5.50    6.30
  -5  -6  -1    3.70    7.80
  -5  -6  -1   14.60    9.20
   5   6   1   21.10    9.10
  10  -7  -1   -0.70    4.00
 -10   7   1    4.20    6.30
   9  -7  -1  291.87   13.00
   8  -7  -1  199.88    8.70
  -8   7   1  193.68   16.30
  -7   7   1   26.70    6.20
  -7   7   1   41.60    6.60
  -6   7   1   90.09    6.80
  -6   7   1  101.69    8.20
  -6   7   1   94.99    7.90
  -6   7   1   87.19    6.90
  -5   7   1    9.90    3.90
  -5   7   1   10.50    2.90
  -5   7   1    8.00    2.40
  -5   7   1   15.80    3.30
  -5   7   1   11.60    3.10
  -5   7   1    9.80    2.80
  -3   7   1   16.80    5.00
  -3   7   1   19.50    4.30
  -3   7   1   14.90    3.60
  -3   7   1   33.80    4.90
   2  -7  -1  115.69    8.40
  -2   7   1  121.39   11.00
  -2   7   1  127.99    9.10
  -2   7   1  118.89    5.70
  -2   7   1  125.59    5.80
  -2   7   1  120.89    6.90
  -2   7   1  127.29    5.60
  -2   7   1  132.49    6.00
   1  -7  -1   49.10    8.50
   1  -7  -1   43.80    6.60
   1  -7  -1   49.90    8.40
  -1   7   1   49.50    5.90
  -1   7   1   44.40    6.20
  -1   7   1   41.30    5.80
  -1   7   1   37.60    6.30
  -1   7   1   54.59    5.50
  -1   7   1   50.89    8.60
  -1   7   1   52.39    5.80
  -1   7   1   48.40    5.40
   0  -7  -1   25.70    3.60
   0  -7  -1   29.90    3.40
   0  -7  -1   33.20    8.00
   0  -7  -1   42.20    7.10
   0  -7  -1   22.10    7.40
   0   7   1   29.90    5.30
   0   7   1   18.60    4.80
   0   7   1   27.50    5.30
   0   7   1   33.60    6.10
   0   7   1   20.50    7.00
   0   7   1   19.80    6.20
  -1  -7  -1   74.09   11.80
  -1  -7  -1   62.89   11.00
  -1  -7  -1   77.89    7.30
  -1  -7  -1   71.89    9.60
   1   7   1   70.99   10.40
   1   7   1   63.79    8.60
   1   7   1   66.69    9.00
  -2  -7  -1   66.59   12.40
  -2  -7  -1   71.19   10.60
   2   7   1   65.19   10.00
   2   7   1   74.29   10.20
  -3  -7  -1    5.20    7.30
  -3  -7  -1    5.40    6.60
   3   7   1   -0.60    6.20
  -4  -7  -1    8.60    8.10
  -4  -7  -1   18.40   10.10
   4   7   1   21.00    8.70
  -9   8   1   45.20    8.40
  -7   8   1    9.10    3.70
  -6   8   1    5.50    2.50
  -6   8   1    2.60    3.40
  -6   8   1    4.80    2.90
  -5   8   1   14.30    3.00
  -5   8   1   19.70    3.00
  -5   8   1   12.80    4.50
  -4   8   1  303.67   15.50
  -4   8   1  304.57   12.30
  -4   8   1  301.87   12.70
  -3   8   1  161.28   12.50
  -3   8   1  162.98   10.20
  -3   8   1  161.68    8.50
  -3   8   1  161.88    9.60
   2  -8  -1  255.57   12.50
  -2   8   1  264.07   16.70
  -2   8   1  261.07    9.90
  -2   8   1  272.07    9.80
  -2   8   1  248.18    9.80
  -2   8   1  260.87   13.70
   1  -8  -1   71.79   11.30
   1  -8  -1   87.29    8.70
  -1   8   1   91.79   11.50
  -1   8   1   70.19    7.00
  -1   8   1   57.59    6.60
  -1   8   1   73.79    7.50
  -1   8   1   81.09    9.70
   0  -8  -1   68.99    9.10
   0  -8  -1   72.99   12.30
   0   8   1   66.59    8.50
   0   8   1   48.60    8.50
   0   8   1   64.29    8.00
  -1  -8  -1   12.70    6.00
  -1  -8  -1   10.20    7.60
   1   8   1    0.00    4.90
   1   8   1    2.80    4.50
  -2  -8  -1    9.90    8.10
  -2  -8  -1   -2.20    5.70
   2   8   1   -2.50    5.60
  -3  -8  -1    8.10    8.50
  -3  -8  -1    4.90    7.00
   3   8   1    4.90    7.00
  -9   9   1   -0.10    5.00
  -8   9   1   17.10    5.50
  -7   9   1    6.20    3.80
  -6   9   1  120.79    7.00
  -3   9   1   74.89   10.80
  -3   9   1   82.89    5.30
  -3   9   1   75.79    8.30
  -2   9   1    6.90    2.70
  -2   9   1   -1.80    2.40
  -2   9   1   -2.90    5.10
  -2   9   1   -1.70    3.50
  -2   9   1    7.20    4.70
   1  -9  -1   10.80    4.50
  -1   9   1   16.30    5.40
  -1   9   1   14.90    6.80
  -1   9   1   16.50    4.50
   0  -9  -1   97.29   11.40
   0   9   1   89.69   10.10
  -1  -9  -1  130.79   13.50
  -1  -9  -1  109.29   15.40
   1   9   1  140.79   13.10
  -2  -9  -1   37.10   11.00
  -2  -9  -1   36.80    9.40
   2   9   1   30.50    8.70
  -8  10   1   15.90    5.30
  -7  10   1    5.80    3.90
  -6  10   1    4.50    2.80
  -3  10   1  214.78    9.60
  -2  10   1  147.39    9.60
  -1  10   1    8.00    5.20
   0  10   1   56.59    9.20
  -3  11   1   30.20    5.30
  -2  11   1   89.99    9.20
  -1  11  -2  130.19   12.80
  -1  11  -2  190.48   17.20
   1 -11   2  169.18   15.40
  -2  11  -2   94.29    9.50
  -2  11  -2  131.19   15.70
  -3  11  -2   27.20    5.40
  -4  11  -2    6.40    4.00
  -5  11  -2   11.60    4.40
  -6  11  -2    0.80    3.90
   1  10  -2   -0.60    6.40
  -1 -10   2   -8.00    6.10
   0  10  -2    3.10    6.00
   0  10  -2    1.50    6.90
   0 -10   2   -2.40    5.70
  -1  10  -2   -6.20    4.20
  -1  10  -2    4.60    5.80
   1 -10   2    3.10    6.00
  -2  10  -2   29.60    5.50
  -2  10  -2   26.50    7.80
  -2  10  -2   28.50    7.80
  -3  10  -2   95.99   10.80
  -3  10  -2   80.59    7.50
  -3  10  -2   77.69    7.10
  -3  10  -2  112.49   16.60
  -4  10  -2  199.08   10.10
  -4  10  -2  193.38   10.00
  -4  10  -2  184.88    8.80
  -4  10  -2  222.88   13.60
  -5  10  -2   28.60    6.90
  -5  10  -2   30.70    5.10
  -5  10  -2   25.00    4.70
  -6  10  -2   11.60    4.30
  -6  10  -2    5.90    5.60
  -7  10  -2   13.60    5.50
  -8  10  -2   10.10    5.70
   3   9  -2   66.09   12.20
  -3  -9   2   42.20   10.30
   2   9  -2   78.59   11.10
   2   9  -2  104.09   12.60
  -2  -9   2   66.99   11.40
   1   9  -2   11.90    6.80
   1   9  -2    9.10    6.20
  -1  -9   2    2.80    5.60
   0   9  -2   -0.80    4.30
   0   9  -2    6.00    6.00
   0   9  -2    0.00    5.10
   0  -9   2    3.90    5.50
   0  -9   2    1.80    5.30
  -1   9  -2  227.78   15.40
  -1   9  -2  200.28   11.40
  -1   9  -2  197.48   15.20
  -1   9  -2  229.58   16.30
  -1   9  -2  201.58   13.30
  -1   9  -2  210.38   11.70
   1  -9   2  218.58   14.50
   1  -9   2  209.78   15.80
  -2   9  -2    5.40    3.80
  -2   9  -2    4.00    4.90
  -2   9  -2   14.80    5.40
  -2   9  -2   13.30    4.20
  -2   9  -2    9.80    3.60
  -2   9  -2   11.60    5.10
  -2   9  -2   12.20    5.80
   2  -9   2    9.00    5.40
  -3   9  -2  157.38    8.40
  -3   9  -2  154.98    8.50
  -3   9  -2  145.29   13.30
  -3   9  -2  168.78   12.30
  -3   9  -2  135.79   10.90
  -3   9  -2  157.28    8.60
  -4   9  -2  106.49   10.20
  -4   9  -2   80.19    6.90
  -4   9  -2   79.79    6.70
  -4   9  -2   88.29    9.70
  -4   9  -2   76.39    6.30
  -5   9  -2   24.10    4.70
  -5   9  -2   13.30    3.80
  -5   9  -2   26.30    4.50
  -5   9  -2   24.10    6.60
  -5   9  -2   20.10    5.60
  -6   9  -2  124.49    8.80
  -6   9  -2  141.59    9.50
  -7   9  -2    2.10    4.00
  -8   9  -2   22.20    7.10
   4   8  -2  184.18   17.50
  -4  -8   2  206.18   19.90
  -4  -8   2  240.18   19.50
   3   8  -2   16.00    7.90
   3   8  -2   -0.10    6.50
  -3  -8   2    8.10    7.60
  -3  -8   2    3.60    5.70
   2   8  -2   27.30    7.40
   2   8  -2   11.40    6.50
   2   8  -2    7.40    6.20
  -2  -8   2    6.90    6.20
   1   8  -2   92.49   10.20
   1   8  -2  101.59   11.00
   1   8  -2   83.29   18.30
   1   8  -2   87.09   10.30
  -1  -8   2   71.79   11.80
  -1  -8   2  108.39   11.60
   0   8  -2    0.80    4.10
   0   8  -2   -7.70    4.20
   0   8  -2   -4.10    4.20
   0   8  -2    9.20    6.10
   0   8  -2   10.60    4.50
   0   8  -2   -0.10    4.00
   0  -8   2    3.40    4.70
   0  -8   2    2.50    5.40
   0  -8   2    1.30    2.40
  -1   8  -2  233.48   14.10
  -1   8  -2  210.18   12.50
  -1   8  -2  204.68   14.40
  -1   8  -2  205.38   10.90
  -1   8  -2  215.28   14.60
  -1   8  -2  215.68   11.20
  -1   8  -2  210.78   10.70
   1  -8   2  192.68   13.90
   1  -8   2  229.98   13.90
  -2   8  -2  322.17   12.50
  -2   8  -2  337.07   16.10
  -2   8  -2  338.97   16.00
  -2   8  -2  338.77   17.00
  -2   8  -2  350.46   13.20
  -2   8  -2  328.67   12.70
  -2   8  -2  324.87   15.30
   2  -8   2  330.57   16.30
  -3   8  -2   27.10    5.20
  -3   8  -2   34.70    5.90
  -3   8  -2   29.10    4.40
  -3   8  -2   21.20    4.00
  -3   8  -2   30.90    4.70
  -3   8  -2   36.60    6.40
  -3   8  -2   31.80    5.50
  -3   8  -2   28.60    6.20
  -4   8  -2   20.40    5.60
  -4   8  -2   25.00    4.40
  -4   8  -2   21.50    4.00
  -4   8  -2   28.80    4.60
  -4   8  -2   35.70    6.60
  -4   8  -2   23.70    6.10
   4  -8   2   25.40    4.70
  -5   8  -2   25.70    4.60
  -5   8  -2   24.00    4.60
  -5   8  -2   33.50    6.40
  -5   8  -2   34.30    5.30
  -6   8  -2    0.10    3.90
  -6   8  -2    3.60    3.60
  -6   8  -2    7.70    4.70
  -7   8  -2   88.79    9.30
  -7   8  -2  122.39   10.70
  -8   8  -2    2.00    5.60
   8  -8   2    4.80    3.40
  -9   8  -2   17.30    7.20
   9  -8   2    8.30    4.60
   5   7  -2   -4.40    7.90
  -5  -7   2   -5.20    6.00
  -5  -7   2    5.40    7.90
   4   7  -2   -6.80    5.40
   4   7  -2   -4.80    6.10
  -4  -7   2   10.60    8.20
  -4  -7   2    1.50    6.20
   3   7  -2  142.69   13.70
   3   7  -2  119.79   13.40
   3   7  -2  150.08   13.60
  -3  -7   2  141.69   13.70
  -3  -7   2  134.39   14.90
   2   7  -2   46.90    8.60
   2   7  -2   38.50    7.60
   2   7  -2   42.40    8.20
   2   7  -2   44.00    6.90
   2   7  -2   50.09    7.90
  -2  -7   2   37.30    8.90
  -2  -7   2   34.70    9.30
  -2  -7   2   47.60    8.80
   1   7  -2   49.60    9.50
   1   7  -2   35.40    5.60
   1   7  -2   41.40    7.20
   1   7  -2   48.10    8.30
   1   7  -2   38.80    8.20
   1   7  -2   67.89    9.80
   1   7  -2   29.70    6.40
   1   7  -2   41.30    7.20
  -1  -7   2   33.90    8.10
  -1  -7   2   45.30    5.80
  -1  -7   2   24.60    4.70
  -1  -7   2   35.40    7.30
   0   7  -2    4.00    5.10
   0   7  -2   21.30    4.90
   0   7  -2   12.50    5.00
   0   7  -2   18.20    4.80
   0   7  -2   20.30    6.50
   0   7  -2   16.00    4.60
   0   7  -2   12.10    5.10
   0   7  -2   15.60    3.60
   0   7  -2   29.60    5.50
   0  -7   2   11.30    5.70
   0  -7   2   23.60    6.40
   0  -7   2   16.60    3.60
   0  -7   2   16.60    3.50
  -1   7  -2  188.48   12.40
  -1   7  -2  193.18   12.00
  -1   7  -2  193.38    9.40
  -1   7  -2  194.18    9.50
  -1   7  -2  195.18   11.30
  -1   7  -2  195.28    9.80
  -1   7  -2  181.58    9.80
  -1   7  -2  188.08    9.70
  -1   7  -2  180.78   12.10
   1  -7   2  173.38   12.10
   1  -7   2  201.88   12.20
   1  -7   2  189.98    6.80
  -2   7  -2   61.59    5.40
  -2   7  -2   73.29    7.50
  -2   7  -2   77.89    5.70
  -2   7  -2   66.29    5.50
  -2   7  -2   72.29    6.00
  -2   7  -2   71.89    7.60
  -2   7  -2   66.79    8.00
  -2   7  -2   75.49    5.80
  -2   7  -2   78.89    7.70
   2  -7   2   56.19    8.10
   2  -7   2   62.19    7.50
  -3   7  -2  106.69    6.70
  -3   7  -2   87.89    6.10
  -3   7  -2   98.29    7.60
  -3   7  -2  112.49    6.70
  -3   7  -2  112.19    9.10
  -3   7  -2  102.69    6.30
  -3   7  -2   93.29    6.80
  -3   7  -2  103.89    6.20
  -3   7  -2  110.79    9.00
   3  -7   2  112.19    8.80
  -4   7  -2    3.00    3.70
  -4   7  -2    8.10    3.10
  -4   7  -2    5.30    3.00
  -4   7  -2    4.80    2.80
  -4   7  -2    4.30    2.60
   4  -7   2    6.60    3.80
  -5   7  -2   11.60    3.90
  -5   7  -2    4.10    3.00
  -5   7  -2    0.20    2.80
  -5   7  -2    4.80    4.00
   5  -7   2   -1.80    2.70
   5  -7   2    1.20    1.90
  -6   7  -2   27.60    5.40
  -6   7  -2   25.00    6.30
  -6   7  -2   28.50    5.90
  -6   7  -2   19.10    5.40
   6  -7   2   22.60    4.00
   6  -7   2   29.00    4.40
   6  -7   2   29.60    4.70
  -7   7  -2  353.16   17.20
  -7   7  -2  308.87   16.50
   7  -7   2  327.47   14.00
  -8   7  -2   23.40    7.00
   8  -7   2    4.20    4.00
  -9   7  -2    5.30    6.40
   9  -7   2   -5.00    4.30
   6   6  -2   56.49   12.30
  -6  -6   2   45.80   11.00
  -6  -6   2   24.50    9.70
   5   6  -2   32.40   10.20
   5   6  -2   20.90    8.80
  -5  -6   2   20.90    9.10
  -5  -6   2   39.20   10.60
   4   6  -2  142.09   14.40
   4   6  -2  144.59   14.80
   4   6  -2   97.39   12.90
  -4  -6   2  127.89   14.50
  -4  -6   2  133.09   13.50
   3   6  -2  264.37   21.90
   3   6  -2  211.48   13.90
   3   6  -2  213.08   14.40
   3   6  -2  193.88   14.70
   3   6  -2  198.78   14.30
   3   6  -2  217.08   14.90
  -3  -6   2  204.88   17.00
  -3  -6   2  195.78   16.00
  -3  -6   2  216.08   15.20
   2   6  -2    1.80    4.60
   2   6  -2    6.70    5.50
   2   6  -2    6.10    4.50
   2   6  -2    1.50    3.70
   2   6  -2   -2.80    2.70
   2   6  -2    3.70    5.70
   2   6  -2    1.70    4.70
   2   6  -2    3.80    5.50
   2   6  -2    6.10    4.90
  -2  -6   2    0.30    5.00
  -2  -6   2   -1.00    4.80
  -2  -6   2   -1.30    5.20
  -2  -6   2    3.70    3.70
  -2  -6   2    1.90    3.10
   1   6  -2    6.30    3.90
   1   6  -2    2.40    4.10
   1   6  -2   10.70    4.60
   1   6  -2   -1.60    4.00
   1   6  -2    9.70    5.00
   1   6  -2   -0.70    3.00
   1   6  -2    2.50    3.10
   1   6  -2    2.70    3.90
   1   6  -2    4.50    2.70
   1   6  -2    2.00    4.00
  -1  -6   2    4.40    4.90
  -1  -6   2   10.00    5.40
  -1  -6   2    0.70    2.60
  -1  -6   2   -0.10    3.90
  -1  -6   2    1.60    1.70
  -1  -6   2   -3.70    2.40
   0   6  -2  135.19    7.00
   0   6  -2  148.99    9.60
   0   6  -2  134.69   10.40
   0   6  -2  145.89    9.20
   0   6  -2  144.59    7.20
   0   6  -2  132.49    8.20
   0   6  -2  148.89   10.90
   0   6  -2  131.99    8.60
   0   6  -2  113.99    7.70
   0   6  -2  159.28    9.20
   0  -6   2  134.59    7.40
   0  -6   2  146.19    7.40
   0  -6   2  124.59    9.70
   0  -6   2  138.19   11.10
   0  -6   2  136.09    7.70
  -1   6  -2   14.70    3.30
  -1   6  -2   26.90    4.10
  -1   6  -2   24.10    3.90
  -1   6  -2   26.40    5.10
  -1   6  -2   21.30    5.40
  -1   6  -2   21.60    4.80
  -1   6  -2   14.60    4.40
  -1   6  -2   28.50    4.20
  -1   6  -2   16.70    3.50
   1  -6   2   27.70    5.40
   1  -6   2   24.10    3.10
   1  -6   2   25.00    3.60
   1  -6   2   27.90    5.40
   1  -6   2   13.50    4.80
   1  -6   2   18.80    3.00
  -2   6  -2    1.80    2.10
  -2   6  -2   -1.70    2.50
  -2   6  -2   -3.50    2.30
  -2   6  -2   -2.20    2.80
  -2   6  -2    3.50    2.40
  -2   6  -2    1.40    2.20
  -2   6  -2    2.20    3.10
  -2   6  -2    3.00    2.20
  -2   6  -2    6.60    2.40
   2  -6   2    5.10    3.60
   2  -6   2    3.70    2.80
  -3   6  -2   23.80    3.50
  -3   6  -2   17.90    3.80
  -3   6  -2   26.10    5.10
  -3   6  -2   24.80    3.70
  -3   6  -2   23.40    3.80
  -3   6  -2   25.00    3.90
  -3   6  -2   26.10    3.80
   3  -6   2   25.80    2.60
   3  -6   2   21.90    4.40
  -4   6  -2   10.10    3.20
  -4   6  -2   15.20    3.70
  -4   6  -2   14.30    3.50
  -4   6  -2   12.50    2.50
  -4   6  -2   11.30    2.40
  -4   6  -2   14.40    4.10
  -4   6  -2   20.70    4.00
   4  -6   2   12.60    4.70
   4  -6   2   14.60    2.80
   4  -6   2   15.80    3.80
   4  -6   2   17.60    3.00
   4  -6   2   19.30    3.10
  -5   6  -2  267.07   12.40
  -5   6  -2  264.77   12.90
  -5   6  -2  270.87   11.60
  -5   6  -2  294.07   13.10
  -5   6  -2  264.87   12.30
  -5   6  -2  263.87   12.50
  -5   6  -2  270.47   13.50
   5  -6   2  270.57   11.60
   5  -6   2  275.77   11.70
   5  -6   2  265.27   10.80
  -6   6  -2    4.40    4.30
  -6   6  -2    1.80    3.20
  -6   6  -2    5.20    3.90
  -6   6  -2   -1.30    3.70
  -6   6  -2   -0.10    3.50
   6  -6   2    2.30    2.80
   6  -6   2    2.00    2.80
   6  -6   2    1.60    3.20
  -7   6  -2    1.30    4.70
  -7   6  -2   -0.30    4.90
  -7   6  -2   -2.30    3.40
   7  -6   2   -0.90    3.60
  -8   6  -2  232.18   16.20
  -8   6  -2  295.47   17.70
   8  -6   2  257.07   14.80
  -9   6  -2   44.20    9.70
   9  -6   2   39.70    8.40
   7   5  -2   67.39   13.60
  -7  -5   2   55.89   12.70
  -7  -5   2   69.39   13.60
   6   5  -2   32.10   10.30
   6   5  -2   44.00   10.70
  -6  -5   2   41.00   10.60
  -6  -5   2   32.40    9.30
  -6  -5   2   32.80    6.30
  -6  -5   2   49.90   11.00
   5   5  -2   12.40    7.40
   5   5  -2   -0.60    6.40
   5   5  -2    1.20    5.80
  -5  -5   2    5.60    3.50
  -5  -5   2    0.10    6.20
  -5  -5   2    4.80    3.30
  -5  -5   2    4.00    6.20
   4   5  -2  189.88   13.00
   4   5  -2  189.58   14.80
   4   5  -2  161.68   14.20
   4   5  -2  175.08   14.50
   4   5  -2  177.98   13.70
  -4  -5   2  187.88   19.30
  -4  -5   2  194.08   14.70
  -4  -5   2  163.88    9.10
  -4  -5   2  204.38   12.20
  -4  -5   2  182.28   15.30
  -4  -5   2  176.08    9.00
   3   5  -2  397.06   18.60
   3   5  -2  381.06   18.50
   3   5  -2  378.86   18.80
   3   5  -2  404.96   18.00
   3   5  -2  409.76   19.20
   3   5  -2  419.26   20.50
   3   5  -2  379.66   20.90
   3   5  -2  402.06   18.50
   3   5  -2  380.96   17.20
  -3  -5   2  403.86   19.40
  -3  -5   2  414.96   22.00
  -3  -5   2  375.66   12.00
  -3  -5   2  425.96   21.10
  -3  -5   2  401.86   17.60
  -3  -5   2  402.26   12.40
  -3  -5   2  418.16   17.90
  -3  -5   2  409.06   16.10
   2   5  -2   11.20    4.80
   2   5  -2   19.10    5.50
   2   5  -2   10.70    3.60
   2   5  -2    8.10    4.90
   2   5  -2   -0.10    3.60
   2   5  -2   13.50    5.90
   2   5  -2    7.90    4.90
   2   5  -2    8.10    3.80
   2   5  -2   10.70    4.80
  -2  -5   2   10.60    3.90
  -2  -5   2   12.80    5.70
  -2  -5   2    3.90    4.80
  -2  -5   2   -3.80    3.90
  -2  -5   2    8.40    4.20
  -2  -5   2   10.60    3.10
   1   5  -2  455.35   16.40
   1   5  -2  464.15   17.40
   1   5  -2  468.25   17.30
   1   5  -2  482.45   20.10
   1   5  -2  439.56   17.10
   1   5  -2  468.35   17.00
   1   5  -2  469.85   16.60
   1   5  -2  450.85   15.50
   1   5  -2  455.35   15.40
   1   5  -2  489.35   19.50
  -1  -5   2  446.96   19.30
  -1  -5   2  445.36   18.00
  -1  -5   2  461.05   15.90
  -1  -5   2  460.05   16.50
  -1  -5   2  445.36   19.60
  -1  -5   2  468.75   14.20
  -1  -5   2  462.35   16.50
   0   5  -2  190.88    7.60
   0   5  -2  186.28   11.10
   0   5  -2  189.68    9.50
   0   5  -2  176.88    7.40
   0   5  -2  184.08    9.90
   0   5  -2  191.28    9.20
   0   5  -2  190.78    8.90
   0   5  -2  186.68    8.70
   0   5  -2  172.98   10.60
   0   5  -2  179.68    8.90
   0  -5   2  183.38    8.60
   0  -5   2  184.08   10.20
   0  -5   2  193.28   11.30
   0  -5   2  184.88   11.10
   0  -5   2  187.68    8.10
   0  -5   2  194.08    8.50
  -1   5  -2  102.39    6.20
  -1   5  -2  116.49    6.10
  -1   5  -2  110.99    8.20
  -1   5  -2  113.49    6.40
  -1   5  -2  119.49    8.10
  -1   5  -2  120.19    6.30
  -1   5  -2  120.19    7.80
  -1   5  -2  115.79    7.80
  -1   5  -2  117.49    6.70
   1  -5   2  108.99    8.50
   1  -5   2  108.29    8.00
   1  -5   2  123.89    8.00
   1  -5   2  115.19    5.90
   1  -5   2  119.99    5.50
  -2   5  -2  451.85   16.40
  -2   5  -2  457.85   14.60
  -2   5  -2  456.25   13.50
  -2   5  -2  467.55   14.00
  -2   5  -2  449.26   13.50
  -2   5  -2  443.36   15.30
  -2   5  -2  449.66   14.10
  -2   5  -2  442.96   14.10
  -2   5  -2  489.15   17.00
   2  -5   2  478.25   16.00
   2  -5   2  470.55   13.00
   2  -5   2  454.95   14.00
   2  -5   2  472.35   12.70
  -3   5  -2   18.60    3.40
  -3   5  -2   20.40    3.60
  -3   5  -2   18.30    2.50
  -3   5  -2   25.50    4.10
  -3   5  -2   22.60    3.50
  -3   5  -2   13.50    3.90
   3  -5   2   21.80    3.30
   3  -5   2   18.80    5.10
   3  -5   2   15.00    3.60
   3  -5   2   16.70    3.00
   3  -5   2   17.50    2.90
  -4   5  -2    2.70    2.20
  -4   5  -2    4.80    2.90
  -4   5  -2    0.50    2.50
  -4   5  -2    1.10    2.50
  -4   5  -2    2.70    2.30
  -4   5  -2   -2.50    2.70
  -4   5  -2    0.20    2.90
   4  -5   2    0.30    2.50
   4  -5   2    0.60    2.40
   4  -5   2    2.10    2.20
   4  -5   2    8.20    3.20
   4  -5   2   -1.60    3.20
  -5   5  -2   71.39    7.30
  -5   5  -2   56.19    6.90
  -5   5  -2   61.19    6.40
  -5   5  -2   59.99    7.20
  -5   5  -2   65.59    6.80
  -5   5  -2   50.09    6.70
  -5   5  -2   59.29    6.10
   5  -5   2   60.19    6.40
   5  -5   2   58.19    6.10
   5  -5   2   48.40    6.20
   5  -5   2   59.79    4.10
  -6   5  -2  586.74   21.50
  -6   5  -2  566.54   21.90
  -6   5  -2  602.34   22.50
  -6   5  -2  581.74   22.80
  -6   5  -2  565.14   22.30
  -6   5  -2  581.44   16.40
   6  -5   2  564.14   20.90
   6  -5   2  596.74   20.50
   6  -5   2  608.24   21.90
  -7   5  -2  412.36   20.30
  -7   5  -2  466.95   20.70
  -7   5  -2  428.56   20.50
   7  -5   2  458.65   19.60
  -8   5  -2  187.78   15.10
  -8   5  -2  183.38   15.10
   8  -5   2  195.98   13.90
  -9   5  -2   -6.50    6.00
  -9   5  -2   -3.10    6.70
   9  -5   2   -2.10    4.80
   7   4  -2   58.39   11.80
   7   4  -2   84.29   13.80
   7   4  -2   79.49   13.60
  -7  -4   2   82.49   15.00
  -7  -4   2   71.99   13.30
  -7  -4   2   81.69   10.00
   6   4  -2  229.88   18.70
   6   4  -2  222.88   16.80
   6   4  -2  224.08   17.40
  -6  -4   2  218.68   13.30
  -6  -4   2  216.48   13.60
  -6  -4   2  210.08   18.30
  -6  -4   2  221.88   17.40
  -6  -4   2  232.58   19.30
   5   4  -2   63.99   10.70
   5   4  -2   62.69   10.30
   5   4  -2   72.69   11.90
  -5  -4   2   50.89   10.30
  -5  -4   2   56.19   11.20
  -5  -4   2   48.90    6.80
  -5  -4   2   68.99   11.40
  -5  -4   2   67.19    8.90
  -5  -4   2   58.89    7.70
   4   4  -2  200.38   16.20
   4   4  -2  188.68   12.30
   4   4  -2  181.78   13.70
   4   4  -2  189.18   13.30
   4   4  -2  190.88   13.90
   4   4  -2  164.58   13.90
   4   4  -2  202.88   12.90
   4   4  -2  207.68   14.80
   4   4  -2  176.28   13.30
  -4  -4   2  204.58   13.20
  -4  -4   2  158.78   14.50
  -4  -4   2  173.78   15.40
  -4  -4   2  167.48   14.10
  -4  -4   2  199.98   10.60
  -4  -4   2  198.38   10.90
  -4  -4   2  200.78   13.00
   3   4  -2  162.68   11.50
   3   4  -2  171.18   12.00
   3   4  -2  178.48   12.90
   3   4  -2  179.78   13.80
   3   4  -2  163.78   11.70
   3   4  -2  180.18   11.80
   3   4  -2  167.38   11.60
   3   4  -2  174.28   11.10
   3   4  -2  161.48   10.40
  -3  -4   2  162.98   13.50
  -3  -4   2  188.28    9.10
  -3  -4   2  158.38   11.60
  -3  -4   2  177.58   12.10
  -3  -4   2  180.38   11.60
  -3  -4   2  172.98   11.00
  -3  -4   2  172.98    8.50
  -3  -4   2  184.98   12.90
   2   4  -2  169.68   11.40
   2   4  -2  154.28    9.00
   2   4  -2  160.38    9.90
   2   4  -2  155.68   10.30
   2   4  -2  159.68    9.40
   2   4  -2  167.88   10.30
   2   4  -2  156.68    9.90
   2   4  -2  187.18   12.70
   2   4  -2  134.49   10.20
   2   4  -2  155.68   11.80
  -2  -4   2  157.78    6.70
  -2  -4   2  151.98    9.80
  -2  -4   2  161.58    6.70
  -2  -4   2  164.58    9.60
  -2  -4   2  158.78   10.20
  -2  -4   2  152.88   11.30
  -2  -4   2  146.19   11.20
  -2  -4   2  146.59   10.20
  -2  -4   2  159.38   10.10
  -2  -4   2  171.28    9.60
   1   4  -2 3453.95   83.89
   1   4  -2 3488.85   82.99
   1   4  -2 3398.76   80.79
   1   4  -2 3425.26   80.79
   1   4  -2 3521.35   79.29
   1   4  -2 3385.76   80.29
   1   4  -2 3300.37   78.39
   1   4  -2 3520.15   80.19
   1   4  -2 3408.16   79.59
   1   4  -2 3506.25   80.59
  -1  -4   2 3406.86   79.99
  -1  -4   2 3359.26   83.29
  -1  -4   2 3476.85   78.29
  -1  -4   2 3467.55   79.89
  -1  -4   2 3497.35   81.99
  -1  -4   2 3330.57   83.09
  -1  -4   2 3557.24   79.79
   0   4  -2  690.63   21.70
   0   4  -2  704.73   18.20
   0   4  -2  699.43   19.50
   0   4  -2  712.63   22.10
   0   4  -2  667.33   19.80
   0   4  -2  717.93   19.50
   0   4  -2  692.63   20.90
   0   4  -2  681.43   22.40
   0   4  -2  723.53   20.60
   0   4  -2  697.23   18.30
   0   4  -2  719.73   20.20
   0  -4   2  690.03   21.40
   0  -4   2  712.83   17.70
   0  -4   2  686.83   22.10
   0  -4   2  703.93   19.50
   0  -4   2  685.63   19.20
   0  -4   2  721.43   22.30
   0  -4   2  700.33   19.80
  -1   4  -2    3.60    2.00
  -1   4  -2    4.30    2.20
  -1   4  -2    1.40    2.30
  -1   4  -2    9.10    3.00
  -1   4  -2    3.80    2.30
  -1   4  -2    6.90    2.40
  -1   4  -2    3.00    2.90
  -1   4  -2    6.10    2.20
  -1   4  -2    7.10    3.30
   1  -4   2    0.70    2.50
   1  -4   2   -0.90    1.50
   1  -4   2   -0.70    2.50
  -2   4  -2   39.20    3.00
  -2   4  -2   58.19    4.40
  -2   4  -2   47.20    4.30
  -2   4  -2   48.50    4.60
  -2   4  -2   48.30    4.10
  -2   4  -2   55.59    4.30
  -2   4  -2   54.19    5.10
  -2   4  -2   49.60    5.30
   2  -4   2   43.30    5.30
   2  -4   2   40.10    4.20
   2  -4   2   52.89    4.00
   2  -4   2   52.79    6.00
   2  -4   2   51.39    4.10
  -3   4  -2  385.86   12.80
  -3   4  -2  367.56   11.40
  -3   4  -2  351.66   13.90
  -3   4  -2  346.47   12.30
  -3   4  -2  373.26   13.30
  -3   4  -2  350.06   11.30
  -3   4  -2  355.16   12.80
   3  -4   2  379.56   13.00
   3  -4   2  352.26   12.20
   3  -4   2  351.56   10.20
   3  -4   2  352.76   13.80
   3  -4   2  359.76   12.20
   3  -4   2  381.86   13.00
  -4   4  -2  267.07   11.40
  -4   4  -2  288.17   12.50
  -4   4  -2  295.67   12.50
  -4   4  -2  281.07   12.10
  -4   4  -2  288.17   11.50
  -4   4  -2  306.87   12.20
  -4   4  -2  272.07   12.70
   4  -4   2  297.47   12.50
   4  -4   2  282.87   11.80
   4  -4   2  298.77   12.00
   4  -4   2  258.17   11.20
   4  -4   2  265.67   12.70
  -5   4  -2   14.30    4.40
  -5   4  -2   22.80    5.10
  -5   4  -2   20.50    5.00
  -5   4  -2   18.40    4.70
  -5   4  -2   23.10    5.20
  -5   4  -2   21.40    3.70
  -5   4  -2   12.50    4.00
  -5   4  -2   18.10    4.70
   5  -4   2   13.90    3.60
   5  -4   2   19.30    4.50
   5  -4   2   21.50    4.70
   5  -4   2   25.10    5.10
  -6   4  -2  868.21   29.60
  -6   4  -2  888.21   25.50
  -6   4  -2  902.51   29.70
  -6   4  -2  902.21   29.50
  -6   4  -2  892.01   30.10
  -6   4  -2  902.31   30.20
   6  -4   2  842.72   28.40
   6  -4   2  866.91   27.00
  -7   4  -2  105.49    9.10
  -7   4  -2  111.19   10.70
  -7   4  -2  123.59   11.80
  -7   4  -2   96.59   11.70
   7  -4   2  115.29   10.60
  -8   4  -2    1.20    5.40
  -8   4  -2    4.70    6.10
  -8   4  -2   -0.20    5.60
   8  -4   2    4.50    5.20
  -9   4  -2   14.40    7.70
  -9   4  -2   16.20    7.90
  -9   4  -2   10.50    7.60
   9  -4   2   -1.90    5.40
   8   3  -2    0.30    6.80
   8   3  -2    8.10    8.90
  -8  -3   2   -6.50    6.30
  -8  -3   2    6.80    7.30
   7   3  -2   20.30    8.30
   7   3  -2   26.60    8.90
   7   3  -2   25.20    8.90
  -7  -3   2   35.60    9.90
  -7  -3   2   16.90    7.80
  -7  -3   2   33.30    9.30
   6   3  -2    3.70    6.80
   6   3  -2    4.80    7.50
   6   3  -2   15.50    7.40
  -6  -3   2    5.00    6.50
  -6  -3   2    7.00    5.10
  -6  -3   2    8.30    7.10
  -6  -3   2   10.80    4.70
  -6  -3   2    6.70    3.90
   5   3  -2  201.18   13.70
   5   3  -2  165.58   14.70
   5   3  -2  213.38   15.20
   5   3  -2  199.08   13.40
   5   3  -2  179.18   15.70
   5   3  -2  189.48   15.70
   5   3  -2  210.78   15.40
   5   3  -2  201.28   14.30
  -5  -3   2  241.38   21.60
  -5  -3   2  200.18   12.00
  -5  -3   2  182.78   16.50
  -5  -3   2  210.28   15.20
  -5  -3   2  201.58   15.80
  -5  -3   2  202.48   14.10
   4   3  -2   15.00    4.40
   4   3  -2    9.70    5.00
   4   3  -2    7.60    4.30
   4   3  -2    7.60    5.50
   4   3  -2    2.20    4.90
   4   3  -2    0.80    5.10
   4   3  -2    4.10    4.40
   4   3  -2    0.70    5.00
   4   3  -2    1.90    4.50
  -4  -3   2    8.20    5.10
  -4  -3   2   12.00    4.60
  -4  -3   2    2.90    4.70
  -4  -3   2    0.30    3.10
  -4  -3   2    7.90    3.40
  -4  -3   2   12.00    5.60
  -4  -3   2    5.90    4.80
  -4  -3   2    8.90    5.80
  -4  -3   2   10.10    5.30
   3   3  -2   18.00    4.40
   3   3  -2   20.40    5.40
   3   3  -2   12.80    4.80
   3   3  -2    4.80    4.60
   3   3  -2   10.30    4.40
   3   3  -2    6.00    4.60
   3   3  -2   13.40    4.60
   3   3  -2   16.70    4.10
   3   3  -2   24.90    5.50
  -3  -3   2   12.00    3.70
  -3  -3   2   14.40    5.60
  -3  -3   2   15.80    4.30
  -3  -3   2   19.00    3.70
  -3  -3   2   13.40    5.50
  -3  -3   2   14.20    4.90
  -3  -3   2   17.10    5.50
  -3  -3   2   13.10    4.90
  -3  -3   2   12.20    5.00
  -3  -3   2    1.30    4.20
   2   3  -2  383.16   13.80
   2   3  -2  360.26   14.50
   2   3  -2  351.76   14.50
   2   3  -2  346.27   14.00
   2   3  -2  364.36   14.60
   2   3  -2  329.07   14.50
   2   3  -2  369.56   15.50
   2   3  -2  360.56   14.70
   2   3  -2  366.46   16.50
   2   3  -2  347.67   13.50
   2   3  -2  388.56   18.10
  -2  -3   2  372.66   12.70
  -2  -3   2  350.56   14.40
  -2  -3   2  337.37   14.10
  -2  -3   2  362.46   15.50
  -2  -3   2  375.66   12.20
  -2  -3   2  353.86   14.70
  -2  -3   2  372.56   14.10
  -2  -3   2  364.46   13.80
  -2  -3   2  346.47   16.40
   1   3  -2  401.16   14.20
   1   3  -2  386.26   13.40
   1   3  -2  395.66   14.00
   1   3  -2  385.26   13.60
   1   3  -2  396.36   13.20
   1   3  -2  397.76   12.80
   1   3  -2  380.26   13.60
   1   3  -2  383.66   14.80
   1   3  -2  400.66   15.40
   1   3  -2  393.46   12.50
   1   3  -2  375.56   15.00
  -1  -3   2  374.86   14.10
  -1  -3   2  396.26   13.60
  -1  -3   2  389.96   15.40
  -1  -3   2  393.96   13.20
  -1  -3   2  406.46   11.10
  -1  -3   2  401.56   15.20
  -1  -3   2  391.36   15.10
  -1  -3   2  408.26   13.00
   0   3  -2 1295.57   32.30
   0   3  -2 1331.07   34.50
   0   3  -2 1309.57   32.10
   0   3  -2 1333.67   32.50
   0   3  -2 1380.86   31.30
   0   3  -2 1338.87   33.70
   0   3  -2 1344.87   32.00
   0   3  -2 1302.47   33.90
   0   3  -2 1331.27   33.30
   0   3  -2 1335.27   31.20
   0   3  -2 1311.27   32.80
   0  -3   2 1292.07   34.00
   0  -3   2 1274.57   33.40
   0  -3   2 1363.56   32.20
   0  -3   2 1288.47   32.40
   0  -3   2 1313.67   33.70
  -1   3  -2 2397.56   53.39
  -1   3  -2 2358.66   51.79
  -1   3  -2 2277.57   53.59
  -1   3  -2 2384.76   53.19
  -1   3  -2 2287.97   51.69
  -1   3  -2 2327.67   53.89
  -1   3  -2 2320.47   54.59
  -1   3  -2 2353.16   52.59
  -1   3  -2 2364.16   53.09
  -1   3  -2 2364.26   55.49
   1  -3   2 2297.57   55.09
   1  -3   2 2329.67   51.99
   1  -3   2 2305.87   55.09
   1  -3   2 2314.07   53.19
   1  -3   2 2285.87   52.49
   1  -3   2 2339.37   53.49
   1  -3   2 2345.77   54.69
  -2   3  -2  488.25   13.60
  -2   3  -2  467.75   13.40
  -2   3  -2  490.95   14.30
  -2   3  -2  497.05   14.80
  -2   3  -2  483.25   15.20
  -2   3  -2  497.15   14.70
  -2   3  -2  496.85   14.40
  -2   3  -2  490.55   15.90
   2  -3   2  486.35   14.90
   2  -3   2  502.65   14.40
   2  -3   2  487.05   15.10
   2  -3   2  487.35   14.40
   2  -3   2  472.25   15.60
  -3   3  -2    6.30    2.90
  -3   3  -2    8.20    2.80
  -3   3  -2    1.70    2.80
  -3   3  -2    5.30    2.80
  -3   3  -2    6.40    1.30
  -3   3  -2   -0.40    2.50
  -3   3  -2    6.50    2.80
  -3   3  -2    8.70    3.50
   3  -3   2    0.30    2.50
   3  -3   2    2.60    3.30
   3  -3   2    4.10    2.60
   3  -3   2    7.30    3.20
   3  -3   2    4.00    2.60
  -4   3  -2  267.87   12.00
  -4   3  -2  278.27   12.40
  -4   3  -2  270.27   11.90
  -4   3  -2  274.27    9.70
  -4   3  -2  272.87   12.50
  -4   3  -2  258.97   12.20
  -4   3  -2  255.37   12.30
  -4   3  -2  265.17   12.00
   4  -3   2  280.57   12.10
   4  -3   2  272.77    9.10
   4  -3   2  281.57   12.30
   4  -3   2  268.87   12.70
   4  -3   2  251.57   12.20
   4  -3   2  251.47    9.00
   4  -3   2  252.57   11.30
  -5   3  -2   15.70    4.60
  -5   3  -2   15.20    4.90
  -5   3  -2   17.40    3.80
  -5   3  -2   18.60    4.00
  -5   3  -2   17.50    5.10
  -5   3  -2   23.00    5.30
   5  -3   2   20.10    5.20
   5  -3   2   20.70    4.40
   5  -3   2   13.50    4.30
   5  -3   2    8.00    4.00
   5  -3   2   20.00    3.40
   5  -3   2   21.60    4.80
   5  -3   2   19.50    3.60
  -6   3  -2   40.40    7.60
  -6   3  -2   52.79    8.60
  -6   3  -2   47.10    6.90
  -6   3  -2   45.20    7.90
  -6   3  -2   32.90    5.90
  -6   3  -2   32.80    6.20
   6  -3   2   31.70    6.20
   6  -3   2   49.80    5.90
   6  -3   2   41.00    7.10
   6  -3   2   45.20    5.50
   6  -3   2   44.50    7.10
   6  -3   2   33.40    6.50
  -7   3  -2  102.89   11.50
  -7   3  -2  110.49   10.10
  -7   3  -2  106.29   12.50
   7  -3   2   99.69    8.40
   7  -3   2   91.79    7.90
   7  -3   2   92.89    9.60
   7  -3   2  108.69   10.90
  -8   3  -2    9.90    7.20
  -8   3  -2   23.50    7.90
  -8   3  -2    6.40    6.70
   8  -3   2   17.00    6.20
   8  -3   2   16.20    4.90
   8  -3   2   16.20    4.70
  -9   3  -2   -1.80    6.60
  -9   3  -2    6.10    7.60
  -9   3  -2    3.70    6.30
   9  -3   2   -9.20    4.50
   9   2  -2   26.00    9.90
   9   2  -2    9.80    9.10
  -9  -2   2   38.80   10.20
  -9  -2   2   21.60   10.20
   8   2  -2   74.99   12.90
   8   2  -2   59.59   11.60
  -8  -2   2   64.89   12.30
  -8  -2   2   70.69   12.30
  -8  -2   2   78.99   13.60
   7   2  -2   19.40    8.20
   7   2  -2    8.50    7.30
   7   2  -2   10.90    7.70
  -7  -2   2   12.20    7.40
  -7  -2   2   16.50    7.20
  -7  -2   2   13.50    6.30
   6   2  -2  596.84   24.40
   6   2  -2  596.84   26.40
   6   2  -2  551.34   26.10
   6   2  -2  531.25   24.90
   6   2  -2  528.45   25.40
   6   2  -2  589.84   24.70
   6   2  -2  501.65   24.30
   6   2  -2  569.54   27.60
  -6  -2   2  570.64   23.20
  -6  -2   2  595.64   25.50
  -6  -2   2  557.74   25.00
  -6  -2   2  582.34   26.10
  -6  -2   2  566.14   24.60
  -6  -2   2  576.84   27.50
  -6  -2   2  551.94   25.30
  -6  -2   2  582.94   23.20
   5   2  -2  172.58   12.20
   5   2  -2  200.98   14.50
   5   2  -2  203.88   13.00
   5   2  -2  187.28   14.10
   5   2  -2  204.78   14.30
   5   2  -2  211.38   15.40
   5   2  -2  237.48   16.40
   5   2  -2  203.68   14.60
  -5  -2   2  220.78   14.50
  -5  -2   2  211.68   14.20
  -5  -2   2  202.08   14.10
  -5  -2   2  241.58   16.30
  -5  -2   2  190.78   12.40
  -5  -2   2  198.18   14.60
  -5  -2   2  193.68   12.00
  -5  -2   2  214.68   14.20
   4   2  -2   89.79    9.00
   4   2  -2   51.49    7.80
   4   2  -2   71.29    8.20
   4   2  -2   76.89    9.50
   4   2  -2   61.19    9.30
   4   2  -2   72.49    7.30
   4   2  -2   77.49    8.70
   4   2  -2   71.09    9.20
   4   2  -2   61.99    9.00
  -4  -2   2   71.29    8.70
  -4  -2   2   87.59    9.30
  -4  -2   2   69.29    8.40
  -4  -2   2   62.89    9.00
  -4  -2   2   75.29    7.70
  -4  -2   2   59.99    6.70
  -4  -2   2   64.49    8.00
  -4  -2   2   89.09    9.70
  -4  -2   2   95.39    9.20
  -4  -2   2   65.29    8.80
   3   2  -2  148.89   11.40
   3   2  -2  171.98    9.80
   3   2  -2  159.88   10.10
   3   2  -2  178.38   10.60
   3   2  -2  168.28   10.30
   3   2  -2  162.88   10.10
   3   2  -2  146.29    8.90
   3   2  -2  144.99   10.00
   3   2  -2  166.48   10.60
   3   2  -2  159.58   10.40
  -3  -2   2  156.48    8.50
  -3  -2   2  164.38   10.00
  -3  -2   2  167.18   10.50
  -3  -2   2  168.38   10.40
  -3  -2   2  162.48   10.50
  -3  -2   2  153.88   10.10
  -3  -2   2  142.09   10.00
  -3  -2   2  168.68   11.90
  -3  -2   2  155.18    9.10
   2   2  -2   14.00    4.40
   2   2  -2   14.80    3.90
   2   2  -2   13.70    3.20
   2   2  -2   17.10    3.30
   2   2  -2   13.00    3.70
   2   2  -2   21.50    3.90
   2   2  -2   24.70    4.90
   2   2  -2   16.70    3.90
   2   2  -2   16.70    4.30
   2   2  -2   16.00    4.20
   2   2  -2   13.20    4.10
  -2  -2   2   14.90    2.70
  -2  -2   2   13.60    3.90
  -2  -2   2   17.60    4.30
  -2  -2   2   14.10    4.50
  -2  -2   2   13.80    3.20
  -2  -2   2   21.30    4.50
  -2  -2   2   12.80    3.90
  -2  -2   2   19.30    4.30
  -2  -2   2   18.30    3.70
   1   2  -2  109.89    6.20
   1   2  -2  103.59    6.60
   1   2  -2  110.09    5.70
   1   2  -2  112.99    7.50
   1   2  -2  105.39    6.40
   1   2  -2  112.19    5.90
   1   2  -2   95.19    5.90
   1   2  -2  109.49    7.00
   1   2  -2  114.19    6.50
   1   2  -2  114.59    6.90
  -1  -2   2  109.19    5.40
  -1  -2   2  105.99    6.60
  -1  -2   2  117.09    7.10
  -1  -2   2  109.19    6.60
  -1  -2   2  104.39    6.60
  -1  -2   2  113.79    7.10
  -1  -2   2  117.69    6.10
  -1  -2   2  121.59    5.40
  -1  -2   2  108.29    6.60
   0   2  -2 9410.46  210.18
   0   2  -2 9768.12  209.18
   0   2  -2 9749.22  208.68
   0   2  -2 9430.76  212.58
   0   2  -2 9530.45  209.88
   0   2  -2 9999.00  209.18
   0   2  -2 9864.11  213.08
   0   2  -2 9560.84  209.28
   0   2  -2 9454.35  210.38
   0   2  -2 9663.03  209.48
   0   2  -2 9780.62  209.68
   0   2  -2 9885.11  208.88
   0  -2   2 9688.43  208.78
   0  -2   2 9478.45  209.88
   0  -2   2 9932.21  210.88
   0  -2   2 9540.85  209.88
   0  -2   2 9555.24  210.18
   0  -2   2 9893.81  209.38
   0  -2   2 9483.55  209.48
   0  -2   2 9537.05  209.18
   0  -2   2 9544.54  212.08
  -1   2  -2 1113.99   27.60
  -1   2  -2 1140.19   28.60
  -1   2  -2 1158.38   28.10
  -1   2  -2 1134.89   27.20
  -1   2  -2 1107.79   28.00
  -1   2  -2 1118.99   27.40
  -1   2  -2 1125.39   26.90
  -1   2  -2 1169.08   27.40
  -1   2  -2 1111.69   26.60
   1  -2   2 1096.69   27.40
   1  -2   2 1115.29   28.40
   1  -2   2 1101.19   28.00
   1  -2   2 1072.99   26.70
   1  -2   2 1117.79   27.30
   1  -2   2 1108.19   25.70
   1  -2   2 1130.29   26.70
   1  -2   2 1130.89   25.80
  -2   2  -2  506.95   15.40
  -2   2  -2  528.15   15.40
  -2   2  -2  484.45   16.10
  -2   2  -2  514.95   13.00
  -2   2  -2  516.65   15.70
  -2   2  -2  508.15   15.40
  -2   2  -2  497.35   14.80
  -2   2  -2  522.65   15.40
  -2   2  -2  523.25   16.10
   2  -2   2  518.55   15.20
   2  -2   2  525.05   16.30
   2  -2   2  528.25   15.60
   2  -2   2  531.25   13.10
   2  -2   2  529.45   15.50
   2  -2   2  499.85   14.10
   2  -2   2  525.65   16.10
   2  -2   2  512.35   14.00
  -3   2  -2  146.19    8.10
  -3   2  -2  134.49    7.90
  -3   2  -2  133.29    8.00
  -3   2  -2  124.79    7.80
  -3   2  -2  143.79    7.90
  -3   2  -2  127.89    6.40
  -3   2  -2  134.09    8.30
  -3   2  -2  135.89    8.20
   3  -2   2  127.49    6.50
   3  -2   2  136.89    8.00
   3  -2   2  138.99    8.60
   3  -2   2  145.29    8.20
   3  -2   2  121.89    8.20
   3  -2   2  120.39    6.70
   3  -2   2  134.49    7.80
   3  -2   2  134.19    7.00
  -4   2  -2  189.58    9.40
  -4   2  -2  184.68   10.30
  -4   2  -2  190.38   10.90
  -4   2  -2  193.48   10.80
  -4   2  -2  180.58   10.50
   4  -2   2  196.98    9.90
   4  -2   2  202.48   10.80
   4  -2   2  186.38    9.00
   4  -2   2  189.98   11.30
   4  -2   2  184.08    9.40
   4  -2   2  180.98   10.20
   4  -2   2  189.68   10.20
  -5   2  -2  223.88   13.00
  -5   2  -2  242.88   12.90
  -5   2  -2  213.28   12.70
  -5   2  -2  201.78   12.70
  -5   2  -2  221.48   11.70
   5  -2   2  208.68   11.20
   5  -2   2  229.18   13.60
   5  -2   2  233.38   11.20
   5  -2   2  232.58   13.00
   5  -2   2  225.78   12.80
   5  -2   2  223.28   12.50
   5  -2   2  230.08   12.80
  -6   2  -2   93.29   10.30
  -6   2  -2   90.69    9.50
  -6   2  -2   76.89    8.40
  -6   2  -2   70.59    9.80
  -6   2  -2   71.99    8.90
  -6   2  -2   67.29    9.50
  -6   2  -2   76.89    9.90
   6  -2   2   64.79    9.10
   6  -2   2   79.39    8.40
   6  -2   2   90.89    9.80
   6  -2   2   86.69   10.00
   6  -2   2   72.29    7.50
   6  -2   2   76.09   10.40
  -7   2  -2   -0.30    5.70
  -7   2  -2   -2.60    5.60
  -7   2  -2    0.80    4.70
  -7   2  -2    7.20    6.00
   7  -2   2   -0.90    4.80
   7  -2   2   -6.00    4.00
   7  -2   2   -0.60    3.70
   7  -2   2   -2.50    3.00
   7  -2   2    1.10    5.50
  -8   2  -2    4.30    6.10
  -8   2  -2   12.50    7.40
  -8   2  -2    5.00    7.00
  -8   2  -2    4.60    5.40
   8  -2   2    6.50    6.60
   8  -2   2    7.70    4.90
   8  -2   2    7.10    4.70
   8  -2   2    4.20    5.90
  -9   2  -2   26.20    9.80
  -9   2  -2   49.00   11.40
  -9   2  -2   32.50    9.70
   9  -2   2   30.50    9.30
   9   1  -2   16.50    8.70
  -9  -1   2   21.90    9.40
  -9  -1   2   19.20    9.60
  -9  -1   2   22.80    9.80
   8   1  -2    3.10    6.20
   8   1  -2   -3.00    6.70
  -8  -1   2   -2.50   11.00
  -8  -1   2    3.10    6.20
   7   1  -2   24.50    8.00
   7   1  -2   14.20    8.20
   7   1  -2   16.20    6.80
   7   1  -2   18.60    5.80
   7   1  -2   10.30    6.80
   7   1  -2   26.20    7.40
  -7  -1   2   14.50    7.50
  -7  -1   2   15.80    7.30
  -7  -1   2    8.40    6.40
  -7  -1   2   38.30   14.10
  -7  -1   2   11.40    7.10
   6   1  -2   44.70    8.50
   6   1  -2   48.00    8.70
   6   1  -2   54.99    7.80
   6   1  -2   56.49    9.20
   6   1  -2   48.80    8.60
   6   1  -2   54.69    9.70
   6   1  -2   70.69   11.60
  -6  -1   2   58.09    8.00
  -6  -1   2   43.70    8.20
  -6  -1   2   39.40    8.20
  -6  -1   2   36.80    7.90
  -6  -1   2   53.49    9.00
  -6  -1   2   36.20    6.40
  -6  -1   2   49.80    9.20
   5   1  -2  132.69   12.20
   5   1  -2  147.19   12.90
   5   1  -2  134.79   11.10
   5   1  -2  141.89   10.30
   5   1  -2  141.19   11.60
   5   1  -2  120.99   11.10
   5   1  -2  130.39   10.50
   5   1  -2  147.69   11.20
  -5  -1   2  123.99   11.20
  -5  -1   2  137.29    9.90
  -5  -1   2  129.99   11.10
  -5  -1   2  145.19   11.70
  -5  -1   2  127.29   10.20
  -5  -1   2  144.29   12.10
  -5  -1   2  159.68   11.10
   4   1  -2  267.37   13.30
   4   1  -2  278.37   13.30
   4   1  -2  258.47   14.70
   4   1  -2  258.07   13.60
   4   1  -2  258.57   12.30
   4   1  -2  249.97   12.60
   4   1  -2  267.57   12.80
   4   1  -2  245.28   13.10
   4   1  -2  227.78   13.00
  -4  -1   2  274.17   13.90
  -4  -1   2  262.57   12.60
  -4  -1   2  241.98   13.40
  -4  -1   2  260.27   14.30
  -4  -1   2  246.78   13.20
  -4  -1   2  244.48   13.10
  -4  -1   2  254.77   12.00
  -4  -1   2  259.37   13.30
   3   1  -2  325.67   12.80
   3   1  -2  334.17   13.00
   3   1  -2  311.87   13.30
   3   1  -2  330.27   13.20
   3   1  -2  351.76   13.90
   3   1  -2  333.17   13.70
   3   1  -2  317.37   13.50
   3   1  -2  297.97   13.30
  -3  -1   2  341.87   13.50
  -3  -1   2  316.57   13.00
  -3  -1   2  309.17   13.60
  -3  -1   2  345.67   13.80
  -3  -1   2  301.37   13.00
  -3  -1   2  310.37   12.30
  -3  -1   2  302.67   14.30
   2   1  -2 1042.70   27.30
   2   1  -2 1043.10   26.80
   2   1  -2 1001.00   26.80
   2   1  -2 1031.30   27.40
   2   1  -2 1029.90   26.80
   2   1  -2 1023.80   27.40
   2   1  -2  988.00   26.50
   2   1  -2 1083.99   29.00
   2   1  -2 1020.70   27.30
   2   1  -2 1033.90   27.50
  -2  -1   2  983.40   26.90
  -2  -1   2  991.90   27.40
  -2  -1   2 1052.29   26.50
  -2  -1   2 1010.00   27.40
  -2  -1   2 1007.60   28.60
  -2  -1   2 1035.40   27.30
  -2  -1   2  992.60   26.90
  -2  -1   2  997.80   26.80
  -2  -1   2 1035.50   27.10
   1   1  -2   -1.00    2.60
   1   1  -2   -1.90    2.40
   1   1  -2    0.70    2.30
   1   1  -2    0.60    2.00
   1   1  -2    2.80    2.70
   1   1  -2    1.20    2.30
   1   1  -2    3.50    2.60
   1   1  -2   -2.30    2.80
   1   1  -2    1.20    2.50
   1   1  -2    1.20    2.50
   1   1  -2    1.00    2.60
  -1  -1   2    1.80    2.80
  -1  -1   2   -1.60    1.40
  -1  -1   2   -1.10    2.20
  -1  -1   2   -3.50    2.80
  -1  -1   2    3.00    2.80
  -1  -1   2    0.50    2.00
  -1  -1   2    2.40    2.70
  -1  -1   2    0.00    1.50
  -1  -1   2    2.20    3.00
  -1  -1   2    3.10    2.50
  -1  -1   2   -0.40    2.40
   0   1  -2  207.08    7.30
   0   1  -2  198.88    7.10
   0   1  -2  193.98    7.00
   0   1  -2  188.68    7.20
   0   1  -2  198.08    7.20
   0   1  -2  197.88    6.90
   0   1  -2  208.58    6.80
   0   1  -2  206.58    7.10
   0   1  -2  189.58    7.20
   0   1  -2  191.28    7.40
   0   1  -2  195.98    7.30
   0   1  -2  194.18    7.00
   0  -1   2  205.98    6.90
   0  -1   2  196.08    7.00
   0  -1   2  208.38    7.00
   0  -1   2  201.08    7.50
   0  -1   2  219.28    6.80
   0  -1   2  206.98    6.90
   0  -1   2  197.98    7.40
   0  -1   2  194.28    7.20
   0  -1   2  198.38    7.10
   0  -1   2  186.48    7.30
  -1   1  -2 5602.94  120.99
  -1   1  -2 5440.36  121.79
  -1   1  -2 5174.18  121.09
  -1   1  -2 5650.03  121.79
  -1   1  -2 5456.65  121.09
  -1   1  -2 5653.73  120.89
  -1   1  -2 5590.24  121.19
  -1   1  -2 5756.72  121.19
   1  -1   2 5289.67  121.59
   1  -1   2 5498.35  121.69
   1  -1   2 5499.95  121.09
   1  -1   2 5454.75  121.19
   1  -1   2 5372.86  120.79
   1  -1   2 5519.75  121.19
   1  -1   2 5640.94  120.59
   1  -1   2 5645.14  120.09
   1  -1   2 5357.46  120.59
  -2   1  -2  183.58    8.20
  -2   1  -2  162.58    8.20
  -2   1  -2  164.48    7.90
  -2   1  -2  174.48    7.90
  -2   1  -2  169.18    7.40
  -2   1  -2  184.08    8.60
  -2   1  -2  179.88    8.30
  -2   1  -2  167.98    8.40
  -2   1  -2  174.28    8.00
   2  -1   2  172.88    7.90
   2  -1   2  159.58    7.80
   2  -1   2  176.88    7.60
   2  -1   2  178.88    8.20
   2  -1   2  162.78    8.50
   2  -1   2  176.28    8.50
   2  -1   2  172.08    8.20
   2  -1   2  174.28    7.70
  -3   1  -2 3153.08   72.39
  -3   1  -2 2984.00   72.19
  -3   1  -2 3139.09   73.39
  -3   1  -2 3068.99   71.99
  -3   1  -2 3009.60   71.99
  -3   1  -2 3055.39   72.59
  -3   1  -2 2879.31   72.59
   3  -1   2 3006.50   72.49
   3  -1   2 3106.29   72.29
   3  -1   2 3051.59   73.39
   3  -1   2 3080.29   72.09
   3  -1   2 2943.41   72.09
   3  -1   2 3101.39   71.79
   3  -1   2 3126.39   73.39
   3  -1   2 3174.18   73.09
  -4   1  -2   36.90    6.10
  -4   1  -2   39.20    6.30
  -4   1  -2   29.40    5.50
  -4   1  -2   37.10    6.40
  -4   1  -2   33.20    5.60
  -4   1  -2   26.90    5.30
   4  -1   2   27.00    5.70
   4  -1   2   35.00    5.00
   4  -1   2   19.20    4.30
   4  -1   2   34.70    5.70
   4  -1   2   30.10    5.80
   4  -1   2   41.20    6.40
   4  -1   2   22.80    4.50
  -5   1  -2  276.67   14.60
  -5   1  -2  289.47   14.90
  -5   1  -2  295.57   14.70
  -5   1  -2  306.37   16.00
  -5   1  -2  287.27   15.50
  -5   1  -2  295.27   15.50
  -5   1  -2  286.87   15.20
   5  -1   2  291.07   13.80
   5  -1   2  290.67   15.10
   5  -1   2  318.47   15.90
   5  -1   2  275.57   14.80
   5  -1   2  298.67   16.30
   5  -1   2  282.57   15.10
   5  -1   2  297.37   14.80
   5  -1   2  295.97   15.50
  -6   1  -2  216.88   13.70
  -6   1  -2  255.37   15.80
  -6   1  -2  209.78   14.70
  -6   1  -2  221.78   14.60
  -6   1  -2  221.98   14.60
  -6   1  -2  221.68   15.10
  -6   1  -2  232.78   15.70
   6  -1   2  206.28   14.90
   6  -1   2  216.88   14.60
   6  -1   2  216.18   13.10
   6  -1   2  216.68   14.90
   6  -1   2  233.28   15.20
   6  -1   2  235.98   13.80
   6  -1   2  225.88   15.60
   6  -1   2  223.58   15.10
  -7   1  -2   68.59   11.10
  -7   1  -2   73.89   11.00
  -7   1  -2   80.39   11.70
  -7   1  -2   82.79   11.90
   7  -1   2   70.99   11.50
   7  -1   2   56.39    9.80
   7  -1   2   93.89   11.80
   7  -1   2   73.89    9.10
   7  -1   2   79.69   12.40
   7  -1   2   73.49    9.30
  -8   1  -2    0.70    6.30
  -8   1  -2    0.20    6.90
  -8   1  -2    8.50    8.00
   8  -1   2    8.40    7.30
   8  -1   2    7.20    7.30
   8  -1   2    6.10    7.30
  -9   1  -2   33.70    9.90
  -9   1  -2   10.90    8.80
   9  -1   2   22.90    9.30
   9   0  -2   -2.50    6.30
  -9   0   2   -0.50    7.20
  -9   0   2   -2.10    6.50
   8   0  -2   -2.60    3.90
   8   0  -2   -1.40    5.10
   8   0  -2    3.00    6.30
  -8   0   2   -2.30    5.00
  -8   0   2    0.20    6.30
   7   0  -2   -2.50    5.30
   7   0  -2   -2.90    4.30
   7   0  -2   -4.70    3.30
   7   0  -2   13.00    6.80
   7   0  -2    7.50    5.50
   7   0  -2   -1.30    3.10
  -7   0   2   -0.10    5.20
  -7   0   2   -0.50    5.30
  -7   0   2   -2.40    5.20
  -7   0   2   -3.20    6.20
  -7   0   2   -1.50    4.70
   6   0  -2  128.39    9.80
   6   0  -2  141.69   11.70
   6   0  -2  117.09   11.00
   6   0  -2  126.39   10.20
   6   0  -2  134.39   12.80
   6   0  -2  131.79   12.40
   6   0  -2  114.99   11.20
   6   0  -2  119.19   11.40
  -6   0   2  128.59   12.70
  -6   0   2  139.19   11.00
  -6   0   2  114.79   11.20
  -6   0   2  131.59   10.30
  -6   0   2  111.39   11.70
  -6   0   2  138.99   12.40
  -6   0   2  123.39   10.10
   5   0  -2  159.08   11.00
   5   0  -2  135.59   11.30
   5   0  -2  159.38   12.10
   5   0  -2  167.18   11.10
   5   0  -2  127.29    9.60
   5   0  -2  152.78    9.60
   5   0  -2  159.38   10.60
   5   0  -2  142.29   10.40
  -5   0   2  150.88   10.00
  -5   0   2  137.19   11.20
  -5   0   2  160.48   11.10
  -5   0   2  147.19   10.40
  -5   0   2  118.29   11.00
  -5   0   2  145.19   11.30
  -5   0   2  152.08   10.10
  -5   0   2  148.89   11.60
   4   0  -2  264.87   13.30
   4   0  -2  294.37   13.80
   4   0  -2  291.67   12.90
   4   0  -2  301.97   12.70
   4   0  -2  291.57   13.10
   4   0  -2  282.97   14.00
   4   0  -2  296.07   12.50
   4   0  -2  336.37   15.50
   4   0  -2  287.27   13.90
  -4   0   2  300.77   14.40
  -4   0   2  276.17   13.60
  -4   0   2  300.37   14.50
  -4   0   2  299.27   12.90
  -4   0   2  291.17   13.90
  -4   0   2  294.57   13.20
  -4   0   2  311.87   14.90
  -4   0   2  280.47   12.50
   3   0  -2 1192.08   31.00
   3   0  -2 1151.68   29.90
   3   0  -2 1154.98   31.10
   3   0  -2 1147.49   30.70
   3   0  -2 1123.19   30.50
   3   0  -2 1125.19   29.80
   3   0  -2 1101.09   30.10
   3   0  -2 1134.39   29.80
   3   0  -2 1124.59   29.20
  -3   0   2 1119.09   30.50
  -3   0   2 1265.87   31.10
  -3   0   2 1091.89   30.90
  -3   0   2 1126.39   32.30
  -3   0   2 1134.29   30.80
  -3   0   2 1122.49   30.50
  -3   0   2 1151.78   30.00
  -3   0   2 1136.79   29.20
   2   0  -2 2200.88   50.99
   2   0  -2 2155.98   50.49
   2   0  -2 2220.28   50.39
   2   0  -2 2129.89   50.79
   2   0  -2 2168.78   50.19
   2   0  -2 2190.88   51.09
   2   0  -2 2270.17   50.79
   2   0  -2 2172.18   49.50
   2   0  -2 2156.78   50.29
   2   0  -2 2178.58   51.19
  -2   0   2 2160.48   50.39
  -2   0   2 2169.58   50.89
  -2   0   2 2152.88   50.59
  -2   0   2 2225.48   50.39
  -2   0   2 2160.28   51.09
  -2   0   2 2110.99   50.69
  -2   0   2 2173.18   50.49
  -2   0   2 2228.48   51.39
  -2   0   2 2167.18   49.40
   1   0  -2 1178.18   27.70
   1   0  -2 1161.98   27.10
   1   0  -2 1178.48   27.50
   1   0  -2 1211.38   27.80
   1   0  -2 1162.68   27.40
   1   0  -2 1184.48   27.90
   1   0  -2 1171.68   27.80
   1   0  -2 1152.78   28.30
   1   0  -2 1167.68   28.10
   1   0  -2 1149.69   27.90
   1   0  -2 1171.98   27.70
   1   0  -2 1152.98   28.00
  -1   0   2 1197.58   27.90
  -1   0   2 1175.08   27.60
  -1   0   2 1173.88   27.90
  -1   0   2 1170.08   27.20
  -1   0   2 1192.28   27.80
  -1   0   2 1220.38   28.10
  -1   0   2 1197.28   28.10
  -1   0   2 1160.08   28.00
  -1   0   2 1207.78   27.80
  -1   0   2 1136.49   28.20
   0   0  -2 1569.14   36.90
   0   0  -2 1616.04   36.80
   0   0  -2 1603.74   37.50
   0   0  -2 1624.94   37.10
   0   0  -2 1641.74   37.30
   0   0  -2 1631.84   37.40
   0   0  -2 1667.43   37.20
   0   0   2 1621.04   37.70
   0   0   2 1502.85   37.10
   0   0   2 1621.64   37.20
   0   0   2 1592.24   37.40
   0   0   2 1642.34   37.00
   0   0   2 1601.04   36.90
   0   0   2 1606.54   37.30
   0   0   2 1632.44   37.40
  -1   0  -2   57.99    5.00
  -1   0  -2   69.69    5.20
  -1   0  -2   65.19    5.10
  -1   0  -2   61.59    5.10
  -1   0  -2   75.89    5.10
  -1   0  -2   79.09    5.20
  -1   0  -2   75.69    4.60
  -1   0  -2   72.99    5.50
  -1   0  -2   69.49    5.00
   1   0   2   66.89    5.00
   1   0   2   67.39    4.70
   1   0   2   68.59    5.30
   1   0   2   66.69    5.30
   1   0   2   61.89    4.90
   1   0   2   71.29    5.00
   1   0   2   91.69    5.70
   1   0   2   56.99    5.40
   1   0   2   65.59    5.40
  -2   0  -2  169.48    8.50
  -2   0  -2  182.68    8.50
  -2   0  -2  183.78    8.70
  -2   0  -2  173.98    8.70
  -2   0  -2  172.98    8.90
  -2   0  -2  159.58    8.60
   2   0   2  175.08    9.20
   2   0   2  160.78    8.90
   2   0   2  169.58    8.60
   2   0   2  164.08    8.50
   2   0   2  182.38    9.10
   2   0   2  179.18    8.70
  -3   0  -2   93.49    7.90
  -3   0  -2  103.69    8.20
  -3   0  -2   96.69    8.50
  -3   0  -2   81.99    7.60
  -3   0  -2   99.89    8.00
  -3   0  -2   77.19    7.70
  -3   0  -2   84.39    7.00
   3   0   2   92.39    6.80
   3   0   2   90.49    7.70
   3   0   2   93.99    8.30
   3   0   2   79.99    8.30
   3   0   2  103.89    8.40
   3   0   2   95.79    7.70
   3   0   2  100.59    8.40
  -4   0  -2    8.90    4.90
  -4   0  -2    1.70    4.20
  -4   0  -2   -1.40    3.70
  -4   0  -2    8.40    4.30
  -4   0  -2    4.00    3.10
  -4   0  -2    2.30    4.00
  -4   0  -2    8.70    3.80
   4   0   2    9.20    4.10
   4   0   2    7.50    4.20
   4   0   2    6.10    2.90
   4   0   2   10.80    4.90
   4   0   2    0.80    4.30
   4   0   2   11.10    5.70
   4   0   2    4.60    4.00
  -5   0  -2   19.30    6.10
  -5   0  -2   23.60    6.40
  -5   0  -2   26.30    6.40
  -5   0  -2   14.30    5.40
  -5   0  -2   17.80    4.80
  -5   0  -2   19.40    5.30
  -5   0  -2   12.30    5.40
   5   0   2   31.80    7.30
   5   0   2   30.70    6.80
   5   0   2   26.20    6.80
   5   0   2   20.30    6.50
   5   0   2   25.50    7.00
   5   0   2   27.70    5.90
   5   0   2   10.80    4.00
   5   0   2   20.50    6.20
  -6   0  -2   73.09   10.80
  -6   0  -2   94.99   12.30
  -6   0  -2   68.19   10.30
  -6   0  -2   98.19    9.50
  -6   0  -2   77.29    9.60
  -6   0  -2   84.19   10.70
  -6   0  -2  103.29   11.80
   6   0   2  106.89   13.00
   6   0   2   69.99   10.30
   6   0   2   87.49   10.60
   6   0   2   80.09    9.10
   6   0   2   87.39   10.90
   6   0   2   82.79    9.40
   6   0   2   94.69   11.70
   6   0   2   77.29   11.20
  -7   0  -2    8.00    6.90
  -7   0  -2    3.10    5.60
  -7   0  -2    1.20    6.30
  -7   0  -2    3.20    5.70
   7   0   2    0.30    5.80
   7   0   2    5.40    6.00
   7   0   2    9.70    6.60
  -8   0  -2    5.30    8.00
  -8   0  -2    8.20    7.00
   8   0   2    5.10    7.30
   8   0   2   28.70    9.30
  -9   0  -2   35.20   10.70
  -9   0  -2   36.00   10.60
   9   0   2   42.90   11.20
  10  -1  -2   19.90    9.60
 -10   1   2   19.80    9.80
   9  -1  -2   17.70    6.20
   9  -1  -2   17.10    7.60
   9  -1  -2   18.80    6.00
  -9   1   2   15.70    8.30
  -9   1   2   21.10    7.50
   8  -1  -2   40.60    9.10
   8  -1  -2   33.10    6.30
   8  -1  -2   35.30    7.20
   8  -1  -2   41.20    8.70
   8  -1  -2   29.40    6.80
  -8   1   2   18.50    7.20
  -8   1   2   23.40    8.30
  -8   1   2   33.00    7.70
  -8   1   2   33.80    9.10
   7  -1  -2   25.70    6.80
   7  -1  -2   29.90    6.40
   7  -1  -2   31.90    7.40
   7  -1  -2   29.30    7.40
   7  -1  -2   21.80    5.10
   7  -1  -2   30.70    7.20
  -7   1   2   25.10    7.40
  -7   1   2   34.90    7.10
  -7   1   2   32.70    7.70
  -7   1   2   20.60    6.50
  -7   1   2   34.10    6.70
  -7   1   2   10.10    6.60
  -7   1   2   42.30    8.70
   6  -1  -2  126.59   10.40
   6  -1  -2  125.99   10.50
   6  -1  -2  152.28    9.40
   6  -1  -2  141.19   11.10
   6  -1  -2  166.48   11.90
   6  -1  -2  163.18   10.20
   6  -1  -2  139.19   11.60
  -6   1   2  148.29   11.30
  -6   1   2  126.79   10.80
  -6   1   2  136.79   11.90
  -6   1   2  172.98   11.20
  -6   1   2  151.98   12.30
  -6   1   2  154.08   12.20
  -6   1   2  136.19   10.10
   5  -1  -2  139.29   10.10
   5  -1  -2  154.28    8.50
   5  -1  -2  136.39    9.90
   5  -1  -2  146.19    9.60
   5  -1  -2  131.29   10.80
   5  -1  -2  155.08    9.10
   5  -1  -2  158.28   10.10
  -5   1   2  131.59   10.00
  -5   1   2  163.98   11.30
  -5   1   2  149.79   10.20
  -5   1   2  162.48   11.20
  -5   1   2  154.38   10.30
  -5   1   2  157.68    9.60
  -5   1   2  139.19    8.80
  -5   1   2  138.39   10.60
   4  -1  -2 2530.45   61.49
   4  -1  -2 2600.54   59.39
   4  -1  -2 2476.65   59.79
   4  -1  -2 2516.35   61.19
   4  -1  -2 2537.85   59.79
   4  -1  -2 2524.35   59.09
   4  -1  -2 2438.86   60.89
  -4   1   2 2526.85   61.39
  -4   1   2 2515.65   62.89
  -4   1   2 2395.06   61.49
  -4   1   2 2491.95   58.89
  -4   1   2 2553.64   60.49
  -4   1   2 2573.44   60.59
  -4   1   2 2421.46   60.29
  -4   1   2 2583.54   61.49
   3  -1  -2  144.99    6.40
   3  -1  -2  154.08    7.50
   3  -1  -2  171.38    8.50
   3  -1  -2  139.39    7.60
   3  -1  -2  140.29    7.90
   3  -1  -2  152.78    7.20
   3  -1  -2  168.48    6.40
  -3   1   2  170.78    7.70
  -3   1   2  147.19    8.00
  -3   1   2  141.39    6.50
  -3   1   2  146.09    7.10
  -3   1   2  136.29    7.70
  -3   1   2  171.78    8.50
  -3   1   2  139.99    7.50
  -3   1   2  162.98    8.70
   2  -1  -2 2465.25   57.09
   2  -1  -2 2677.83   57.39
   2  -1  -2 2465.35   56.29
   2  -1  -2 2658.33   56.39
   2  -1  -2 2445.16   56.09
   2  -1  -2 2507.35   57.49
  -2   1   2 2569.84   56.39
  -2   1   2 2431.46   57.09
  -2   1   2 2560.34   57.39
  -2   1   2 2451.55   56.09
  -2   1   2 2396.26   56.89
  -2   1   2 2527.15   56.39
  -2   1   2 2448.26   57.49
  -2   1   2 2704.53   56.79
  -2   1   2 2506.85   57.29
   1  -1  -2 3992.80   86.79
   1  -1  -2 3991.00   87.79
   1  -1  -2 4028.80   86.69
   1  -1  -2 3954.60   87.39
   1  -1  -2 4001.70   86.89
   1  -1  -2 3964.50   87.39
   1  -1  -2 3897.61   87.39
  -1   1   2 4084.59   87.39
  -1   1   2 3967.90   86.89
  -1   1   2 4070.49   86.69
  -1   1   2 3962.00   87.09
  -1   1   2 3949.20   87.89
  -1   1   2 4023.60   86.19
  -1   1   2 3926.31   87.49
  -1   1   2 4086.29   87.59
  -1   1   2 3983.80   87.59
  -1   1   2 4078.69   86.29
   0  -1  -2 2348.67   50.29
   0  -1  -2 2246.28   51.39
   0  -1  -2 2175.08   52.59
   0  -1  -2 2284.27   51.39
   0  -1  -2 2277.57   50.29
   0  -1  -2 2273.07   52.19
   0   1   2 2349.46   52.69
   0   1   2 2322.17   51.29
   0   1   2 2246.98   54.19
   0   1   2 2344.07   52.09
   0   1   2 2340.37   52.19
   0   1   2 2280.57   51.79
   0   1   2 2364.66   51.79
   0   1   2 2301.37   52.49
   0   1   2 2262.37   51.39
  -1  -1  -2  117.29    5.60
  -1  -1  -2  111.59    6.40
  -1  -1  -2  112.69    7.60
  -1  -1  -2  111.99    5.60
  -1  -1  -2  113.99    6.50
  -1  -1  -2  117.29    6.30
  -1  -1  -2  111.39    6.20
   1   1   2  115.09    6.20
   1   1   2  116.69    6.40
   1   1   2  111.09    6.30
   1   1   2  113.09    5.80
   1   1   2  116.99    6.90
   1   1   2  119.59    6.30
   1   1   2  100.49    6.10
   1   1   2  116.99    7.40
  -2  -1  -2   73.49    5.70
  -2  -1  -2   66.99    6.30
  -2  -1  -2   69.99    6.50
  -2  -1  -2   76.19    7.30
  -2  -1  -2   74.19    7.50
  -2  -1  -2   71.29    6.80
  -2  -1  -2   66.99    6.30
  -2  -1  -2   69.19    5.60
   2   1   2   63.99    6.80
   2   1   2   61.09    6.20
   2   1   2   69.79    7.60
   2   1   2   75.29    6.70
   2   1   2   66.49    6.20
   2   1   2   62.49    5.40
   2   1   2   75.59    6.60
  -3  -1  -2    1.30    2.50
  -3  -1  -2    1.10    3.70
  -3  -1  -2   -0.80    3.30
  -3  -1  -2   -0.60    2.60
  -3  -1  -2   -2.60    3.50
  -3  -1  -2    1.90    3.30
  -3  -1  -2    3.80    3.60
  -3  -1  -2    2.80    3.80
   3   1   2    1.10    2.30
   3   1   2   -2.40    3.50
   3   1   2    0.30    2.70
   3   1   2    0.30    3.80
   3   1   2   -3.00    3.30
   3   1   2    1.00    3.70
   3   1   2    4.00    3.60
  -4  -1  -2   61.59    8.10
  -4  -1  -2   62.29    7.90
  -4  -1  -2   57.59    7.00
  -4  -1  -2   61.99    8.70
  -4  -1  -2   67.79    8.80
  -4  -1  -2   61.79    8.30
  -4  -1  -2   60.19    7.10
   4   1   2   55.29    7.80
   4   1   2   55.59    8.60
   4   1   2   60.19    9.00
   4   1   2   56.69    7.70
   4   1   2   61.79    7.10
   4   1   2   74.19    8.40
   4   1   2   54.69    8.70
  -5  -1  -2  374.86   20.10
  -5  -1  -2  371.36   17.20
  -5  -1  -2  411.76   20.80
  -5  -1  -2  379.36   18.40
  -5  -1  -2  374.16   17.10
  -5  -1  -2  376.26   19.00
  -5  -1  -2  365.16   18.90
   5   1   2  395.86   19.30
   5   1   2  405.16   19.70
   5   1   2  372.06   20.00
   5   1   2  392.66   20.70
   5   1   2  369.86   19.20
   5   1   2  373.86   19.00
   5   1   2  404.56   18.50
  -6  -1  -2  110.19   11.00
  -6  -1  -2  121.09   12.80
  -6  -1  -2  102.59   12.50
  -6  -1  -2   97.29   12.90
  -6  -1  -2  104.19    9.90
  -6  -1  -2   93.09   11.30
   6   1   2   90.49   12.90
   6   1   2  109.39   13.50
   6   1   2  112.19   12.20
   6   1   2   87.49   11.40
   6   1   2  111.69   14.00
  -7  -1  -2   10.10    7.10
  -7  -1  -2   -3.10    6.50
   7   1   2   -1.20    6.20
   7   1   2   -3.70    7.30
   7   1   2    4.60    8.00
  -8  -1  -2   22.80    9.40
  -8  -1  -2   28.80   10.30
   8   1   2   27.70   10.20
   8   1   2   32.20   10.00
  10  -2  -2   39.50    9.70
   9  -2  -2   -3.40    3.60
   9  -2  -2    0.70    3.50
   9  -2  -2   -6.00    4.70
  -9   2   2    1.60    5.20
  -9   2   2    2.20    7.00
  -9   2   2   -2.40    6.30
   8  -2  -2   46.80    6.80
   8  -2  -2   71.79   10.00
   8  -2  -2   56.09    6.60
   8  -2  -2   55.59    9.60
  -8   2   2   53.99   10.10
  -8   2   2   50.09    9.80
  -8   2   2   50.39    8.60
  -8   2   2   43.20    9.30
   7  -2  -2   15.50    6.10
   7  -2  -2   14.50    5.50
   7  -2  -2   13.90    5.20
   7  -2  -2   16.10    3.80
   7  -2  -2   15.10    4.10
   7  -2  -2   15.30    5.00
  -7   2   2   13.30    6.10
  -7   2   2   14.90    5.90
  -7   2   2   15.30    6.40
  -7   2   2   14.70    5.20
  -7   2   2    1.70    4.10
  -7   2   2    7.30    4.50
  -7   2   2   20.90    6.70
   6  -2  -2  568.94   19.70
   6  -2  -2  568.84   17.80
   6  -2  -2  533.85   20.60
   6  -2  -2  544.55   17.30
   6  -2  -2  581.14   22.20
   6  -2  -2  572.54   20.00
   6  -2  -2  592.34   21.80
  -6   2   2  552.34   19.10
  -6   2   2  581.94   21.80
  -6   2   2  528.85   21.80
  -6   2   2  557.94   21.00
  -6   2   2  549.54   21.70
  -6   2   2  605.64   23.10
  -6   2   2  546.75   20.70
   5  -2  -2   67.69    6.30
   5  -2  -2   65.39    6.80
   5  -2  -2   61.09    4.30
   5  -2  -2   62.09    7.00
   5  -2  -2   38.40    5.80
   5  -2  -2   68.79    4.60
   5  -2  -2   50.99    6.60
  -5   2   2   65.59    5.90
  -5   2   2   62.59    8.00
  -5   2   2   54.09    7.30
  -5   2   2   59.89    7.20
  -5   2   2   56.89    7.40
  -5   2   2   67.69    6.80
  -5   2   2   60.69    6.80
  -5   2   2   62.59    7.20
  -5   2   2   69.99    7.30
   4  -2  -2  288.77   10.50
   4  -2  -2  264.47   11.20
   4  -2  -2  280.67   10.00
   4  -2  -2  281.27   11.90
   4  -2  -2  306.17   12.00
  -4   2   2  298.37   12.40
  -4   2   2  270.17    9.60
  -4   2   2  283.57   11.10
  -4   2   2  288.97   11.80
  -4   2   2  296.27   12.00
  -4   2   2  294.07   11.40
  -4   2   2  278.57   10.90
   3  -2  -2 1072.19   25.00
   3  -2  -2 1061.79   27.10
   3  -2  -2 1029.20   26.70
   3  -2  -2 1084.49   25.40
   3  -2  -2 1065.79   24.80
   3  -2  -2 1111.99   27.10
  -3   2   2 1095.09   25.80
  -3   2   2 1100.89   27.40
  -3   2   2 1076.59   26.70
  -3   2   2 1051.09   27.60
  -3   2   2 1079.69   24.40
  -3   2   2 1054.19   27.00
  -3   2   2 1089.69   27.30
  -3   2   2 1064.19   25.70
   1  -2  -2   -1.00    1.30
   1  -2  -2    0.00    1.30
   1  -2  -2    1.00    2.30
  -1   2   2    2.90    1.50
  -1   2   2    4.60    1.60
  -1   2   2    2.40    1.30
  -1   2   2    0.20    1.30
   0  -2  -2   25.60    3.50
   0  -2  -2   17.90    3.80
   0  -2  -2   19.90    2.90
   0  -2  -2   20.60    3.20
   0  -2  -2   17.00    3.70
   0  -2  -2   17.20    2.10
   0  -2  -2   23.30    3.10
   0   2   2   26.60    3.00
   0   2   2   21.50    4.00
   0   2   2   24.10    3.40
   0   2   2   20.00    2.90
   0   2   2   17.30    3.80
   0   2   2   24.10    3.70
   0   2   2   16.70    2.60
   0   2   2   23.40    2.50
   0   2   2   19.40    2.20
  -1  -2  -2  316.27   14.00
  -1  -2  -2  315.67   11.50
  -1  -2  -2  309.67   11.80
  -1  -2  -2  332.77   11.10
  -1  -2  -2  307.97    9.30
  -1  -2  -2  307.37    9.30
  -1  -2  -2  319.87   13.50
   1   2   2  315.27   10.90
   1   2   2  314.37   12.30
   1   2   2  317.77   11.30
   1   2   2  301.47   13.70
   1   2   2  316.57   11.50
   1   2   2  330.17   13.40
   1   2   2  311.37   11.70
   1   2   2  296.17   11.50
   1   2   2  322.97   11.60
  -2  -2  -2  402.56   13.10
  -2  -2  -2  379.66   16.70
  -2  -2  -2  385.56   15.10
  -2  -2  -2  387.06   15.10
  -2  -2  -2  393.16   14.30
  -2  -2  -2  377.16   13.00
  -2  -2  -2  348.57   16.50
  -2  -2  -2  401.16   15.30
   2   2   2  406.66   15.40
   2   2   2  369.66   15.70
   2   2   2  404.66   17.40
   2   2   2  393.46   15.10
   2   2   2  384.76   15.10
   2   2   2  395.66   15.20
   2   2   2  397.66   14.40
  -3  -2  -2   -6.90    3.40
  -3  -2  -2    4.60    3.30
  -3  -2  -2    5.20    4.00
  -3  -2  -2    5.10    2.70
  -3  -2  -2    4.40    4.10
  -3  -2  -2    5.60    3.80
  -3  -2  -2   -2.50    3.70
  -3  -2  -2    3.20    3.80
   3   2   2    2.00    3.50
   3   2   2    3.90    4.60
   3   2   2    1.30    3.40
   3   2   2   -2.30    3.10
   3   2   2    2.50    4.20
   3   2   2    0.70    4.40
   3   2   2    3.00    3.00
  -4  -2  -2    0.00    4.10
  -4  -2  -2    2.40    5.00
  -4  -2  -2   -3.40    4.30
  -4  -2  -2   -1.20    4.60
  -4  -2  -2   -1.70    2.60
  -4  -2  -2   -2.00    3.70
  -4  -2  -2   -2.80    3.90
  -4  -2  -2    1.50    2.80
   4   2   2   -1.00    4.60
   4   2   2    5.10    4.60
   4   2   2   -1.30    2.80
   4   2   2   -2.80    3.70
   4   2   2   -2.50    4.40
   4   2   2    4.30    3.60
   4   2   2   -0.50    3.70
   4   2   2    0.60    5.10
  -5  -2  -2  108.99    9.40
  -5  -2  -2  115.49   13.20
  -5  -2  -2  113.39   12.90
  -5  -2  -2  124.29   11.20
  -5  -2  -2  119.69   10.00
  -5  -2  -2  122.49   12.20
   5   2   2  146.59   12.70
   5   2   2  119.99   11.10
   5   2   2   96.79   12.50
   5   2   2  116.89   12.20
   5   2   2  131.69   12.80
   5   2   2  122.99   13.80
   5   2   2  129.09   12.00
   5   2   2  112.19   11.80
  -6  -2  -2    0.40    3.30
  -6  -2  -2   10.10    6.80
  -6  -2  -2   -3.80    3.80
  -6  -2  -2   -4.10    5.90
   6   2   2    3.80    6.80
   6   2   2    0.00    6.00
   6   2   2    8.70    6.10
  -7  -2  -2   28.70    9.30
  -7  -2  -2   12.10    7.60
   7   2   2   -1.80   12.90
   7   2   2    4.30    6.80
   7   2   2    5.20    8.20
  -8  -2  -2    1.90    8.00
   8   2   2   14.40    8.20
   8   2   2   12.50    9.40
  10  -3  -2   53.59   10.40
   9  -3  -2   53.49    9.80
  -9   3   2   40.30    9.80
  -9   3   2   69.49   11.60
  -9   3   2   48.70   12.00
   8  -3  -2  234.58   15.40
   8  -3  -2  285.57   14.80
  -8   3   2  254.47   17.60
  -8   3   2  257.47   17.40
  -8   3   2  286.97   14.50
  -8   3   2  281.17   17.70
   7  -3  -2   83.49    7.90
   7  -3  -2   69.19    7.90
   7  -3  -2   74.49    7.20
   7  -3  -2   92.49    9.60
  -7   3   2   72.49    9.10
  -7   3   2   80.59   10.50
  -7   3   2   87.79   10.40
  -7   3   2   78.09    7.80
  -7   3   2   84.19   10.10
  -7   3   2   79.59    9.40
  -7   3   2   84.29    9.80
   6  -3  -2   50.69    5.40
   6  -3  -2   52.59    6.20
   6  -3  -2   46.90    6.00
   6  -3  -2   56.99    6.70
   6  -3  -2   46.20    6.70
  -6   3   2   41.00    6.70
  -6   3   2   48.40    6.70
  -6   3   2   41.00    6.50
  -6   3   2   44.60    7.10
  -6   3   2   63.29    7.90
  -6   3   2   44.70    7.20
  -6   3   2   52.69    5.90
   5  -3  -2   88.59    7.00
   5  -3  -2   90.09    7.30
   5  -3  -2   81.59    5.70
   5  -3  -2   80.49    5.60
   5  -3  -2   90.79    7.40
   5  -3  -2   83.39    5.80
  -5   3   2   76.99    6.30
  -5   3   2   83.39    7.70
  -5   3   2   88.09    8.10
  -5   3   2   96.89    8.40
  -5   3   2   78.09    7.00
  -5   3   2   99.19    7.70
  -5   3   2   84.49    6.70
  -5   3   2   87.99    6.10
  -5   3   2  100.29    8.00
   4  -3  -2   -0.90    1.70
   4  -3  -2    4.30    2.50
   4  -3  -2    2.40    2.50
   4  -3  -2    2.00    2.40
  -4   3   2    4.90    2.00
  -4   3   2    0.90    2.50
  -4   3   2    3.00    1.80
  -4   3   2   -0.60    2.70
  -4   3   2    1.90    2.50
  -4   3   2    4.90    2.60
   3  -3  -2  899.71   21.10
   3  -3  -2  864.51   20.70
   3  -3  -2  887.61   20.80
   3  -3  -2  865.01   21.10
  -3   3   2  890.61   21.60
  -3   3   2  854.01   22.40
  -3   3   2  854.71   20.80
  -3   3   2  906.51   22.30
  -3   3   2  902.91   22.30
  -3   3   2  887.31   21.40
  -2   3   2 2677.83   62.59
  -2   3   2 2734.83   60.99
  -2   3   2 2901.41   61.09
  -2   3   2 2904.31   61.09
  -2   3   2 2708.63   61.19
  -2   3   2 2749.43   60.99
   1  -3  -2  435.86   10.60
   1  -3  -2  414.96   14.00
   1  -3  -2  447.96   10.60
   1  -3  -2  437.76   11.60
  -1   3   2  436.86   16.10
  -1   3   2  424.16   10.90
  -1   3   2  437.36   14.10
  -1   3   2  428.66   11.80
  -1   3   2  440.86   12.10
  -1   3   2  427.76   11.60
  -1   3   2  430.16   10.80
   0  -3  -2   82.89    3.40
   0  -3  -2   84.39    5.10
   0  -3  -2   78.29    4.40
   0  -3  -2   80.89    5.80
   0  -3  -2   89.29    5.50
   0  -3  -2   72.69    7.00
   0  -3  -2   86.39    5.30
   0  -3  -2   93.39    8.30
   0   3   2   92.49    7.60
   0   3   2   90.49    8.20
   0   3   2   84.39    4.00
   0   3   2   83.79    5.40
   0   3   2   80.99    5.60
   0   3   2   92.09    5.90
   0   3   2   81.99    5.40
   0   3   2   82.59    4.10
   0   3   2   80.59    4.90
  -1  -3  -2  118.89    9.40
  -1  -3  -2  114.59    7.60
  -1  -3  -2  113.59    6.20
  -1  -3  -2  109.49    7.10
  -1  -3  -2  123.19    9.80
  -1  -3  -2  120.69    7.40
   1   3   2  107.89    7.90
   1   3   2  111.49    6.40
   1   3   2  133.49    7.80
   1   3   2  121.59    7.20
   1   3   2  104.39    9.00
   1   3   2  104.19    7.50
   1   3   2  110.19    7.00
   1   3   2  115.79    7.50
  -2  -3  -2   44.50    5.80
  -2  -3  -2   38.70    7.20
  -2  -3  -2   51.99    6.30
  -2  -3  -2   37.20    5.90
  -2  -3  -2   48.10    7.90
  -2  -3  -2   45.10    6.60
  -2  -3  -2   35.80    3.70
  -2  -3  -2   37.90    3.60
   2   3   2   44.20    7.60
   2   3   2   37.90    5.90
   2   3   2   41.50    6.50
   2   3   2   43.00    5.30
   2   3   2   41.70    6.50
   2   3   2   36.20    5.90
   2   3   2   47.70    6.20
  -3  -3  -2   46.70    6.80
  -3  -3  -2   50.09    5.30
  -3  -3  -2   54.89    7.20
  -3  -3  -2   53.79    8.30
  -3  -3  -2   36.30    7.50
  -3  -3  -2   39.60    5.20
  -3  -3  -2   47.60    7.10
  -3  -3  -2   32.70    7.30
   3   3   2   42.90    7.30
   3   3   2   48.10    7.60
   3   3   2   51.99    6.60
   3   3   2   51.49    7.90
   3   3   2   56.79    7.50
   3   3   2   48.50    8.00
   3   3   2   47.10    9.00
   3   3   2   37.50    6.30
  -4  -3  -2   33.90    6.80
  -4  -3  -2   55.49   10.00
  -4  -3  -2   53.99    8.30
  -4  -3  -2   38.00    8.60
  -4  -3  -2   47.80    7.60
  -4  -3  -2   50.99    6.50
  -4  -3  -2   45.70    6.20
   4   3   2   48.90    8.20
   4   3   2   52.69    9.30
   4   3   2   31.10    7.70
   4   3   2   55.19    8.80
   4   3   2   47.80    8.10
   4   3   2   39.00    8.80
   4   3   2   38.20    7.90
   4   3   2   53.29    8.20
  -5  -3  -2  107.79    9.40
  -5  -3  -2  120.19   13.90
  -5  -3  -2  123.29   10.80
  -5  -3  -2  117.89    9.50
   5   3   2  122.89   13.10
   5   3   2  104.29   13.30
   5   3   2  128.99   12.70
  -6  -3  -2   14.20    7.70
  -6  -3  -2   10.70    4.90
  -6  -3  -2   15.50    5.40
   6   3   2    0.00    6.90
   6   3   2   15.40    8.10
   6   3   2    9.60    7.70
  -7  -3  -2   56.39    9.40
  -7  -3  -2   37.30   11.20
   7   3   2   48.50   11.80
   7   3   2   26.70   10.20
  10  -4  -2   11.90    7.00
   9  -4  -2   15.40    6.20
  -9   4   2   12.70    7.90
  -9   4   2    9.00    6.50
   8  -4  -2   16.60    6.00
  -8   4   2   23.00    7.00
  -8   4   2   23.40    6.70
  -8   4   2   31.40    7.60
  -8   4   2   24.70    7.60
  -8   4   2   26.90    5.70
   7  -4  -2    1.30    2.60
   7  -4  -2    2.70    3.50
   7  -4  -2   -2.10    3.70
   7  -4  -2    5.70    3.50
  -7   4   2   -4.90    3.40
  -7   4   2    3.70    4.40
  -7   4   2    1.30    4.90
  -7   4   2    3.00    3.70
  -7   4   2    2.60    5.40
  -7   4   2    5.10    4.90
  -7   4   2    0.20    4.10
   6  -4  -2  137.29    7.70
   6  -4  -2  130.69    8.50
   6  -4  -2  141.79    6.20
   6  -4  -2  148.09    6.90
   6  -4  -2  133.99    8.60
  -6   4   2  134.59    9.40
  -6   4   2  128.09    7.50
  -6   4   2  142.29   10.20
  -6   4   2  116.29   10.80
  -6   4   2  141.79    9.10
  -6   4   2  141.89    9.70
  -6   4   2  125.09    9.90
  -6   4   2  133.29    8.70
   5  -4  -2   35.20    3.60
   5  -4  -2   29.40    4.70
   5  -4  -2   41.00    4.60
   5  -4  -2   43.00    5.00
  -5   4   2   37.20    4.30
  -5   4   2   46.90    5.70
  -5   4   2   32.70    4.10
  -5   4   2   36.70    5.30
  -5   4   2   39.40    5.00
  -5   4   2   41.30    5.70
   4  -4  -2 1023.50   23.70
   4  -4  -2 1048.90   24.40
   4  -4  -2 1014.30   24.30
   4  -4  -2 1002.20   23.70
  -4   4   2 1023.80   25.60
  -4   4   2 1046.80   26.80
  -4   4   2 1023.30   26.00
  -4   4   2 1016.70   25.10
  -4   4   2 1034.50   26.40
  -3   4   2    4.70    2.00
  -3   4   2    5.80    2.70
  -3   4   2    3.80    1.70
  -3   4   2    7.30    1.90
  -3   4   2    6.40    2.00
   2  -4  -2  338.47   12.20
  -2   4   2  342.77    9.10
  -2   4   2  337.27   14.20
  -2   4   2  340.47   12.20
  -2   4   2  333.57    8.80
  -2   4   2  320.57    8.90
  -2   4   2  332.77   10.00
  -2   4   2  341.17    8.70
   1  -4  -2  984.40   26.60
   1  -4  -2  878.51   22.70
  -1   4   2  891.61   25.80
  -1   4   2  834.12   22.40
  -1   4   2  884.81   21.40
  -1   4   2  891.11   28.30
  -1   4   2  928.11   21.50
  -1   4   2  861.71   22.30
  -1   4   2  871.41   22.10
   0  -4  -2  905.21   29.90
   0  -4  -2  872.41   27.80
   0  -4  -2  964.10   22.60
   0  -4  -2  917.61   23.60
   0  -4  -2  921.01   24.70
   0  -4  -2  879.81   23.50
   0  -4  -2  858.11   23.40
   0   4   2  902.91   22.20
   0   4   2  932.21   22.30
   0   4   2  854.71   29.30
   0   4   2  932.71   24.30
   0   4   2  881.11   24.60
   0   4   2  912.81   24.50
   0   4   2  900.81   23.80
   0   4   2  849.02   24.80
  -1  -4  -2   95.29    7.10
  -1  -4  -2   88.29    5.40
  -1  -4  -2   89.29    7.40
  -1  -4  -2   98.29    9.50
  -1  -4  -2   88.19    6.90
  -1  -4  -2   92.59    9.80
  -1  -4  -2   95.29    8.00
   1   4   2   78.69    7.00
   1   4   2   85.09    6.90
   1   4   2  100.09    7.90
   1   4   2  101.99    6.60
   1   4   2   88.89    7.10
   1   4   2   86.19    6.80
   1   4   2   86.49    7.80
   1   4   2  104.89   10.30
  -2  -4  -2   62.99    6.50
  -2  -4  -2   70.49    5.80
  -2  -4  -2   57.99    9.40
  -2  -4  -2   58.19    9.40
  -2  -4  -2   54.99    8.00
  -2  -4  -2   63.59    7.00
   2   4   2   70.99    8.30
   2   4   2   73.59    7.50
   2   4   2   67.89    7.70
   2   4   2   58.59    7.80
   2   4   2   70.59   10.00
   2   4   2   61.39    8.20
   2   4   2   60.59    7.20
  -3  -4  -2   25.30    6.10
  -3  -4  -2   18.80    6.40
  -3  -4  -2   24.50    5.30
  -3  -4  -2   22.80    3.60
  -3  -4  -2   13.00    6.20
  -3  -4  -2   23.20    5.00
  -3  -4  -2   22.10    3.60
  -3  -4  -2   26.10    8.00
   3   4   2   27.20    6.60
   3   4   2   12.10    5.60
   3   4   2   31.30    8.50
   3   4   2   10.50    4.80
   3   4   2   21.60    5.50
   3   4   2   18.90    5.80
   3   4   2   14.50    5.60
   3   4   2   23.10    6.60
  -4  -4  -2   78.39   12.70
  -4  -4  -2   78.99    6.60
  -4  -4  -2   70.59   10.60
  -4  -4  -2   88.99    6.60
   4   4   2   85.89   11.40
   4   4   2   91.39   10.70
   4   4   2   91.39   12.20
  -5  -4  -2    3.00    3.40
  -5  -4  -2   11.60    7.10
  -5  -4  -2    4.70    7.30
  -5  -4  -2    7.80    3.40
   5   4   2    3.30    6.90
   5   4   2    2.40    5.80
   5   4   2   15.00    7.40
  -6  -4  -2   -3.40    6.90
  -6  -4  -2    3.90    7.00
  -6  -4  -2    5.90    4.30
   6   4   2    8.10    7.10
   6   4   2    4.20    7.90
  10  -5  -2  113.49   12.00
   9  -5  -2    8.90    5.00
  -9   5   2    8.60    7.60
   8  -5  -2   10.00    5.00
  -8   5   2    9.90    6.40
  -8   5   2   16.30    7.30
  -8   5   2   17.50    6.00
   7  -5  -2   11.10    4.00
   7  -5  -2   15.50    4.10
  -7   5   2   17.70    5.50
  -7   5   2   22.40    5.60
  -7   5   2   21.20    5.10
  -7   5   2   21.10    4.60
  -7   5   2    4.10    4.80
  -7   5   2   24.50    6.60
   6  -5  -2    3.00    2.20
   6  -5  -2    6.50    2.80
   6  -5  -2    4.20    2.90
  -6   5   2    3.80    3.90
  -6   5   2    9.80    4.00
  -6   5   2   12.70    4.20
  -6   5   2    6.80    3.10
  -6   5   2    7.20    3.80
  -5   5   2  189.88    8.90
  -5   5   2  171.48    8.80
  -5   5   2  176.78    8.20
  -5   5   2  170.38    8.60
  -5   5   2  174.78    7.60
  -4   5   2   -1.30    1.70
  -4   5   2    2.60    1.80
  -4   5   2   -0.10    2.30
  -4   5   2    0.70    1.50
  -4   5   2   -0.90    1.60
  -3   5   2   21.30    2.90
  -3   5   2   28.90    5.10
  -3   5   2   24.80    4.10
  -3   5   2   16.50    2.20
   2  -5  -2   64.39    7.10
  -2   5   2   52.79    6.00
  -2   5   2   65.09    5.30
  -2   5   2   63.39    3.20
  -2   5   2   54.89    7.10
  -2   5   2   61.29    3.30
  -2   5   2   65.89    3.20
   1  -5  -2  407.66   13.80
   1  -5  -2  443.46   17.40
  -1   5   2  412.26   13.10
  -1   5   2  422.76   18.60
  -1   5   2  420.16   12.40
  -1   5   2  425.36   12.50
  -1   5   2  440.16   13.10
  -1   5   2  420.06   13.30
   0  -5  -2  210.38    8.50
   0  -5  -2  191.98   10.10
   0  -5  -2  209.18   13.00
   0  -5  -2  228.58    8.80
   0  -5  -2  204.98    8.40
   0  -5  -2  204.68   13.80
   0   5   2  192.68   10.00
   0   5   2  196.18    7.90
   0   5   2  205.38    9.90
   0   5   2  194.68    9.40
   0   5   2  233.08   14.20
   0   5   2  206.48    9.70
   0   5   2  198.78    7.90
   0   5   2  196.58    9.10
  -1  -5  -2  144.89   12.80
  -1  -5  -2  162.28    9.10
  -1  -5  -2  146.09   12.40
  -1  -5  -2  143.99   10.10
  -1  -5  -2  158.48    9.00
   1   5   2  157.78   10.30
   1   5   2  158.78    9.20
   1   5   2  138.99   10.10
   1   5   2  150.28   10.10
   1   5   2  159.18    8.80
   1   5   2  157.98    9.70
   1   5   2  149.19   10.20
   1   5   2  174.48   13.80
  -2  -5  -2   -2.40    5.30
  -2  -5  -2    3.20    3.20
  -2  -5  -2   -0.10    5.20
  -2  -5  -2    6.10    5.70
  -2  -5  -2    4.00    3.50
   2   5   2    2.30    4.20
   2   5   2    7.00    4.20
   2   5   2   -2.70    4.40
   2   5   2    2.90    3.80
   2   5   2    3.30    5.40
   2   5   2    9.10    5.00
   2   5   2   -1.30    4.00
   2   5   2    2.40    3.20
  -3  -5  -2  535.75   26.10
  -3  -5  -2  504.35   22.90
   3   5   2  511.75   22.90
   3   5   2  543.85   23.00
   3   5   2  536.85   24.00
   3   5   2  529.15   23.10
  -4  -5  -2   28.00    9.00
  -4  -5  -2   37.40    9.40
   4   5   2   34.20    9.20
   4   5   2   55.89    9.70
  -5  -5  -2   39.70   11.20
  -5  -5  -2   42.50   10.40
   5   5   2   20.90    8.80
   5   5   2   34.00    9.40
  -6  -5  -2   62.89   14.40
  -6  -5  -2   40.70   11.50
   6   5   2   65.39   13.20
  10  -6  -2   20.40    6.30
   9  -6  -2   50.19    7.90
  -9   6   2   67.29   10.50
   8  -6  -2   18.10    4.50
  -8   6   2   17.70    5.90
  -8   6   2   20.80    7.00
   7  -6  -2   25.70    4.10
   7  -6  -2   20.50    3.60
  -7   6   2   30.80    6.60
  -7   6   2   28.20    5.60
  -7   6   2   20.40    8.00
  -7   6   2   22.00    6.20
  -6   6   2  304.97   13.30
  -6   6   2  293.77   12.80
  -6   6   2  299.97   12.90
  -5   6   2  460.75   15.20
  -5   6   2  460.55   14.10
  -5   6   2  463.15   13.90
  -5   6   2  447.06   14.20
  -5   6   2  444.86   14.10
  -4   6   2    4.80    3.20
  -4   6   2    3.00    3.20
  -4   6   2    0.00    1.50
  -3   6   2   61.69    7.50
  -3   6   2   74.29    7.10
  -3   6   2   67.19    4.40
  -3   6   2   71.59    4.90
  -3   6   2   70.49    5.20
   2  -6  -2  639.94   18.90
  -2   6   2  621.44   16.60
  -2   6   2  657.03   16.40
  -2   6   2  645.94   20.50
  -2   6   2  674.23   24.80
  -2   6   2  631.44   15.60
  -2   6   2  634.44   16.60
   1  -6  -2   39.50    7.40
   1  -6  -2   45.80    5.80
  -1   6   2   33.20    6.60
  -1   6   2   34.30    4.20
  -1   6   2   50.39    7.30
  -1   6   2   39.20    5.00
  -1   6   2   38.70    4.80
  -1   6   2   44.70    5.00
  -1   6   2   36.30    4.40
   0  -6  -2  225.28   15.80
   0  -6  -2  221.98   11.80
   0  -6  -2  243.68    9.10
   0  -6  -2  221.68    8.90
   0  -6  -2  222.28   15.70
   0   6   2  226.88   14.00
   0   6   2  222.68   11.20
   0   6   2  232.38   11.00
   0   6   2  260.57   16.80
   0   6   2  234.98   11.50
   0   6   2  237.68   11.90
   0   6   2  221.58    9.60
  -1  -6  -2  103.99    7.60
  -1  -6  -2  109.19   12.10
  -1  -6  -2  131.19   10.40
  -1  -6  -2  121.79    8.10
  -1  -6  -2  136.99   13.80
   1   6   2  104.99   10.30
   1   6   2  119.39   10.40
   1   6   2  116.19   12.30
   1   6   2  125.69   10.50
   1   6   2  114.39    8.40
   1   6   2  129.99   13.60
   1   6   2  127.19    9.90
  -2  -6  -2   -0.40    6.10
  -2  -6  -2   -1.70    4.80
   2   6   2   -0.80    3.70
   2   6   2    1.30    5.10
   2   6   2    2.60    5.20
   2   6   2    0.80    4.80
  -3  -6  -2  104.69   14.50
  -3  -6  -2   94.29   12.00
   3   6   2   81.59   11.80
   3   6   2  102.79   12.70
  -4  -6  -2   73.39   13.40
  -4  -6  -2  119.89   14.30
   4   6   2   85.29   13.20
  -5  -6  -2   12.70    9.20
  -5  -6  -2   13.20    8.60
   5   6   2    1.70    7.30
  10  -7  -2   64.89    7.70
   9  -7  -2   44.90    5.60
  -9   7   2   44.70    9.00
  -8   7   2   18.20    6.30
  -7   7   2    6.30    3.70
  -7   7   2    3.40    4.40
  -6   7   2   -1.70    3.40
  -6   7   2    3.50    2.70
  -6   7   2   -3.00    2.80
  -6   7   2    2.40    3.40
  -5   7   2  225.78    8.50
  -5   7   2  246.08    8.10
  -5   7   2  245.28   13.40
  -5   7   2  235.48    7.90
  -5   7   2  248.38    8.40
  -4   7   2  168.68    7.50
  -4   7   2  164.88   11.80
  -4   7   2  166.08    8.00
  -4   7   2  195.98   11.20
  -3   7   2   -1.00    2.00
  -3   7   2    1.40    3.20
  -3   7   2    7.40    4.20
  -3   7   2    2.60    2.50
   2  -7  -2    2.10    2.60
  -2   7   2   -1.80    2.50
  -2   7   2    0.50    3.10
  -2   7   2   -1.60    3.90
  -2   7   2   -2.10    2.00
  -2   7   2   -0.20    2.10
  -2   7   2    1.90    2.10
  -2   7   2    1.00    1.90
   1  -7  -2  155.58    9.50
   1  -7  -2  149.59   12.80
  -1   7   2  141.49    8.50
  -1   7   2  153.28   11.40
  -1   7   2  134.59   13.00
  -1   7   2  137.99    8.50
  -1   7   2  135.59    8.20
   0  -7  -2   17.10    5.20
   0  -7  -2   12.70    6.70
   0  -7  -2   19.60    7.20
   0  -7  -2   14.50    2.60
   0  -7  -2   18.60    3.00
   0   7   2   14.10    5.80
   0   7   2   13.00    4.50
   0   7   2   18.10    5.00
   0   7   2   12.30    4.40
   0   7   2   13.00    7.10
  -1  -7  -2   12.20    6.30
  -1  -7  -2   10.30    7.00
   1   7   2   11.30    6.70
   1   7   2   10.00    5.20
   1   7   2    3.60    5.00
  -2  -7  -2  191.48   18.70
  -2  -7  -2  209.38   14.90
   2   7   2  183.68   15.10
   2   7   2  189.18   14.80
  -3  -7  -2  126.09   13.70
  -3  -7  -2  122.79   17.20
   3   7   2  111.49   13.50
  -4  -7  -2   88.49   16.40
  -4  -7  -2   92.69   13.80
   4   7   2  107.19   14.70
  -8   8   2    1.50    4.90
  -7   8   2  175.88   10.70
  -7   8   2  187.78    9.60
  -6   8   2   50.79    4.30
  -6   8   2   57.89    4.60
  -6   8   2   56.59    5.80
  -5   8   2  147.89   11.40
  -4   8   2   89.09    9.70
  -3   8   2    1.70    3.70
  -3   8   2    4.00    4.80
   2  -8  -2  103.99    7.70
  -2   8   2  107.29    6.30
  -2   8   2   85.39    8.90
  -2   8   2   87.39    6.10
  -2   8   2  102.59    7.00
  -2   8   2   88.49   11.90
   1  -8  -2   -0.50    3.40
   1  -8  -2   -0.20    5.70
  -1   8   2   -3.20    3.00
  -1   8   2   -4.90    3.30
  -1   8   2    1.40    4.40
  -1   8   2    1.50    3.30
  -1   8   2    2.10    8.60
   0  -8  -2   70.79    8.30
   0  -8  -2   75.79   12.20
   0   8   2   85.89    9.00
   0   8   2   80.99    9.20
   0   8   2   66.19   10.20
  -1  -8  -2   38.30   10.20
  -1  -8  -2   37.40    7.80
   1   8   2   30.90    7.40
  -2  -8  -2    8.00    7.00
  -2  -8  -2   16.60    8.80
   2   8   2   16.80    7.50
  -3  -8  -2   12.70    7.60
  -3  -8  -2   32.30   10.70
   3   8   2   20.00    9.00
  -7   9   2  109.69    8.30
  -7   9   2  107.89    6.90
  -6   9   2   -1.30    2.40
  -3   9   2   40.00    4.60
  -3   9   2   38.80    8.30
  -2   9   2   64.69    5.90
  -2   9   2   59.09    5.60
  -2   9   2   57.19    6.60
  -1   9   2   64.59    8.20
   0  -9  -2    3.30    6.90
   0   9   2   -0.40    5.10
  -1  -9  -2   17.40    8.70
   1   9   2    6.30    6.60
  -7  10   2   18.20    3.90
  -3  10   2  264.37   11.00
  -2  10   2  132.09    9.60
  -1  10   2   57.09    9.00
   0  10   2   -9.50    4.90
   0  11  -3   -9.40    7.00
  -1  11  -3   69.89   12.80
  -1  11  -3   44.70    8.40
   1 -11   3   57.99   11.00
  -2  11  -3   82.19   12.50
  -2  11  -3   84.59    9.40
  -3  11  -3   76.89    8.50
  -4  11  -3    5.40    4.50
  -5  11  -3   -2.40    4.00
  -6  11  -3    1.50    4.40
   2  10  -3   12.30    7.90
  -2 -10   3   -1.00    7.40
   1  10  -3  219.68   18.70
   1  10  -3  216.08   16.50
  -1 -10   3  231.08   18.60
   0  10  -3  212.18   17.40
   0  10  -3  211.08   14.20
   0  10  -3  172.08   15.60
   0 -10   3  178.08   15.20
  -1  10  -3    3.60    5.70
  -1  10  -3    8.40    5.20
  -1  10  -3    4.40    6.50
   1 -10   3   -0.20    5.50
  -2  10  -3   14.90    5.90
  -2  10  -3   11.10    4.90
  -2  10  -3   11.90    6.40
  -3  10  -3   43.20    6.40
  -3  10  -3   29.80    7.50
  -3  10  -3   38.90    5.90
  -3  10  -3   30.60    7.80
  -4  10  -3  104.99    8.80
  -4  10  -3   98.19    8.30
  -4  10  -3   97.89   11.10
  -4  10  -3  131.69   12.10
  -5  10  -3   22.90    7.30
  -5  10  -3   19.80    5.00
  -6  10  -3   33.80    8.60
  -6  10  -3   39.30    6.90
  -7  10  -3   10.50    5.00
   3   9  -3   20.60    8.90
   3   9  -3   30.20    9.70
  -3  -9   3   15.60    8.40
   2   9  -3   25.40    8.50
   2   9  -3   21.70    8.10
  -2  -9   3   22.10    8.40
   1   9  -3   55.19    9.90
   1   9  -3   38.20    8.50
  -1  -9   3   38.30    9.30
   0   9  -3    0.80    4.60
   0   9  -3    1.90    5.80
   0   9  -3    9.20    6.00
   0   9  -3    9.70    5.30
   0   9  -3   -0.10    5.70
   0  -9   3    1.60    5.50
   0  -9   3    6.50    5.70
  -1   9  -3   -2.80    5.70
  -1   9  -3   -5.60    3.30
  -1   9  -3    1.00    4.80
  -1   9  -3    3.00    4.70
  -1   9  -3   -2.80    5.00
  -1   9  -3    2.50    4.20
   1  -9   3    3.00    4.90
   1  -9   3    2.00    4.60
  -2   9  -3  294.47   13.40
  -2   9  -3  316.87   13.80
  -2   9  -3  314.07   16.60
  -2   9  -3  294.57   17.10
  -2   9  -3  284.37   13.90
  -2   9  -3  270.47   15.50
   2  -9   3  308.77   16.10
  -3   9  -3   63.39    6.70
  -3   9  -3   58.69    6.70
  -3   9  -3   53.49    8.60
  -3   9  -3   76.89    8.90
  -3   9  -3   67.19    6.90
  -3   9  -3   66.29    8.90
  -4   9  -3   -1.10    4.60
  -4   9  -3   -0.50    3.10
  -4   9  -3   -1.10    4.50
  -4   9  -3    4.30    3.50
  -4   9  -3    5.80    3.40
  -5   9  -3  113.09   10.60
  -5   9  -3  132.09    9.30
  -5   9  -3  124.49    8.80
  -5   9  -3  107.09   11.50
  -6   9  -3    3.20    4.00
  -6   9  -3    9.60    6.80
  -7   9  -3   61.49    8.90
  -8   9  -3    9.30    6.20
   4   8  -3   16.80    9.70
   4   8  -3    7.20    8.30
  -4  -8   3   12.30    8.50
  -4  -8   3   14.60    8.30
   3   8  -3   31.90    8.30
   3   8  -3   20.80    8.10
  -3  -8   3   23.30    8.30
   2   8  -3    6.80    5.50
   2   8  -3    8.50    7.10
   2   8  -3   10.00    6.10
  -2  -8   3   -4.20    5.30
   1   8  -3   33.70    6.80
   1   8  -3   16.20    5.80
   1   8  -3   18.40    7.40
   1   8  -3   25.60    8.40
  -1  -8   3   28.00    8.30
  -1  -8   3   41.50    8.70
   0   8  -3   -0.70    5.00
   0   8  -3   11.30    4.60
   0   8  -3    3.10    4.90
   0   8  -3    5.90    5.20
   0   8  -3    4.60    5.30
   0   8  -3    0.20    4.20
   0   8  -3   11.60    6.30
   0  -8   3    9.30    5.60
   0  -8   3    5.60    2.80
   0  -8   3   -3.20    4.50
  -1   8  -3  350.86   17.80
  -1   8  -3  360.46   15.10
  -1   8  -3  333.37   15.10
  -1   8  -3  339.27   14.50
  -1   8  -3  354.36   18.60
  -1   8  -3  362.76   18.00
  -1   8  -3  346.87   16.80
   1  -8   3  354.96   18.00
   1  -8   3  373.56   11.60
   1  -8   3  372.26   18.20
  -2   8  -3  570.64   19.00
  -2   8  -3  599.24   23.70
  -2   8  -3  596.74   19.80
  -2   8  -3  575.04   21.30
  -2   8  -3  548.15   18.70
  -2   8  -3  558.84   21.90
  -2   8  -3  548.35   21.90
   2  -8   3  565.84   22.80
   2  -8   3  557.94   20.90
  -3   8  -3   38.20    7.40
  -3   8  -3   42.40    5.80
  -3   8  -3   40.00    6.00
  -3   8  -3   45.00    5.70
  -3   8  -3   48.50    7.00
  -3   8  -3   42.20    5.80
  -3   8  -3   42.70    7.70
   3  -8   3   54.49    8.40
  -4   8  -3    1.80    3.20
  -4   8  -3    5.60    4.90
  -4   8  -3    1.60    2.90
  -4   8  -3    6.40    4.90
  -4   8  -3    8.20    3.70
   4  -8   3    8.10    4.50
  -5   8  -3    9.30    4.10
  -5   8  -3   12.10    4.10
  -5   8  -3    4.70    3.90
  -5   8  -3    7.00    4.90
   5  -8   3   12.10    4.00
  -6   8  -3  665.23   24.00
  -6   8  -3  688.33   24.50
  -6   8  -3  697.13   26.10
  -7   8  -3   16.30    6.10
  -7   8  -3    9.50    5.40
   7  -8   3   15.50    4.30
  -8   8  -3   16.00    6.60
   8  -8   3   11.20    4.70
  -9   8  -3    1.40    6.10
   9  -8   3    2.40    4.60
   5   7  -3   10.00    8.30
  -5  -7   3   14.00    8.20
  -5  -7   3   15.70    8.30
   4   7  -3   84.29   13.80
   4   7  -3   91.29   13.20
   4   7  -3  100.59   13.80
  -4  -7   3   95.89   14.10
  -4  -7   3  107.89   13.40
   3   7  -3   69.89   10.90
   3   7  -3   63.59   10.10
   3   7  -3   57.09    9.80
  -3  -7   3   75.59   12.80
  -3  -7   3   69.19   11.20
   2   7  -3  279.57   16.00
   2   7  -3  250.27   14.30
   2   7  -3  242.18   14.20
   2   7  -3  277.27   18.90
   2   7  -3  250.37   15.10
   2   7  -3  268.37   16.30
  -2  -7   3  266.07   18.50
  -2  -7   3  248.68   16.50
   1   7  -3    3.40    3.30
   1   7  -3    1.70    4.20
   1   7  -3    1.10    4.90
   1   7  -3    3.10    4.70
   1   7  -3   -1.10    4.30
   1   7  -3    4.90    5.40
   1   7  -3    0.40    4.50
   1   7  -3   -4.60    3.00
   1   7  -3    6.20    4.50
  -1  -7   3    0.80    4.70
  -1  -7   3   -2.00    4.80
  -1  -7   3   -1.10    2.80
  -1  -7   3   -0.90    2.90
   0   7  -3    8.20    4.80
   0   7  -3   -0.10    4.90
   0   7  -3   10.00    4.60
   0   7  -3   15.30    4.80
   0   7  -3   16.40    3.90
   0   7  -3   15.10    4.50
   0   7  -3    8.00    3.70
   0   7  -3    5.90    4.50
   0   7  -3    6.90    4.10
   0   7  -3   18.50    5.50
   0  -7   3    7.80    3.00
   0  -7   3    5.30    4.60
   0  -7   3   15.60    5.80
   0  -7   3    7.80    3.30
  -1   7  -3   73.59    8.80
  -1   7  -3   63.39    8.70
  -1   7  -3   78.09    7.30
  -1   7  -3   82.49    8.60
  -1   7  -3   84.19    7.10
  -1   7  -3   78.39    7.30
  -1   7  -3   82.39    6.90
  -1   7  -3   84.09    6.00
  -1   7  -3   95.09    9.20
  -1   7  -3   77.09    7.10
   1  -7   3   84.09   10.10
   1  -7   3   86.89    9.00
   1  -7   3   92.69    6.30
   1  -7   3   87.59    8.80
  -2   7  -3  281.17   12.00
  -2   7  -3  291.87   12.10
  -2   7  -3  304.57   12.10
  -2   7  -3  299.47   14.30
  -2   7  -3  308.97   12.80
  -2   7  -3  301.17   11.00
  -2   7  -3  301.07   12.00
  -2   7  -3  305.47   13.00
  -2   7  -3  329.57   16.00
  -2   7  -3  296.47   14.50
   2  -7   3  294.17   15.00
   2  -7   3  281.97   12.60
   2  -7   3  290.97    9.70
  -3   7  -3  331.37   13.40
  -3   7  -3  357.96   14.20
  -3   7  -3  364.56   11.60
  -3   7  -3  348.97   13.30
  -3   7  -3  358.66   16.50
  -3   7  -3  338.97   14.90
  -3   7  -3  336.57   13.20
  -3   7  -3  340.17   13.50
  -3   7  -3  364.96   16.60
   3  -7   3  336.67   10.90
   3  -7   3  353.96   15.50
  -4   7  -3   32.50    5.10
  -4   7  -3   22.50    4.50
  -4   7  -3   23.60    4.70
  -4   7  -3   30.40    5.50
  -4   7  -3   16.90    5.30
   4  -7   3   29.00    4.10
   4  -7   3   29.80    5.60
  -5   7  -3  144.59   10.00
  -5   7  -3  132.49   10.70
  -5   7  -3  123.79    9.10
  -5   7  -3  132.59    9.50
   5  -7   3  116.79    7.30
   5  -7   3  104.89    6.90
   5  -7   3  127.09    9.20
  -6   7  -3  225.98   13.00
  -6   7  -3  202.88   12.60
  -6   7  -3  205.48   13.40
   6  -7   3  195.48   11.00
   6  -7   3  197.68   10.50
  -7   7  -3   -0.40    4.20
  -7   7  -3   -1.20    5.00
   7  -7   3    9.70    4.70
  -8   7  -3   21.50    7.60
   8  -7   3   10.80    5.00
  -9   7  -3    6.00    6.50
   9  -7   3   -5.10    4.90
   6   6  -3   29.60   10.50
  -6  -6   3   20.30    9.30
  -6  -6   3   54.49   12.90
   5   6  -3  155.38   17.10
   5   6  -3  204.48   17.20
  -5  -6   3  197.98   17.10
  -5  -6   3  201.18   18.20
   4   6  -3   20.60    8.00
   4   6  -3   18.50    7.60
   4   6  -3   49.99   10.50
   4   6  -3   25.50    8.30
  -4  -6   3   15.30    7.40
  -4  -6   3   12.50    7.10
   3   6  -3   67.39   11.30
   3   6  -3   47.90    8.80
   3   6  -3   67.39   10.10
   3   6  -3   55.29    8.90
   3   6  -3   51.19    9.30
   3   6  -3   48.90    8.70
   3   6  -3   57.09    9.80
  -3  -6   3   45.00    9.10
  -3  -6   3   38.10    9.90
  -3  -6   3   74.49   11.90
   2   6  -3   40.20    7.40
   2   6  -3   28.40    6.00
   2   6  -3   42.60    7.40
   2   6  -3   23.50    6.90
   2   6  -3   40.20    8.80
   2   6  -3   31.30    5.80
   2   6  -3   50.69    8.20
   2   6  -3   38.70    7.10
   2   6  -3   24.10    6.90
  -2  -6   3   33.00    5.90
  -2  -6   3   22.70    7.30
  -2  -6   3   24.10    7.20
  -2  -6   3   33.60    4.60
  -2  -6   3   33.50    6.00
  -2  -6   3   34.60    7.40
   1   6  -3    5.20    4.20
   1   6  -3    1.80    4.40
   1   6  -3    6.60    3.30
   1   6  -3    8.30    4.30
   1   6  -3   13.20    5.40
   1   6  -3   15.10    4.90
   1   6  -3    9.60    4.90
   1   6  -3    2.30    3.70
   1   6  -3    1.40    3.80
   1   6  -3    7.00    3.40
  -1  -6   3    2.50    2.80
  -1  -6   3    5.50    3.10
  -1  -6   3    2.10    4.70
  -1  -6   3    2.30    4.40
  -1  -6   3   10.00    3.50
  -1  -6   3    7.60    2.40
   0   6  -3  845.02   25.80
   0   6  -3  885.01   27.50
   0   6  -3  865.01   26.40
   0   6  -3  861.51   24.20
   0   6  -3  855.91   29.20
   0   6  -3  887.71   25.80
   0   6  -3  848.82   25.20
   0   6  -3  885.41   26.20
   0   6  -3  880.91   28.90
   0   6  -3  861.11   24.40
   0   6  -3  911.31   29.10
   0  -6   3  875.31   24.70
   0  -6   3  843.22   28.40
   0  -6   3  854.31   28.20
   0  -6   3  854.31   29.10
   0  -6   3  854.31   25.00
   0  -6   3  869.51   24.70
  -1   6  -3   24.50    5.30
  -1   6  -3   23.90    3.50
  -1   6  -3   21.20    4.40
  -1   6  -3   29.20    6.20
  -1   6  -3   27.40    4.30
  -1   6  -3   16.50    4.20
  -1   6  -3   22.80    4.00
  -1   6  -3   32.10    4.90
  -1   6  -3   23.80    3.70
  -1   6  -3   27.80    5.30
  -1   6  -3   22.80    4.00
   1  -6   3   22.40    4.60
   1  -6   3   22.40    5.40
   1  -6   3   23.40    5.50
   1  -6   3   26.70    4.00
   1  -6   3   21.00    3.30
  -2   6  -3   12.70    3.70
  -2   6  -3   27.10    4.20
  -2   6  -3   24.30    4.20
  -2   6  -3   21.70    3.10
  -2   6  -3   16.50    3.80
  -2   6  -3   18.80    3.10
  -2   6  -3   24.20    4.20
  -2   6  -3   22.20    5.00
  -2   6  -3   21.80    4.90
  -2   6  -3   16.90    3.60
  -2   6  -3   16.50    3.70
   2  -6   3   22.40    3.10
   2  -6   3   20.10    3.70
   2  -6   3   18.00    4.60
   2  -6   3   17.70    3.30
  -3   6  -3   96.29    5.60
  -3   6  -3   97.99    6.90
  -3   6  -3   90.89    6.50
  -3   6  -3   95.49    7.20
  -3   6  -3   83.39    6.50
  -3   6  -3   92.79    5.40
  -3   6  -3   89.29    7.30
  -3   6  -3   85.39    8.00
   3  -6   3   92.29    5.70
   3  -6   3   83.69    6.00
   3  -6   3   80.79    7.80
  -4   6  -3   -2.90    2.60
  -4   6  -3   -3.10    3.40
  -4   6  -3   -2.10    2.40
  -4   6  -3    1.60    2.70
  -4   6  -3    1.00    3.00
  -4   6  -3    0.10    1.90
   4  -6   3    2.60    2.90
   4  -6   3    2.50    3.50
   4  -6   3    1.10    2.60
  -5   6  -3   11.80    4.20
  -5   6  -3    1.90    4.10
  -5   6  -3   11.70    4.30
  -5   6  -3   16.10    4.10
  -5   6  -3    3.80    4.30
   5  -6   3    7.40    4.40
   5  -6   3    8.70    3.70
   5  -6   3    9.20    3.70
  -6   6  -3  279.87   15.10
  -6   6  -3  261.17   15.30
  -6   6  -3  256.57   14.70
  -6   6  -3  260.27   14.40
   6  -6   3  279.27   15.10
   6  -6   3  272.07   13.50
   6  -6   3  255.17   13.00
  -7   6  -3   57.49    9.20
  -7   6  -3   61.09    9.30
   7  -6   3   61.39    7.90
   7  -6   3   56.09    8.60
  -8   6  -3   -4.20    5.50
  -8   6  -3   -4.50    4.40
   8  -6   3    7.10    4.80
  -9   6  -3   30.00    9.10
   9  -6   3   36.40    7.80
   7   5  -3   10.70    9.70
   7   5  -3   23.70   11.50
  -7  -5   3   16.20    9.00
  -7  -5   3   25.10    9.70
   6   5  -3   -2.90    7.20
   6   5  -3    3.70    7.10
   6   5  -3    3.00    7.60
  -6  -5   3    8.40    4.30
  -6  -5   3    7.00    7.90
  -6  -5   3   13.10    7.80
  -6  -5   3   11.50    4.90
   5   5  -3    5.80    7.20
   5   5  -3    6.30    6.10
   5   5  -3    2.00    6.40
   5   5  -3   -3.00    6.30
  -5  -5   3   -3.30    6.00
  -5  -5   3   -2.80    4.90
  -5  -5   3   -3.00    2.90
  -5  -5   3    7.60    3.60
   4   5  -3   27.80    7.50
   4   5  -3   22.30    6.10
   4   5  -3   17.70    7.10
   4   5  -3   30.30    7.70
   4   5  -3    9.00    6.40
  -4  -5   3    1.60    4.20
  -4  -5   3   17.80    4.00
  -4  -5   3   11.30    3.60
  -4  -5   3   30.50    8.60
  -4  -5   3   21.80    7.60
  -4  -5   3   32.80    8.80
   3   5  -3  215.68   13.10
   3   5  -3  208.98   12.50
   3   5  -3  193.88   13.60
   3   5  -3  194.78   13.30
   3   5  -3  224.18   15.30
   3   5  -3  195.38   15.60
   3   5  -3  196.78   13.60
   3   5  -3  199.78   13.90
   3   5  -3  178.78   13.40
  -3  -5   3  188.78   12.30
  -3  -5   3  206.58   11.40
  -3  -5   3  179.58   14.20
  -3  -5   3  188.38    8.50
  -3  -5   3  196.78   15.70
  -3  -5   3  199.88   12.70
  -3  -5   3  192.98   13.70
  -3  -5   3  188.88   12.10
  -3  -5   3  192.28    8.70
   2   5  -3   41.20    6.50
   2   5  -3   43.60    6.90
   2   5  -3   57.29    8.30
   2   5  -3   40.10    6.80
   2   5  -3   32.90    6.50
   2   5  -3   35.60    5.90
   2   5  -3   33.60    7.20
   2   5  -3   25.40    4.50
   2   5  -3   36.20    6.70
  -2  -5   3   40.90    5.90
  -2  -5   3   45.70    7.80
  -2  -5   3   41.30    6.70
  -2  -5   3   33.50    7.20
  -2  -5   3   29.10    6.20
  -2  -5   3   42.00    6.20
   1   5  -3  141.29    9.80
   1   5  -3  156.48    9.20
   1   5  -3  155.08    9.40
   1   5  -3  165.08   11.40
   1   5  -3  160.98   11.00
   1   5  -3  150.98    8.60
   1   5  -3  161.98    9.80
   1   5  -3  154.18    8.60
   1   5  -3  135.09    9.60
   1   5  -3  139.19    9.40
  -1  -5   3  149.69    8.70
  -1  -5   3  158.28   10.70
  -1  -5   3  172.28    9.50
  -1  -5   3  151.58   11.50
  -1  -5   3  150.78   11.40
  -1  -5   3  143.79    7.80
  -1  -5   3  150.58    9.50
   0   5  -3   57.79    7.40
   0   5  -3   70.99    5.40
   0   5  -3   65.79    7.20
   0   5  -3   62.09    6.30
   0   5  -3   77.89    7.80
   0   5  -3   70.99    6.10
   0   5  -3   72.69    5.40
   0   5  -3   73.49    6.20
   0   5  -3   65.39    6.20
   0   5  -3   63.69    7.20
   0   5  -3   68.29    6.50
   0  -5   3   78.79    5.70
   0  -5   3   70.39    7.70
   0  -5   3   81.39    6.80
   0  -5   3   72.49    8.50
   0  -5   3   61.49    5.00
   0  -5   3   81.99    7.80
   0  -5   3   69.79    6.10
  -1   5  -3   -1.30    1.50
  -1   5  -3    1.20    3.30
  -1   5  -3    5.20    3.00
  -1   5  -3   -1.90    1.60
  -1   5  -3    0.90    2.30
  -1   5  -3    3.50    2.50
  -1   5  -3    4.00    3.30
  -1   5  -3    3.80    2.70
  -1   5  -3    5.40    3.10
  -1   5  -3    1.10    2.60
  -1   5  -3   -1.70    2.20
   1  -5   3    2.10    2.90
   1  -5   3   -2.90    1.50
   1  -5   3   -0.50    2.70
   1  -5   3   -2.40    3.20
   1  -5   3   -1.70    2.70
  -2   5  -3    1.60    2.30
  -2   5  -3    9.20    4.00
  -2   5  -3    7.10    2.90
  -2   5  -3   10.80    2.30
  -2   5  -3    6.20    2.90
  -2   5  -3    6.90    2.30
  -2   5  -3    5.10    2.70
  -2   5  -3    6.90    2.60
   2  -5   3   11.30    2.60
   2  -5   3    4.70    2.70
   2  -5   3    8.40    4.00
   2  -5   3    6.70    2.10
   2  -5   3    9.20    3.70
  -3   5  -3    2.30    2.60
  -3   5  -3    8.30    3.10
  -3   5  -3    8.60    2.70
  -3   5  -3    7.30    3.20
  -3   5  -3    5.90    2.40
  -3   5  -3   13.60    3.50
  -3   5  -3    8.80    3.80
   3  -5   3    7.70    4.70
   3  -5   3    6.80    3.90
   3  -5   3    9.90    3.10
   3  -5   3    5.30    3.00
   3  -5   3    9.80    2.00
   3  -5   3   11.80    3.00
  -4   5  -3  113.09    8.30
  -4   5  -3  101.09    7.80
  -4   5  -3  116.19    8.00
  -4   5  -3  106.19    8.90
  -4   5  -3  110.59    7.90
  -4   5  -3   99.69    7.10
   4  -5   3   99.49    8.00
   4  -5   3  102.19    5.80
   4  -5   3   98.19    7.80
   4  -5   3   97.49    7.30
   4  -5   3  105.99    7.40
  -5   5  -3  352.36   16.10
  -5   5  -3  357.46   15.70
  -5   5  -3  363.96   15.60
  -5   5  -3  354.76   16.50
  -5   5  -3  365.26   16.30
  -5   5  -3  337.87   15.60
   5  -5   3  365.46   12.90
   5  -5   3  372.26   15.70
   5  -5   3  348.97   15.20
   5  -5   3  336.67   14.70
  -6   5  -3   19.20    6.10
  -6   5  -3   26.50    6.40
  -6   5  -3   17.10    5.40
  -6   5  -3   25.30    5.90
   6  -5   3   16.30    4.60
   6  -5   3   28.40    5.90
   6  -5   3   19.10    5.50
  -7   5  -3    0.90    4.90
  -7   5  -3    6.90    5.20
   7  -5   3   -1.40    4.30
  -8   5  -3   -1.90    5.70
  -8   5  -3   -3.30    5.30
   8  -5   3   -0.50    4.20
  -9   5  -3   15.20    8.40
  -9   5  -3    5.50    7.10
   9  -5   3    7.40    6.10
   8   4  -3    4.70    8.20
   8   4  -3   -4.80    7.70
  -8  -4   3   12.20    9.20
  -8  -4   3    6.70    7.50
   7   4  -3    0.90    7.80
   7   4  -3    5.60    6.70
   7   4  -3   14.40    9.20
  -7  -4   3   12.10    7.50
  -7  -4   3    5.20    4.60
  -7  -4   3    8.50    7.80
   6   4  -3   13.50    7.90
   6   4  -3    6.70    7.30
   6   4  -3   13.40    7.80
  -6  -4   3   15.80    5.50
  -6  -4   3   15.70    7.80
  -6  -4   3   23.80    8.10
  -6  -4   3   26.20    5.80
   5   4  -3   59.99   10.40
   5   4  -3   56.09   10.40
   5   4  -3   47.10    9.80
   5   4  -3   41.50    8.50
  -5  -4   3   22.90    6.40
  -5  -4   3   41.50    7.10
  -5  -4   3   33.40    8.20
  -5  -4   3   42.30    9.00
  -5  -4   3   41.80    6.80
  -5  -4   3   39.30    7.90
   4   4  -3   28.20    6.10
   4   4  -3   27.00    8.10
   4   4  -3   29.90    6.70
   4   4  -3   21.10    7.00
   4   4  -3   18.70    5.00
   4   4  -3   20.70    6.60
   4   4  -3   19.90    6.60
   4   4  -3   17.80    6.20
   4   4  -3   19.30    6.50
  -4  -4   3   30.70    6.70
  -4  -4   3   32.60    7.90
  -4  -4   3   19.90    6.30
  -4  -4   3   30.40    7.20
  -4  -4   3   24.40    4.60
  -4  -4   3   28.00    7.20
  -4  -4   3   30.00    6.60
  -4  -4   3   27.90    6.90
   3   4  -3    1.20    3.30
   3   4  -3    4.90    5.10
   3   4  -3   -3.50    3.70
   3   4  -3    2.50    4.30
   3   4  -3    1.60    3.70
   3   4  -3   -1.70    4.00
   3   4  -3   -1.30    2.50
   3   4  -3    5.10    5.50
   3   4  -3    9.40    4.70
  -3  -4   3    2.20    4.50
  -3  -4   3    1.00    2.10
  -3  -4   3    7.30    4.90
  -3  -4   3    1.00    2.60
  -3  -4   3    1.50    4.00
  -3  -4   3   -0.40    4.20
  -3  -4   3    1.20    4.30
  -3  -4   3    4.20    4.30
  -3  -4   3   -2.50    3.00
  -3  -4   3    2.00    5.00
   2   4  -3  518.55   21.40
   2   4  -3  508.65   19.20
   2   4  -3  498.05   17.90
   2   4  -3  495.35   19.00
   2   4  -3  523.45   19.20
   2   4  -3  485.35   17.80
   2   4  -3  504.45   18.20
   2   4  -3  509.25   20.30
   2   4  -3  492.25   19.40
  -2  -4   3  500.75   18.00
  -2  -4   3  531.05   18.40
  -2  -4   3  532.05   19.20
  -2  -4   3  508.65   19.40
  -2  -4   3  516.85   15.50
  -2  -4   3  478.15   20.90
  -2  -4   3  521.05   20.50
  -2  -4   3  521.25   15.70
  -2  -4   3  502.75   18.90
   1   4  -3   55.79    7.60
   1   4  -3   74.99    6.00
   1   4  -3   81.19    7.20
   1   4  -3   71.79    6.60
   1   4  -3   64.39    5.80
   1   4  -3   91.59    7.70
   1   4  -3   70.39    6.90
   1   4  -3   72.89    6.60
   1   4  -3   76.99    7.40
   1   4  -3   90.09    8.20
  -1  -4   3   79.89    6.30
  -1  -4   3   59.69    6.50
  -1  -4   3   78.39    6.40
  -1  -4   3   75.69    8.90
  -1  -4   3   75.79    3.60
  -1  -4   3   77.29    8.20
  -1  -4   3   74.09    7.60
   0   4  -3  125.09    7.60
   0   4  -3  125.49    7.10
   0   4  -3  116.59    8.00
   0   4  -3  112.69    6.40
   0   4  -3  123.59    6.40
   0   4  -3  119.19    8.40
   0   4  -3  128.09    8.50
   0   4  -3  115.79    8.80
   0   4  -3  119.89    7.40
   0   4  -3  113.69    7.00
   0   4  -3  112.89    7.10
   0   4  -3  113.09    8.20
   0  -4   3  121.59    8.40
   0  -4   3  125.79    6.80
   0  -4   3  124.89    7.80
   0  -4   3  106.79    6.10
   0  -4   3  111.89    8.30
   0  -4   3  123.09    8.80
  -1   4  -3  327.57   11.10
  -1   4  -3  374.06   12.80
  -1   4  -3  375.06   12.30
  -1   4  -3  340.27   13.50
  -1   4  -3  326.77   12.20
  -1   4  -3  347.27   12.70
  -1   4  -3  341.57   12.10
  -1   4  -3  353.96   11.10
  -1   4  -3  348.97   11.70
  -1   4  -3  340.17   11.90
  -1   4  -3  350.16   14.00
  -1   4  -3  359.36   13.60
   1  -4   3  359.36   12.50
   1  -4   3  343.97   13.60
   1  -4   3  347.27   13.70
   1  -4   3  341.07   11.90
   1  -4   3  334.87   11.60
   1  -4   3  351.66   10.80
  -2   4  -3 1425.46   36.50
  -2   4  -3 1392.06   35.30
  -2   4  -3 1384.96   37.50
  -2   4  -3 1400.06   34.40
  -2   4  -3 1379.06   35.10
  -2   4  -3 1414.26   36.60
  -2   4  -3 1412.86   34.10
  -2   4  -3 1374.66   35.80
   2  -4   3 1416.26   37.50
   2  -4   3 1384.76   35.00
   2  -4   3 1406.56   35.70
   2  -4   3 1404.66   35.00
   2  -4   3 1370.06   36.20
   2  -4   3 1400.26   33.40
  -3   4  -3   21.20    3.70
  -3   4  -3   20.10    4.60
  -3   4  -3   18.80    3.90
  -3   4  -3   24.10    4.40
  -3   4  -3   17.60    3.50
  -3   4  -3   18.00    3.90
  -3   4  -3   23.50    4.20
   3  -4   3   15.50    3.10
   3  -4   3   23.10    4.00
   3  -4   3   27.90    5.30
   3  -4   3   12.40    3.90
   3  -4   3   16.20    3.90
   3  -4   3   17.90    3.80
  -4   4  -3    8.90    4.30
  -4   4  -3   11.00    3.90
  -4   4  -3    7.50    3.10
  -4   4  -3    7.90    3.80
  -4   4  -3   10.00    4.20
  -4   4  -3    5.00    3.50
   4  -4   3    8.80    3.70
   4  -4   3    3.20    3.40
   4  -4   3    9.10    3.30
   4  -4   3    6.60    3.10
   4  -4   3    2.50    3.20
  -5   4  -3    6.20    4.30
  -5   4  -3    8.60    4.40
  -5   4  -3    4.40    3.80
  -5   4  -3   11.50    4.40
  -5   4  -3    4.00    3.70
  -5   4  -3    5.70    2.20
   5  -4   3    0.30    1.30
   5  -4   3    9.20    3.60
   5  -4   3   11.30    4.40
  -6   4  -3    6.20    4.70
  -6   4  -3    9.40    4.10
  -6   4  -3   12.50    5.70
  -6   4  -3    7.50    4.70
  -6   4  -3    8.20    3.30
  -6   4  -3    4.00    4.90
   6  -4   3    4.40    4.40
   6  -4   3   14.20    3.00
   6  -4   3    8.00    2.70
   6  -4   3    7.80    4.10
   6  -4   3   11.70    4.40
  -7   4  -3   42.40    8.50
  -7   4  -3   39.70    8.20
   7  -4   3   32.30    4.70
   7  -4   3   37.40    4.90
   7  -4   3   38.70    7.30
  -8   4  -3   30.70    8.50
  -8   4  -3   18.00    7.40
   8  -4   3   28.60    4.90
   8  -4   3   14.40    6.80
  -9   4  -3   87.19   14.70
  -9   4  -3  120.19   15.70
   9  -4   3   77.49   12.20
   8   3  -3  -10.00    6.50
   8   3  -3  -13.10    6.20
  -8  -3   3    0.20    7.50
  -8  -3   3   -3.40    7.00
   7   3  -3   -2.70    7.00
   7   3  -3    0.70    7.20
   7   3  -3    3.50    6.50
  -7  -3   3    3.10    6.50
  -7  -3   3   15.30    7.90
   6   3  -3    2.00    6.60
   6   3  -3    0.30    6.70
   6   3  -3   11.80    6.80
  -6  -3   3   -0.20    6.40
  -6  -3   3    7.60    4.30
  -6  -3   3    4.70    5.40
  -6  -3   3   -1.90    5.70
  -6  -3   3    4.60    6.30
  -6  -3   3   -1.60    3.20
   5   3  -3 1058.79   35.60
   5   3  -3 1135.29   38.30
   5   3  -3 1133.99   37.60
   5   3  -3 1089.09   36.10
   5   3  -3 1116.19   40.60
   5   3  -3 1089.89   36.50
   5   3  -3 1119.59   38.10
   5   3  -3 1183.78   38.50
   5   3  -3 1117.69   37.50
  -5  -3   3 1154.28   36.90
  -5  -3   3 1143.39   40.80
  -5  -3   3 1095.19   37.40
  -5  -3   3 1162.68   35.00
  -5  -3   3 1116.59   34.10
  -5  -3   3 1176.08   37.20
  -5  -3   3 1121.49   37.90
  -5  -3   3 1115.79   37.50
   4   3  -3  581.94   23.10
   4   3  -3  553.04   21.20
   4   3  -3  599.64   23.10
   4   3  -3  556.54   21.40
   4   3  -3  531.35   22.40
   4   3  -3  604.14   22.70
   4   3  -3  545.55   24.60
   4   3  -3  564.24   23.20
   4   3  -3  538.55   21.90
  -4  -3   3  534.45   19.60
  -4  -3   3  541.65   20.10
  -4  -3   3  608.04   22.50
  -4  -3   3  533.05   24.50
  -4  -3   3  552.44   22.10
  -4  -3   3  592.64   22.00
  -4  -3   3  556.84   22.50
  -4  -3   3  559.54   22.10
  -4  -3   3  575.04   22.80
  -4  -3   3  589.34   23.10
   3   3  -3   62.69    7.90
   3   3  -3   65.39    7.30
   3   3  -3   56.89    8.10
   3   3  -3   60.89    8.00
   3   3  -3   66.09    8.30
   3   3  -3   61.99    8.20
   3   3  -3   48.30    7.10
   3   3  -3   60.49    7.70
   3   3  -3   66.99    6.80
  -3  -3   3   56.79    8.40
  -3  -3   3   55.49    9.00
  -3  -3   3   63.19    7.30
  -3  -3   3   64.89    6.70
  -3  -3   3   57.09    7.90
  -3  -3   3   57.09    6.70
  -3  -3   3   60.59    5.90
  -3  -3   3   66.09    7.70
  -3  -3   3   50.09    7.40
   2   3  -3  606.94   19.40
   2   3  -3  638.34   21.00
   2   3  -3  604.44   19.60
   2   3  -3  599.24   20.40
   2   3  -3  621.64   22.40
   2   3  -3  597.14   20.60
   2   3  -3  585.04   20.20
   2   3  -3  621.34   19.70
   2   3  -3  595.34   21.30
   2   3  -3  714.43   25.40
  -2  -3   3  615.64   19.90
  -2  -3   3  597.74   21.10
  -2  -3   3  604.74   22.50
  -2  -3   3  617.34   19.80
  -2  -3   3  612.34   18.20
  -2  -3   3  596.94   20.60
  -2  -3   3  635.24   20.50
  -2  -3   3  563.54   20.50
  -2  -3   3  562.84   21.10
  -2  -3   3  602.24   18.60
   1   3  -3 7952.30  178.38
   1   3  -3 7863.31  176.38
   1   3  -3 8057.89  178.48
   1   3  -3 7889.81  176.88
   1   3  -3 8090.59  178.88
   1   3  -3 8143.29  176.08
   1   3  -3 7858.91  177.08
   1   3  -3 7988.60  176.28
   1   3  -3 7779.92  177.28
   1   3  -3 8059.69  176.68
  -1  -3   3 8013.80  174.78
  -1  -3   3 8013.80  176.68
  -1  -3   3 8096.59  176.88
  -1  -3   3 8123.09  178.08
  -1  -3   3 7872.01  178.68
  -1  -3   3 7900.91  178.48
  -1  -3   3 8053.99  174.58
  -1  -3   3 8107.39  177.38
  -1  -3   3 8104.79  176.18
   0   3  -3  295.27   10.80
   0   3  -3  297.77   11.00
   0   3  -3  300.77   11.40
   0   3  -3  308.17   10.90
   0   3  -3  293.87   11.20
   0   3  -3  323.27   10.70
   0   3  -3  301.57   10.90
   0   3  -3  281.97   11.70
   0   3  -3  309.77   10.30
   0   3  -3  315.17   12.50
   0   3  -3  318.97   12.30
   0  -3   3  269.17   10.70
   0  -3   3  303.37   10.60
   0  -3   3  291.57   10.70
   0  -3   3  295.87    8.90
   0  -3   3  303.27   11.80
   0  -3   3  271.07   11.20
   0  -3   3  307.67    8.80
   0  -3   3  297.47   12.10
  -1   3  -3  150.68    6.70
  -1   3  -3  159.48    8.40
  -1   3  -3  153.38    7.50
  -1   3  -3  153.88    7.80
  -1   3  -3  156.08    7.40
  -1   3  -3  145.09    7.10
  -1   3  -3  145.99    6.70
  -1   3  -3  164.68    8.20
  -1   3  -3  160.08    7.30
   1  -3   3  159.28    8.20
   1  -3   3  153.68    8.50
   1  -3   3  155.28    7.30
   1  -3   3  154.88    5.10
   1  -3   3  149.39    6.30
   1  -3   3  159.48    7.10
   1  -3   3  145.99    5.00
   1  -3   3  162.98    7.40
  -2   3  -3   80.79    5.30
  -2   3  -3   82.19    5.90
  -2   3  -3   65.69    5.80
  -2   3  -3   74.19    6.40
  -2   3  -3   70.99    5.70
  -2   3  -3   82.69    5.40
  -2   3  -3   67.69    5.50
  -2   3  -3   70.29    5.90
   2  -3   3   70.49    3.90
   2  -3   3   66.19    5.50
   2  -3   3   64.39    6.10
   2  -3   3   69.79    5.30
   2  -3   3   63.99    5.50
   2  -3   3   75.79    6.70
   2  -3   3   67.89    3.70
  -3   3  -3    8.10    3.30
  -3   3  -3    9.10    3.60
  -3   3  -3   11.40    4.20
  -3   3  -3    7.00    3.40
  -3   3  -3    9.00    3.50
  -3   3  -3    2.60    3.10
  -3   3  -3    7.10    3.00
   3  -3   3   12.10    3.40
   3  -3   3   10.10    2.40
   3  -3   3    9.60    3.40
   3  -3   3   10.70    3.60
   3  -3   3   11.30    4.30
   3  -3   3    5.40    3.10
   3  -3   3    6.30    2.10
   3  -3   3    6.90    2.30
  -4   3  -3  352.06   15.40
  -4   3  -3  365.26   15.60
  -4   3  -3  354.36   15.10
  -4   3  -3  346.87   15.00
  -4   3  -3  359.46   12.10
  -4   3  -3  363.16   15.20
  -4   3  -3  360.36   16.00
   4  -3   3  347.37   15.80
   4  -3   3  382.86   15.10
   4  -3   3  366.76   12.60
   4  -3   3  367.26   15.20
   4  -3   3  369.26   13.00
   4  -3   3  371.36   15.20
   4  -3   3  377.36   12.80
  -5   3  -3  387.06   17.30
  -5   3  -3  399.06   17.20
  -5   3  -3  380.26   17.10
  -5   3  -3  408.86   18.00
  -5   3  -3  381.06   14.70
  -5   3  -3  396.66   17.80
   5  -3   3  425.56   17.70
   5  -3   3  415.26   14.70
   5  -3   3  390.96   16.70
   5  -3   3  382.16   14.80
   5  -3   3  349.47   17.20
   5  -3   3  370.96   16.80
   5  -3   3  398.36   15.50
  -6   3  -3   73.99    8.70
  -6   3  -3   60.89    9.30
  -6   3  -3   70.19    7.70
  -6   3  -3   50.69    8.40
  -6   3  -3   65.89    9.80
  -6   3  -3   59.39    9.00
   6  -3   3   65.69    8.60
   6  -3   3   79.09    9.50
   6  -3   3   69.99    7.20
   6  -3   3   62.99    8.20
   6  -3   3   58.29    8.20
   6  -3   3   72.39    7.00
  -7   3  -3   21.20    6.90
  -7   3  -3    8.20    4.90
  -7   3  -3    3.60    6.20
   7  -3   3    7.70    4.90
   7  -3   3    9.70    4.50
   7  -3   3    9.80    4.20
   7  -3   3    1.50    4.90
   7  -3   3    6.80    4.70
  -8   3  -3   36.40    9.50
  -8   3  -3   72.09   11.80
  -8   3  -3   49.40   10.70
   8  -3   3   40.80    7.00
   8  -3   3   37.90    6.80
   8  -3   3   28.70    7.90
  -9   3  -3  175.78   18.10
  -9   3  -3  158.88   17.30
  -9   3  -3  160.88   17.10
   9  -3   3  179.48   16.40
   9   2  -3   67.99   13.10
   9   2  -3   46.60   12.40
  -9  -2   3   69.49   13.40
  -9  -2   3   50.09   12.60
  -9  -2   3   51.59   12.60
   8   2  -3    6.90    7.50
   8   2  -3    6.10    7.60
  -8  -2   3   18.10    7.60
  -8  -2   3   17.00    8.60
   7   2  -3   -7.60    6.00
   7   2  -3    3.70    7.50
   7   2  -3    2.40    6.20
  -7  -2   3    0.40    5.90
  -7  -2   3   -1.00    6.70
  -7  -2   3   -2.00    6.40
  -7  -2   3    3.80    5.50
   6   2  -3  561.14   25.50
   6   2  -3  564.14   25.90
   6   2  -3  582.64   26.10
   6   2  -3  601.44   28.50
   6   2  -3  607.74   26.00
   6   2  -3  582.74   24.00
   6   2  -3  583.54   24.90
   6   2  -3  544.65   23.50
  -6  -2   3  581.64   26.10
  -6  -2   3  569.34   25.20
  -6  -2   3  563.24   24.80
  -6  -2   3  562.64   22.80
  -6  -2   3  544.95   24.90
  -6  -2   3  515.65   27.30
  -6  -2   3  544.05   22.70
  -6  -2   3  607.44   25.40
   5   2  -3  357.36   17.90
   5   2  -3  311.77   17.20
   5   2  -3  360.76   16.80
   5   2  -3  352.96   18.40
   5   2  -3  357.16   18.10
   5   2  -3  336.07   18.00
   5   2  -3  369.16   18.70
   5   2  -3  337.07   20.00
  -5  -2   3  325.27   17.40
  -5  -2   3  343.17   18.30
  -5  -2   3  355.36   17.50
  -5  -2   3  342.07   20.30
  -5  -2   3  373.16   16.60
  -5  -2   3  351.56   17.80
  -5  -2   3  354.26   17.50
  -5  -2   3  329.37   18.10
  -5  -2   3  354.36   16.00
   4   2  -3  283.87   16.30
   4   2  -3  263.17   14.20
   4   2  -3  257.57   14.20
   4   2  -3  287.27   13.90
   4   2  -3  290.57   15.10
   4   2  -3  269.27   13.20
   4   2  -3  274.47   14.70
   4   2  -3  266.47   14.00
   4   2  -3  294.07   14.70
  -4  -2   3  291.87   14.90
  -4  -2   3  255.97   14.70
  -4  -2   3  295.67   14.80
  -4  -2   3  271.87   15.70
  -4  -2   3  266.37   13.80
  -4  -2   3  274.07   12.60
  -4  -2   3  271.17   15.90
  -4  -2   3  263.77   13.30
  -4  -2   3  296.97   14.80
   3   2  -3   89.79    8.40
   3   2  -3   99.39    8.70
   3   2  -3   86.49    8.60
   3   2  -3   93.49    8.70
   3   2  -3   86.19    9.40
   3   2  -3   94.79    8.40
   3   2  -3   77.19    8.60
   3   2  -3   83.39    8.00
   3   2  -3  102.99    8.00
   3   2  -3   93.49    7.20
  -3  -2   3   84.69    8.30
  -3  -2   3   95.29    8.30
  -3  -2   3  100.29    8.40
  -3  -2   3   97.59    7.30
  -3  -2   3   99.39    8.90
  -3  -2   3   84.29    7.70
  -3  -2   3   95.69    9.80
  -3  -2   3   94.89    7.90
  -3  -2   3   92.19    6.80
   2   2  -3 1062.09   29.10
   2   2  -3 1000.00   27.30
   2   2  -3 1027.00   28.40
   2   2  -3  983.60   27.30
   2   2  -3  973.00   28.10
   2   2  -3  955.60   27.90
   2   2  -3  992.20   28.20
   2   2  -3 1010.60   27.70
   2   2  -3  999.40   29.90
   2   2  -3 1008.00   28.50
  -2  -2   3  952.20   29.50
  -2  -2   3 1012.60   27.90
  -2  -2   3 1010.50   27.30
  -2  -2   3 1022.60   29.00
  -2  -2   3 1011.00   28.30
  -2  -2   3  998.60   27.80
  -2  -2   3 1014.80   26.80
  -2  -2   3  983.30   28.00
  -2  -2   3 1039.80   28.30
  -2  -2   3 1061.49   28.80
   1   2  -3  501.35   15.50
   1   2  -3  500.35   16.00
   1   2  -3  479.55   15.10
   1   2  -3  506.65   16.00
   1   2  -3  492.65   15.30
   1   2  -3  482.55   16.20
   1   2  -3  500.35   15.00
   1   2  -3  510.85   15.60
   1   2  -3  481.35   15.80
   1   2  -3  486.05   15.60
  -1  -2   3  496.35   14.80
  -1  -2   3  510.95   15.50
  -1  -2   3  490.25   15.50
  -1  -2   3  502.55   15.80
  -1  -2   3  483.15   16.60
  -1  -2   3  470.05   16.00
  -1  -2   3  496.95   14.60
  -1  -2   3  490.65   15.50
  -1  -2   3  480.75   15.90
   0   2  -3  184.08    8.10
   0   2  -3  191.48    8.60
   0   2  -3  185.58    7.60
   0   2  -3  200.18    8.90
   0   2  -3  205.68    8.40
   0   2  -3  181.78    8.90
   0   2  -3  188.08    7.80
   0   2  -3  179.28    8.50
   0   2  -3  185.78    8.30
   0   2  -3  191.38    8.10
   0   2  -3  189.88    8.20
   0  -2   3  193.08    8.60
   0  -2   3  187.88    8.10
   0  -2   3  199.68    7.30
   0  -2   3  187.58    8.70
   0  -2   3  186.28    8.30
   0  -2   3  194.98    8.20
   0  -2   3  182.58    8.10
   0  -2   3  176.48    8.70
   0  -2   3  182.98    7.50
  -1   2  -3 1255.57   30.50
  -1   2  -3 1177.58   30.30
  -1   2  -3 1193.78   29.90
  -1   2  -3 1224.58   30.50
  -1   2  -3 1210.48   30.30
  -1   2  -3 1220.58   31.60
  -1   2  -3 1217.08   31.20
  -1   2  -3 1144.19   30.60
   1  -2   3 1222.18   31.50
   1  -2   3 1207.08   31.20
   1  -2   3 1181.78   29.20
   1  -2   3 1219.98   30.50
   1  -2   3 1187.78   30.40
   1  -2   3 1184.58   31.10
   1  -2   3 1193.08   29.60
   1  -2   3 1182.98   30.10
  -2   2  -3    0.60    2.40
  -2   2  -3    0.00    2.00
  -2   2  -3    0.10    2.30
  -2   2  -3    1.80    1.90
  -2   2  -3    3.10    2.70
  -2   2  -3    1.30    2.40
  -2   2  -3    0.10    2.70
  -2   2  -3   -0.40    2.00
   2  -2   3   -2.30    1.60
   2  -2   3    3.20    3.00
   2  -2   3   -0.70    1.80
   2  -2   3   -0.90    2.10
   2  -2   3   -1.50    1.80
   2  -2   3   -1.00    2.70
   2  -2   3    1.90    2.20
   2  -2   3   -2.20    1.90
  -3   2  -3  322.77   13.40
  -3   2  -3  329.17   13.80
  -3   2  -3  326.57   13.90
  -3   2  -3  308.37   11.30
  -3   2  -3  325.17   13.50
  -3   2  -3  333.57   14.20
  -3   2  -3  325.27   13.10
   3  -2   3  325.17   13.30
   3  -2   3  344.47   12.90
   3  -2   3  319.07   13.90
   3  -2   3  324.17   11.90
   3  -2   3  319.77   14.00
   3  -2   3  327.67   13.50
   3  -2   3  318.57   12.20
   3  -2   3  331.47   13.50
  -4   2  -3   12.90    4.10
  -4   2  -3   13.20    4.50
  -4   2  -3    8.50    4.30
  -4   2  -3    5.70    3.20
  -4   2  -3   11.00    4.60
  -4   2  -3   11.70    3.50
   4  -2   3    5.80    4.20
   4  -2   3   16.10    4.50
   4  -2   3    8.10    4.00
   4  -2   3    8.60    3.80
   4  -2   3    8.40    3.00
   4  -2   3   11.30    4.70
   4  -2   3    8.80    4.00
  -5   2  -3  426.06   17.20
  -5   2  -3  389.66   18.20
  -5   2  -3  443.26   19.50
  -5   2  -3  426.96   18.80
  -5   2  -3  427.86   18.30
  -5   2  -3  408.96   18.90
   5  -2   3  420.86   18.20
   5  -2   3  436.56   17.00
   5  -2   3  434.56   17.60
   5  -2   3  431.96   18.70
   5  -2   3  465.65   18.30
   5  -2   3  407.16   19.30
   5  -2   3  463.65   19.40
  -6   2  -3   21.70    5.90
  -6   2  -3   13.20    6.30
  -6   2  -3   18.20    6.60
  -6   2  -3   27.00    6.00
  -6   2  -3   22.10    7.10
  -6   2  -3    9.90    4.00
   6  -2   3   21.00    5.30
   6  -2   3   30.50    7.20
   6  -2   3   21.50    5.70
   6  -2   3   21.10    6.60
   6  -2   3   15.60    6.10
   6  -2   3   26.70    6.80
  -7   2  -3   43.40    7.90
  -7   2  -3   48.00   10.40
  -7   2  -3   51.79   10.10
  -7   2  -3   41.80    8.70
   7  -2   3   38.80    8.60
   7  -2   3   47.30    9.10
   7  -2   3   53.19    7.90
   7  -2   3   47.60    8.20
   7  -2   3   57.79    9.90
  -8   2  -3    4.20    6.60
  -8   2  -3    0.20    6.70
  -8   2  -3    3.10    6.30
   8  -2   3    0.40    4.10
   8  -2   3   -1.90    4.90
   8  -2   3   -2.50    4.60
  -9   2  -3   12.30    8.10
  -9   2  -3   16.30    9.30
   9  -2   3    4.30    6.90
   9   1  -3  127.39   15.40
  -9  -1   3   85.99   14.40
  -9  -1   3  118.89   14.00
   8   1  -3  108.59   14.40
   8   1  -3   92.39   13.00
  -8  -1   3  134.19   14.10
  -8  -1   3  115.79   14.50
  -8  -1   3  116.59   14.20
  -8  -1   3   94.49   14.50
   7   1  -3  150.98   12.50
   7   1  -3  135.49   13.60
   7   1  -3  151.98   12.40
   7   1  -3  128.69   13.50
   7   1  -3  153.18   13.90
   7   1  -3  151.48   14.00
  -7  -1   3  145.59   14.10
  -7  -1   3  129.99   13.70
  -7  -1   3  149.69   20.80
  -7  -1   3  155.08   13.30
  -7  -1   3  141.79   14.60
  -7  -1   3  129.79   14.70
   6   1  -3   26.60    7.00
   6   1  -3   43.60    9.00
   6   1  -3   50.89    9.10
   6   1  -3   47.90    7.80
   6   1  -3   43.70    8.10
   6   1  -3   50.19    9.30
   6   1  -3   46.70    7.50
  -6  -1   3   52.79    8.10
  -6  -1   3   51.59    9.60
  -6  -1   3   47.60    8.80
  -6  -1   3   42.00    8.40
  -6  -1   3   48.40    9.40
  -6  -1   3   52.69    8.40
  -6  -1   3   53.09    9.50
   5   1  -3   52.29    6.80
   5   1  -3   35.30    7.20
   5   1  -3   41.80    7.50
   5   1  -3   44.20    7.20
   5   1  -3   47.60    8.20
   5   1  -3   33.80    6.50
   5   1  -3   37.50    7.20
   5   1  -3   33.40    6.60
  -5  -1   3   45.10    7.70
  -5  -1   3   38.40    7.10
  -5  -1   3   24.80    7.40
  -5  -1   3   31.00    7.00
  -5  -1   3   47.70    8.50
  -5  -1   3   36.00    6.50
  -5  -1   3   40.50    6.60
  -5  -1   3   44.60    6.60
  -5  -1   3   36.90    6.90
   4   1  -3  105.49    8.30
   4   1  -3   95.79    8.60
   4   1  -3  101.89    9.10
   4   1  -3   93.69    8.90
   4   1  -3   99.29    8.60
   4   1  -3  102.69    7.80
   4   1  -3   96.59    8.20
   4   1  -3   90.09    8.00
   4   1  -3  109.39    9.90
  -4  -1   3  113.39    8.60
  -4  -1   3   95.39    9.50
  -4  -1   3  106.59    8.80
  -4  -1   3   93.89    7.40
  -4  -1   3  106.59    8.50
  -4  -1   3   92.49    7.90
  -4  -1   3   85.99    8.90
  -4  -1   3  103.09    9.00
   3   1  -3   90.59    8.10
   3   1  -3   98.29    8.30
   3   1  -3   82.89    7.70
   3   1  -3   82.99    6.80
   3   1  -3   88.29    7.40
   3   1  -3   81.99    7.40
   3   1  -3   92.49    6.80
   3   1  -3   80.99    7.60
   3   1  -3   88.29    8.10
  -3  -1   3   90.69    7.00
  -3  -1   3   81.59    7.50
  -3  -1   3   92.99    8.90
  -3  -1   3   87.09    7.90
  -3  -1   3   97.89    7.70
  -3  -1   3   83.19    8.10
  -3  -1   3   87.89    7.80
  -3  -1   3   88.09    7.00
  -3  -1   3   90.99    7.50
  -3  -1   3   78.79    6.60
   2   1  -3    0.00    3.00
   2   1  -3    3.90    3.50
   2   1  -3    1.20    2.90
   2   1  -3    5.30    3.50
   2   1  -3    4.60    3.00
   2   1  -3    2.10    2.80
   2   1  -3   -1.80    2.60
   2   1  -3    2.70    2.10
   2   1  -3   -0.80    1.60
  -2  -1   3    1.10    3.30
  -2  -1   3    0.10    2.30
  -2  -1   3    1.50    3.20
  -2  -1   3    3.60    2.70
  -2  -1   3    2.70    2.60
  -2  -1   3    1.90    2.90
  -2  -1   3    3.30    2.00
  -2  -1   3    2.20    2.50
  -2  -1   3    0.40    3.10
   1   1  -3 1529.25   37.80
   1   1  -3 1502.65   37.80
   1   1  -3 1530.95   37.60
   1   1  -3 1608.94   38.50
   1   1  -3 1567.14   37.40
   1   1  -3 1515.45   38.00
   1   1  -3 1561.04   37.80
   1   1  -3 1578.14   38.00
   1   1  -3 1555.54   37.60
   1   1  -3 1684.73   39.00
   1   1  -3 1553.04   37.70
  -1  -1   3 1513.45   37.70
  -1  -1   3 1568.94   38.30
  -1  -1   3 1555.04   37.40
  -1  -1   3 1491.85   38.10
  -1  -1   3 1582.74   37.90
  -1  -1   3 1573.94   37.40
  -1  -1   3 1577.54   37.90
   0   1  -3 3598.54   79.99
   0   1  -3 3568.94   79.79
   0   1  -3 3466.65   79.39
   0   1  -3 3563.74   80.29
   0   1  -3 3515.65   80.49
   0   1  -3 3615.24   80.29
   0   1  -3 3605.64   80.69
   0   1  -3 3593.94   79.99
   0   1  -3 3385.16   80.49
   0   1  -3 3485.65   79.89
   0   1  -3 3518.25   79.59
   0  -1   3 3533.65   79.89
   0  -1   3 3522.25   80.49
   0  -1   3 3672.53   80.29
   0  -1   3 3452.75   80.29
   0  -1   3 3614.04   79.59
   0  -1   3 3635.14   79.69
   0  -1   3 3581.04   80.69
   0  -1   3 3514.45   79.99
  -1   1  -3 3135.79   72.09
  -1   1  -3 3118.39   72.69
  -1   1  -3 3018.50   71.39
  -1   1  -3 3053.19   71.89
  -1   1  -3 3105.29   72.09
  -1   1  -3 3042.40   71.49
  -1   1  -3 3138.99   72.89
  -1   1  -3 3309.67   72.19
   1  -1   3 3127.09   71.89
   1  -1   3 3476.25   75.89
   1  -1   3 3024.80   72.59
   1  -1   3 3109.99   71.99
   1  -1   3 3131.39   71.19
   1  -1   3 3175.18   71.39
   1  -1   3 3185.68   72.19
   1  -1   3 3064.29   71.69
   1  -1   3 3102.09   72.69
  -2   1  -3  390.26   13.90
  -2   1  -3  381.76   14.20
  -2   1  -3  386.66   13.70
  -2   1  -3  372.16   13.10
  -2   1  -3  388.76   14.10
  -2   1  -3  404.46   14.70
  -2   1  -3  395.46   14.90
  -2   1  -3  379.86   13.70
   2  -1   3  386.16   13.50
   2  -1   3  397.46   14.10
   2  -1   3  381.76   14.70
   2  -1   3  387.66   14.80
   2  -1   3  381.96   14.10
   2  -1   3  390.16   13.40
   2  -1   3  400.96   14.00
   2  -1   3  426.26   14.60
  -3   1  -3  499.25   19.20
  -3   1  -3  531.75   19.30
  -3   1  -3  558.64   19.10
  -3   1  -3  576.44   19.30
  -3   1  -3  554.44   19.00
  -3   1  -3  516.15   18.20
   3  -1   3  574.84   19.50
   3  -1   3  526.95   19.80
   3  -1   3  564.74   18.90
   3  -1   3  543.55   19.00
   3  -1   3  574.24   19.20
   3  -1   3  506.75   18.60
   3  -1   3  551.24   18.20
  -4   1  -3   61.09    7.00
  -4   1  -3   56.69    7.40
  -4   1  -3   53.99    8.00
  -4   1  -3   51.49    7.30
  -4   1  -3   52.99    6.90
  -4   1  -3   51.19    6.90
   4  -1   3   54.89    8.20
   4  -1   3   54.39    7.20
   4  -1   3   41.50    6.70
   4  -1   3   57.99    9.10
   4  -1   3   55.79    6.30
   4  -1   3   64.59    8.80
  -5   1  -3  381.56   17.80
  -5   1  -3  380.86   18.10
  -5   1  -3  367.86   18.30
  -5   1  -3  364.86   17.80
  -5   1  -3  356.16   16.50
  -5   1  -3  376.36   17.50
   5  -1   3  419.46   19.80
   5  -1   3  369.06   17.90
   5  -1   3  356.96   17.10
   5  -1   3  355.56   18.00
   5  -1   3  396.36   18.30
   5  -1   3  411.46   18.60
   5  -1   3  368.66   16.60
  -6   1  -3  243.18   16.40
  -6   1  -3  229.98   15.90
  -6   1  -3  232.98   15.50
  -6   1  -3  244.38   17.50
  -6   1  -3  277.67   16.70
  -6   1  -3  259.47   15.70
   6  -1   3  274.37   16.60
   6  -1   3  304.17   20.10
   6  -1   3  243.88   14.60
   6  -1   3  254.17   16.60
   6  -1   3  313.77   19.40
   6  -1   3  247.38   14.40
   6  -1   3  244.98   16.00
   6  -1   3  231.88   16.30
  -7   1  -3   -4.10    5.20
  -7   1  -3    8.30    6.40
  -7   1  -3    8.30    5.50
  -7   1  -3   12.60    7.00
   7  -1   3    7.60    7.00
   7  -1   3    6.90    5.90
   7  -1   3   10.50    4.80
   7  -1   3   -1.90    5.90
  -8   1  -3    6.10    7.90
  -8   1  -3   23.60    8.90
   8  -1   3    1.30    6.10
   8  -1   3   13.00    8.30
  -9   1  -3   20.70    9.30
  -9   1  -3    2.40    8.00
   9  -1   3   -1.70    6.50
   9   0  -3   -1.10    6.50
   9   0  -3    4.00    5.20
  -9   0   3    8.70    7.70
  -9   0   3   -5.20    7.30
  -9   0   3    1.30    6.40
   8   0  -3   23.20    6.40
   8   0  -3   37.80    7.50
   8   0  -3   31.00    8.80
   8   0  -3   32.30    8.80
  -8   0   3   38.50    9.90
  -8   0   3   31.00    9.40
  -8   0   3   45.70    8.40
   7   0  -3  424.16   21.40
   7   0  -3  438.36   19.40
   7   0  -3  445.86   20.70
   7   0  -3  451.85   21.60
   7   0  -3  401.96   20.10
   7   0  -3  441.76   19.30
  -7   0   3  423.56   21.60
  -7   0   3  425.76   23.50
  -7   0   3  388.66   21.30
  -7   0   3  434.66   20.00
  -7   0   3  419.86   22.30
   6   0  -3  274.07   15.20
   6   0  -3  297.07   15.60
   6   0  -3  305.57   17.40
   6   0  -3  325.17   17.00
   6   0  -3  260.37   14.30
   6   0  -3  301.07   16.30
   6   0  -3  270.17   14.00
  -6   0   3  277.67   16.40
  -6   0   3  281.87   16.80
  -6   0   3  298.27   17.10
  -6   0   3  296.07   16.30
  -6   0   3  276.57   14.50
  -6   0   3  261.77   14.50
  -6   0   3  273.97   17.30
   5   0  -3  245.88   13.60
   5   0  -3  260.77   14.30
   5   0  -3  240.18   13.50
   5   0  -3  266.67   13.70
   5   0  -3  263.17   12.80
   5   0  -3  246.98   12.20
   5   0  -3  251.07   12.10
   5   0  -3  248.38   13.00
  -5   0   3  242.38   14.10
  -5   0   3  242.48   12.50
  -5   0   3  251.17   13.50
  -5   0   3  253.07   14.70
  -5   0   3  249.78   14.10
  -5   0   3  242.38   12.90
  -5   0   3  235.88   11.90
   4   0  -3  820.82   23.70
   4   0  -3  777.92   22.90
   4   0  -3  755.12   24.50
   4   0  -3  829.12   24.50
   4   0  -3  764.42   24.90
   4   0  -3  810.22   25.10
   4   0  -3  766.92   23.60
   4   0  -3  805.92   24.00
   4   0  -3  755.02   24.90
  -4   0   3  803.42   24.90
  -4   0   3  790.92   24.90
  -4   0   3  780.62   24.20
  -4   0   3  751.82   26.70
  -4   0   3  776.92   22.80
  -4   0   3  814.92   25.70
  -4   0   3  772.22   23.80
   3   0  -3  563.74   18.50
   3   0  -3  573.84   18.60
   3   0  -3  566.64   17.20
   3   0  -3  560.44   17.60
   3   0  -3  552.64   18.10
   3   0  -3  568.84   17.70
   3   0  -3  565.14   16.40
   3   0  -3  560.34   18.40
   3   0  -3  564.24   17.10
  -3   0   3  552.44   19.90
  -3   0   3  598.64   18.40
  -3   0   3  571.94   18.30
  -3   0   3  574.84   17.50
  -3   0   3  566.34   18.70
  -3   0   3  527.05   17.30
  -3   0   3  577.54   17.50
  -3   0   3  567.94   18.30
  -3   0   3  537.85   17.70
  -3   0   3  534.05   16.10
  -3   0   3  580.44   17.60
   2   0  -3  105.89    6.40
   2   0  -3  111.69    5.90
   2   0  -3  118.49    6.80
   2   0  -3  124.29    5.70
   2   0  -3  116.89    5.90
   2   0  -3  118.29    7.60
   2   0  -3  118.49    6.80
   2   0  -3  109.09    6.70
   2   0  -3  111.79    6.40
  -2   0   3  128.99    6.30
  -2   0   3  110.99    7.00
  -2   0   3  113.09    6.30
  -2   0   3  131.99    6.60
  -2   0   3  123.49    6.60
  -2   0   3  119.09    6.50
  -2   0   3  118.99    6.00
  -2   0   3  111.49    6.70
  -2   0   3  114.99    6.70
   1   0  -3 4243.98   91.19
   1   0  -3 4155.08   92.99
   1   0  -3 4135.79   92.49
   1   0  -3 4121.79   92.09
   1   0  -3 4132.39   92.69
   1   0  -3 4160.58   91.99
   1   0  -3 4264.67   92.59
   1   0  -3 4270.77   92.09
   1   0  -3 3989.90   92.49
   1   0  -3 4094.89   91.99
   1   0  -3 4223.78   92.39
   1   0  -3 3975.50   91.49
  -1   0   3 4121.09   91.09
  -1   0   3 4096.79   92.59
  -1   0   3 4164.28   92.09
  -1   0   3 4290.07   92.89
  -1   0   3 4059.29   92.99
  -1   0   3 4188.18   92.39
  -1   0   3 4206.08   92.19
  -1   0   3 4270.27   91.89
  -1   0   3 4106.99   92.59
  -1   0   3 4075.39   92.39
  -1   0   3 4190.38   92.69
  -1   0   3 4103.89   91.99
   0   0  -3  976.10   25.20
   0   0  -3  989.60   25.10
   0   0  -3  996.20   25.50
   0   0  -3 1040.70   26.10
   0   0  -3  983.50   25.70
   0   0  -3  988.30   24.70
   0   0  -3 1003.80   25.50
   0   0  -3  980.40   25.00
   0   0   3  964.50   25.40
   0   0   3  988.50   25.60
   0   0   3  992.40   25.00
   0   0   3 1009.00   26.20
   0   0   3 1004.00   25.60
   0   0   3  996.90   25.10
   0   0   3  993.10   25.40
   0   0   3 1004.00   25.40
  -1   0  -3   82.69    6.10
  -1   0  -3   75.59    5.70
  -1   0  -3   79.89    5.50
  -1   0  -3   86.49    6.00
  -1   0  -3   77.69    5.30
  -1   0  -3   77.29    6.30
  -1   0  -3   83.99    5.70
   1   0   3   94.69    6.20
   1   0   3   76.19    5.30
   1   0   3   90.19    6.20
   1   0   3   74.89    5.60
   1   0   3   82.09    5.80
   1   0   3   75.79    5.90
   1   0   3   86.89    5.60
   1   0   3   88.99    6.30
   1   0   3   73.59    6.10
  -2   0  -3   10.50    3.40
  -2   0  -3   14.40    3.10
  -2   0  -3   21.30    4.60
  -2   0  -3   21.40    4.80
  -2   0  -3    6.70    3.40
  -2   0  -3   15.80    3.90
  -2   0  -3   15.20    3.80
   2   0   3   16.20    4.20
   2   0   3   17.60    3.80
   2   0   3   14.40    4.00
   2   0   3    9.00    3.60
   2   0   3    7.60    3.20
   2   0   3   12.30    3.90
   2   0   3   14.50    3.40
  -3   0  -3 1316.57   37.20
  -3   0  -3 1307.97   36.80
  -3   0  -3 1253.97   35.80
  -3   0  -3 1245.08   35.60
  -3   0  -3 1281.17   35.30
  -3   0  -3 1317.07   36.00
  -3   0  -3 1255.17   36.30
   3   0   3 1295.17   37.10
   3   0   3 1342.17   36.90
   3   0   3 1252.57   36.20
   3   0   3 1296.87   37.40
   3   0   3 1251.37   35.50
   3   0   3 1335.27   36.60
   3   0   3 1316.87   36.50
  -4   0  -3  125.39    9.10
  -4   0  -3  117.29    9.90
  -4   0  -3   90.69    9.10
  -4   0  -3   91.69    9.90
  -4   0  -3  104.59    9.60
  -4   0  -3  101.39    9.30
  -4   0  -3   97.99    8.80
   4   0   3  108.29    8.70
   4   0   3   96.99    9.40
   4   0   3  109.29   10.70
   4   0   3  101.39    9.10
   4   0   3  103.79    9.20
   4   0   3  104.99   10.10
   4   0   3  118.39    9.80
  -5   0  -3   86.09   11.50
  -5   0  -3   95.19   11.20
  -5   0  -3  116.49    9.40
  -5   0  -3   98.99   10.80
  -5   0  -3  104.09   11.10
  -5   0  -3  101.29   10.80
  -5   0  -3   97.99   10.30
   5   0   3  117.39   11.10
   5   0   3  102.59    9.40
   5   0   3  104.99   12.10
   5   0   3  114.39   11.40
   5   0   3  140.19   11.10
   5   0   3   97.59   10.50
   5   0   3  135.39   12.70
  -6   0  -3  111.39   12.90
  -6   0  -3  114.69   12.50
  -6   0  -3  107.89   10.80
  -6   0  -3   94.49   11.70
  -6   0  -3  105.69   11.70
  -6   0  -3  105.39   12.00
   6   0   3   86.59   10.50
   6   0   3   81.69    9.30
   6   0   3  103.09   13.00
   6   0   3  108.39   13.70
   6   0   3   99.99   12.00
   6   0   3  110.29   12.40
   6   0   3  115.49   11.50
   6   0   3   79.89   11.50
  -7   0  -3   32.20    9.40
  -7   0  -3   33.90    9.90
  -7   0  -3   29.90    9.00
   7   0   3   21.70    8.00
   7   0   3   41.80   10.00
  -8   0  -3   -5.80    6.60
  -8   0  -3    1.80    6.70
   8   0   3    0.20    6.20
   8   0   3   11.40    8.60
  10  -1  -3   -1.70    6.40
   9  -1  -3    3.40    4.80
   9  -1  -3    0.70    3.90
   9  -1  -3   20.20    8.10
  -9   1   3    7.50    7.60
  -9   1   3    2.90    6.00
  -9   1   3  -12.80    6.80
   8  -1  -3    9.40    6.40
   8  -1  -3    6.80    5.50
   8  -1  -3    6.50    5.00
   8  -1  -3    5.80    4.00
   8  -1  -3    7.40    4.50
  -8   1   3    2.60    6.40
  -8   1   3    4.70    6.50
  -8   1   3    2.70    6.10
  -8   1   3    0.70    5.00
   7  -1  -3  171.58   11.40
   7  -1  -3  155.78   12.00
   7  -1  -3  161.48   10.60
   7  -1  -3  143.89   12.40
   7  -1  -3  170.88   13.10
   7  -1  -3  153.48   11.50
  -7   1   3  160.98   12.00
  -7   1   3  174.68   13.40
  -7   1   3  158.78   13.90
  -7   1   3  139.69   13.50
  -7   1   3  184.28   15.00
  -7   1   3  187.98   13.40
  -7   1   3  176.08   11.50
   6  -1  -3  105.89    8.10
   6  -1  -3  102.59    8.40
   6  -1  -3  121.69   10.00
   6  -1  -3  104.49   10.40
   6  -1  -3  117.99   10.40
   6  -1  -3  113.89   10.50
   6  -1  -3  109.59    9.50
  -6   1   3  103.69    9.10
  -6   1   3  125.79   11.70
  -6   1   3  105.69   11.10
  -6   1   3  110.09    8.70
  -6   1   3  132.09   10.50
  -6   1   3  121.09   11.50
  -6   1   3  121.19   10.30
  -6   1   3  116.89   11.40
   5  -1  -3  315.97   15.30
   5  -1  -3  325.37   13.00
   5  -1  -3  337.57   13.80
   5  -1  -3  320.97   14.90
   5  -1  -3  319.47   12.50
   5  -1  -3  304.67   14.50
   5  -1  -3  303.37   14.00
  -5   1   3  292.17   14.10
  -5   1   3  301.47   14.90
  -5   1   3  291.87   15.30
  -5   1   3  324.97   16.40
  -5   1   3  295.07   14.40
  -5   1   3  322.87   13.90
  -5   1   3  324.77   12.50
   4  -1  -3  280.67   10.40
   4  -1  -3  266.07   12.50
   4  -1  -3  283.47   10.60
   4  -1  -3  265.47   12.30
   4  -1  -3  285.37   11.80
   4  -1  -3  264.37   12.10
   4  -1  -3  283.07   11.30
  -4   1   3  270.77   11.90
  -4   1   3  272.17   12.70
  -4   1   3  288.07   12.40
  -4   1   3  271.37   12.00
  -4   1   3  282.47   13.30
  -4   1   3  267.57   13.70
  -4   1   3  274.87    9.90
  -4   1   3  278.87   11.50
   3  -1  -3  129.09    6.60
   3  -1  -3  135.79    7.90
   3  -1  -3  140.49    5.70
   3  -1  -3  139.19    5.80
   3  -1  -3  137.29    7.50
   3  -1  -3  101.49    6.70
   3  -1  -3  135.09    8.60
   3  -1  -3  134.09    7.00
   3  -1  -3  121.89    5.00
  -3   1   3  117.99    7.40
  -3   1   3  127.99    7.30
  -3   1   3  130.59    8.00
  -3   1   3  131.89    6.70
  -3   1   3  130.39    6.90
  -3   1   3  121.29    7.20
  -3   1   3  150.28    7.20
  -3   1   3  127.19    6.50
   2  -1  -3  448.16   12.80
   2  -1  -3  377.46   12.70
   2  -1  -3  450.35   13.40
   2  -1  -3  438.36   12.50
   2  -1  -3  452.15   10.90
   2  -1  -3  443.56   11.80
   2  -1  -3  440.06   10.90
   2  -1  -3  433.76   13.40
   2  -1  -3  429.76   13.30
  -2   1   3  449.26   13.00
  -2   1   3  451.85   11.90
  -2   1   3  430.46   13.00
  -2   1   3  454.75   12.60
  -2   1   3  433.06   12.80
  -2   1   3  446.16   13.60
  -2   1   3  477.25   13.60
  -2   1   3  464.25   12.80
  -2   1   3  439.76   13.30
  -2   1   3  446.66   13.90
   1  -1  -3 2653.43   59.19
   1  -1  -3 2539.65   59.99
   1  -1  -3 2655.73   57.69
   1  -1  -3 2644.44   58.69
   1  -1  -3 2634.34   59.69
   1  -1  -3 2722.33   59.49
   1  -1  -3 2689.13   60.59
  -1   1   3 2624.34   59.59
  -1   1   3 2633.34   60.29
  -1   1   3 2631.74   59.09
  -1   1   3 2578.94   60.59
  -1   1   3 2596.14   60.09
  -1   1   3 2625.34   58.59
  -1   1   3 2725.83   59.79
  -1   1   3 2725.73   60.29
  -1   1   3 2641.54   60.09
  -1   1   3 2696.83   59.59
   0  -1  -3 3068.09   70.09
   0  -1  -3 3046.40   68.89
   0  -1  -3 2971.00   69.69
   0  -1  -3 3136.69   67.79
   0  -1  -3 2986.00   69.39
   0  -1  -3 3022.90   67.89
   0   1   3 3042.80   70.39
   0   1   3 3045.40   69.89
   0   1   3 3096.89   69.39
   0   1   3 3087.29   69.79
   0   1   3 3163.98   69.09
   0   1   3 3024.30   69.49
   0   1   3 3001.00   69.99
   0   1   3 3095.49   72.39
   0   1   3 3065.79   69.29
  -1  -1  -3  291.17   10.90
  -1  -1  -3  284.67   12.80
  -1  -1  -3  293.47   11.60
  -1  -1  -3  289.67   11.40
  -1  -1  -3  303.67   11.70
  -1  -1  -3  311.87   10.70
  -1  -1  -3  291.47   10.20
   1   1   3  300.47   12.20
   1   1   3  314.97   11.80
   1   1   3  297.87   11.60
   1   1   3  275.37   12.60
   1   1   3  291.57   11.40
   1   1   3  299.57   12.10
   1   1   3  293.57   11.50
   1   1   3  309.97   11.10
   1   1   3  320.27   11.40
  -2  -1  -3  797.82   25.10
  -2  -1  -3  765.22   22.00
  -2  -1  -3  741.63   22.40
  -2  -1  -3  744.53   22.70
  -2  -1  -3  734.53   23.30
  -2  -1  -3  688.03   24.20
  -2  -1  -3  730.43   23.10
  -2  -1  -3  716.23   21.90
   2   1   3  751.42   24.90
   2   1   3  752.52   23.20
   2   1   3  782.72   26.50
   2   1   3  709.83   22.20
   2   1   3  756.42   23.40
   2   1   3  775.92   23.60
   2   1   3  705.13   23.70
   2   1   3  714.63   23.00
  -3  -1  -3  361.76   17.50
  -3  -1  -3  373.46   17.40
  -3  -1  -3  379.06   16.00
  -3  -1  -3  421.96   16.80
  -3  -1  -3  430.96   17.30
  -3  -1  -3  376.96   15.20
  -3  -1  -3  390.26   15.50
  -3  -1  -3  381.86   16.90
   3   1   3  395.16   17.70
   3   1   3  386.26   18.20
   3   1   3  402.16   16.90
   3   1   3  416.26   16.30
   3   1   3  381.06   16.90
   3   1   3  377.46   16.40
   3   1   3  393.26   16.90
  -4  -1  -3   32.10    6.90
  -4  -1  -3   19.00    6.60
  -4  -1  -3   17.10    5.60
  -4  -1  -3   28.20    5.30
  -4  -1  -3   24.60    5.70
  -4  -1  -3   25.30    6.50
  -4  -1  -3   30.10    6.80
   4   1   3   39.40    7.40
   4   1   3   26.90    5.80
   4   1   3   14.00    4.40
   4   1   3   24.80    6.20
   4   1   3   30.30    7.40
   4   1   3   20.40    6.20
   4   1   3   28.30    6.90
  -5  -1  -3    3.70    3.50
  -5  -1  -3    2.60    5.10
  -5  -1  -3    0.80    5.30
  -5  -1  -3    5.00    5.90
  -5  -1  -3    3.10    5.30
  -5  -1  -3    6.30    5.40
  -5  -1  -3    9.40    4.30
   5   1   3   -0.30    5.60
   5   1   3    8.00    4.40
   5   1   3    3.20    4.50
   5   1   3   15.70    6.00
   5   1   3   13.60    6.70
   5   1   3    4.70    4.70
   5   1   3   11.30    6.30
  -6  -1  -3  283.07   20.00
  -6  -1  -3  275.97   17.70
  -6  -1  -3  293.17   18.00
  -6  -1  -3  307.37   16.80
  -6  -1  -3  277.37   20.20
   6   1   3  281.47   18.30
   6   1   3  265.87   19.50
   6   1   3  258.37   18.40
  -7  -1  -3   39.10   10.00
  -7  -1  -3   34.30    9.60
   7   1   3   29.80    9.60
   7   1   3   14.60    8.00
  -8  -1  -3   11.30    8.80
   8   1   3    5.40    8.00
   8   1   3   -7.80    6.30
  10  -2  -3   15.70    8.20
 -10   2   3   21.40    9.30
   9  -2  -3    0.90    3.20
   9  -2  -3    4.40    6.30
  -9   2   3   -5.00    6.70
  -9   2   3   15.60    7.30
   8  -2  -3   24.20    4.90
   8  -2  -3   33.40    5.40
   8  -2  -3   36.10    7.40
   8  -2  -3   30.70    7.70
  -8   2   3   30.60    8.50
  -8   2   3   41.20    9.20
  -8   2   3   44.40    7.30
  -8   2   3   46.60    9.70
   7  -2  -3  114.59   10.00
   7  -2  -3  137.39    9.70
   7  -2  -3  129.59   11.30
   7  -2  -3  122.89    7.90
   7  -2  -3  115.69    7.40
   7  -2  -3  136.29   11.00
  -7   2   3  121.69   12.70
  -7   2   3   88.69   10.40
  -7   2   3  111.39   12.10
  -7   2   3   99.69   11.90
  -7   2   3   95.79    9.80
  -7   2   3  116.19    9.20
  -7   2   3  113.99   10.60
   6  -2  -3   49.20    7.60
   6  -2  -3   53.09    6.40
   6  -2  -3   53.79    4.80
   6  -2  -3   62.59    7.60
   6  -2  -3   40.80    6.60
   6  -2  -3   49.30    4.30
  -6   2   3   41.00    7.20
  -6   2   3   42.20    7.50
  -6   2   3   47.60    7.50
  -6   2   3   38.20    7.10
  -6   2   3   46.50    5.80
  -6   2   3   51.89    7.10
  -6   2   3   53.09    7.80
  -6   2   3   46.30    7.70
   5  -2  -3   44.40    6.10
   5  -2  -3   49.00    5.80
   5  -2  -3   28.30    5.50
   5  -2  -3   48.10    6.50
   5  -2  -3   44.60    6.30
  -5   2   3   46.50    6.70
  -5   2   3   32.60    6.20
  -5   2   3   51.99    6.50
  -5   2   3   38.80    6.20
  -5   2   3   42.50    5.60
  -5   2   3   35.10    4.40
  -5   2   3   31.20    5.30
  -5   2   3   36.80    5.90
   4  -2  -3  157.68    8.70
   4  -2  -3  151.98    7.00
   4  -2  -3  137.89    8.20
   4  -2  -3  147.09    7.20
   4  -2  -3  162.48    8.80
  -4   2   3  157.28    8.20
  -4   2   3  170.38    8.80
  -4   2   3  146.19    7.80
  -4   2   3  149.79    5.40
  -4   2   3  154.78    8.70
  -4   2   3  152.78    8.60
  -4   2   3  153.68    9.20
   3  -2  -3 2532.85   58.59
   3  -2  -3 2483.55   58.59
   3  -2  -3 2527.85   58.99
   3  -2  -3 2519.15   56.79
   3  -2  -3 2506.05   55.59
   3  -2  -3 2570.54   57.09
   3  -2  -3 2512.65   58.39
  -3   2   3 2559.24   59.59
  -3   2   3 2632.34   57.69
  -3   2   3 2621.24   57.59
  -3   2   3 2492.75   58.99
  -3   2   3 2496.95   56.99
  -3   2   3 2499.15   58.79
  -3   2   3 2590.64   59.19
  -3   2   3 2623.94   58.49
   2  -2  -3 5331.47  115.29
   2  -2  -3 5194.38  116.59
   2  -2  -3 5533.05  117.19
   2  -2  -3 5352.26  116.49
   2  -2  -3 5209.08  116.49
  -2   2   3 5389.76  116.69
  -2   2   3 5419.36  116.09
  -2   2   3 5209.88  117.49
  -2   2   3 5320.17  117.09
  -2   2   3 5257.67  116.39
  -2   2   3 5297.67  116.79
  -2   2   3 5295.77  114.99
  -2   2   3 5366.06  117.19
  -2   2   3 5427.96  117.19
   1  -2  -3 2335.27   51.49
   1  -2  -3 2232.08   52.39
   1  -2  -3 2237.38   51.79
   1  -2  -3 2298.17   49.70
   1  -2  -3 2240.78   51.49
   1  -2  -3 2244.58   49.60
   1  -2  -3 2208.68   51.19
  -1   2   3 2267.77   49.60
  -1   2   3 2302.57   51.89
  -1   2   3 2217.28   51.39
  -1   2   3 2225.68   51.99
  -1   2   3 2266.47   52.39
  -1   2   3 2234.98   51.89
  -1   2   3 2333.37   49.70
  -1   2   3 2269.27   51.29
   0  -2  -3  142.29    7.00
   0  -2  -3  138.49    8.40
   0  -2  -3  132.49    6.90
   0  -2  -3  141.79    6.00
   0   2   3  152.88    7.70
   0   2   3  155.18    7.80
   0   2   3  136.99    6.10
   0   2   3  144.29    7.10
   0   2   3  130.69    6.40
   0   2   3  154.08    9.50
   0   2   3  139.29    7.00
   0   2   3  151.18    7.10
   0   2   3  157.88    6.90
  -1  -2  -3    2.60    3.80
  -1  -2  -3    1.50    2.80
  -1  -2  -3    1.00    2.30
  -1  -2  -3    3.00    3.30
  -1  -2  -3    2.40    1.70
  -1  -2  -3    2.60    2.60
  -1  -2  -3    0.30    1.60
  -1  -2  -3   -0.40    3.40
   1   2   3    1.10    2.10
   1   2   3    1.40    3.50
   1   2   3   -2.30    2.60
   1   2   3    4.20    3.20
   1   2   3    1.90    2.90
   1   2   3    6.20    2.70
   1   2   3    1.80    3.20
   1   2   3    1.10    2.50
  -2  -2  -3  133.19    8.50
  -2  -2  -3  135.29   10.50
  -2  -2  -3  142.89    7.40
  -2  -2  -3  126.19    7.10
  -2  -2  -3  120.29    9.20
  -2  -2  -3  129.09    9.00
  -2  -2  -3  137.79    9.40
  -2  -2  -3  157.88   11.20
   2   2   3  136.49    9.30
   2   2   3  131.29    9.20
   2   2   3  159.08    9.50
   2   2   3  135.49    9.90
   2   2   3  147.19    9.30
   2   2   3  121.59    8.00
   2   2   3  139.19   10.60
  -3  -2  -3   19.20    6.20
  -3  -2  -3   21.90    4.00
  -3  -2  -3    8.80    4.40
  -3  -2  -3    0.60    3.80
  -3  -2  -3   14.30    4.70
  -3  -2  -3   20.20    4.30
  -3  -2  -3   14.90    5.00
  -3  -2  -3   20.50    5.50
   3   2   3   17.40    4.40
   3   2   3   16.20    5.20
   3   2   3   11.60    5.00
   3   2   3   22.90    6.60
   3   2   3   13.30    4.70
   3   2   3   14.90    5.90
   3   2   3   15.90    5.20
  -4  -2  -3   11.00    4.30
  -4  -2  -3   -0.60    5.30
  -4  -2  -3   12.00    5.70
  -4  -2  -3   -0.30    4.50
  -4  -2  -3   12.70    7.90
  -4  -2  -3    1.50    3.40
  -4  -2  -3    0.30    3.30
   4   2   3    6.70    4.00
   4   2   3    7.00    5.10
   4   2   3   -6.50    4.00
   4   2   3    2.40    4.60
   4   2   3    5.40    5.60
   4   2   3    0.90    2.30
   4   2   3   11.40    6.70
  -5  -2  -3  330.47   16.20
  -5  -2  -3  327.67   17.70
  -5  -2  -3  364.46   19.00
  -5  -2  -3  341.47   21.10
  -5  -2  -3  339.27   16.30
  -5  -2  -3  317.67   20.30
   5   2   3  357.76   20.30
   5   2   3  335.07   19.00
   5   2   3  313.47   20.20
  -6  -2  -3    7.30    6.80
  -6  -2  -3   -0.10    3.80
  -6  -2  -3   -2.70    5.30
  -6  -2  -3    2.30    6.20
   6   2   3    6.10    7.00
   6   2   3    4.00    5.70
   6   2   3    5.50    6.60
  -7  -2  -3   27.40   10.20
   7   2   3   -2.20    7.90
   7   2   3   -0.90    6.50
  10  -3  -3   11.10    6.90
 -10   3   3    4.40    8.40
   9  -3  -3   49.99   10.00
  -9   3   3   42.70    9.40
  -9   3   3   30.30    8.80
  -9   3   3   34.30    9.40
   8  -3  -3   14.10    6.20
   8  -3  -3   13.80    4.40
  -8   3   3    6.30    6.30
  -8   3   3   11.20    4.90
  -8   3   3   10.50    6.40
  -8   3   3   16.20    7.50
   7  -3  -3   35.40    5.80
   7  -3  -3   38.90    6.50
   7  -3  -3   44.00    6.70
   7  -3  -3   39.90    7.20
  -7   3   3   35.40    7.00
  -7   3   3   31.00    6.90
  -7   3   3   48.50    8.50
  -7   3   3   45.20    6.00
  -7   3   3   39.30    7.90
  -7   3   3   46.70    8.20
  -7   3   3   41.00    6.80
   6  -3  -3  167.98    8.70
   6  -3  -3  176.88   10.20
   6  -3  -3  158.58    8.40
   6  -3  -3  143.39    9.80
  -6   3   3  187.18   11.00
  -6   3   3  169.58   11.30
  -6   3   3  163.98    8.00
  -6   3   3  147.89   10.20
  -6   3   3  168.98   11.30
  -6   3   3  173.18   10.80
  -6   3   3  161.48   10.70
  -6   3   3  165.78   12.20
  -6   3   3  177.58   11.50
   5  -3  -3  181.68    7.30
   5  -3  -3  188.28    7.40
   5  -3  -3  190.08    7.60
   5  -3  -3  183.18    9.50
   5  -3  -3  188.98    9.70
   5  -3  -3  179.58    9.90
  -5   3   3  191.88    9.30
  -5   3   3  180.08   10.40
  -5   3   3  175.08   10.30
  -5   3   3  192.98    9.40
  -5   3   3  191.48    9.70
  -5   3   3  176.18    9.80
  -5   3   3  175.88    6.50
   4  -3  -3   24.20    3.90
   4  -3  -3   30.20    4.10
   4  -3  -3   32.60    4.50
   4  -3  -3   31.80    4.10
  -4   3   3   31.50    4.80
  -4   3   3   39.10    5.30
  -4   3   3   25.40    3.30
  -4   3   3   25.20    4.00
  -4   3   3   26.80    3.30
  -4   3   3   27.80    4.50
   3  -3  -3 1816.22   42.30
   3  -3  -3 1827.52   42.60
   3  -3  -3 1970.20   43.10
   3  -3  -3 1968.80   42.40
  -3   3   3 1846.12   43.00
  -3   3   3 1957.00   43.40
  -3   3   3 1763.42   43.60
  -3   3   3 1846.62   44.20
  -3   3   3 1854.61   43.90
   2  -3  -3 3357.96   72.59
   2  -3  -3 3358.26   72.99
   2  -3  -3 3288.97   72.89
   2  -3  -3 3390.26   74.89
   2  -3  -3 3285.57   72.59
  -2   3   3 3374.56   74.99
  -2   3   3 3345.97   73.79
  -2   3   3 3363.06   74.39
  -2   3   3 3367.06   73.49
  -2   3   3 3423.06   74.49
  -2   3   3 3372.26   74.59
  -2   3   3 3256.57   74.79
  -2   3   3 3296.07   73.59
   1  -3  -3   25.90    2.90
   1  -3  -3   21.40    4.30
   1  -3  -3   18.50    3.00
   1  -3  -3   25.60    3.20
   1  -3  -3   19.20    2.70
   1  -3  -3   27.60    3.30
  -1   3   3   18.00    3.10
  -1   3   3   22.10    3.10
  -1   3   3   23.10    4.00
  -1   3   3   26.30    5.20
  -1   3   3   26.30    3.00
  -1   3   3   24.40    3.20
  -1   3   3   21.30    3.40
   0  -3  -3  172.88   11.30
   0  -3  -3  173.48    8.10
   0  -3  -3  178.18    8.10
   0  -3  -3  182.18    6.60
   0  -3  -3  169.78    6.20
   0  -3  -3  168.78   10.30
   0  -3  -3  170.68    7.90
   0  -3  -3  161.68    7.70
   0   3   3  170.78    8.20
   0   3   3  171.38    7.40
   0   3   3  166.38    8.00
   0   3   3  169.58    8.70
   0   3   3  161.38    7.60
   0   3   3  168.28    8.20
   0   3   3  180.78    7.10
   0   3   3  163.08   10.80
  -1  -3  -3    8.10    3.30
  -1  -3  -3    6.60    3.60
  -1  -3  -3    7.00    4.60
  -1  -3  -3    3.90    2.90
  -1  -3  -3   11.00    3.10
  -1  -3  -3   13.20    4.80
   1   3   3   14.70    4.20
   1   3   3    4.50    3.00
   1   3   3   10.40    3.40
   1   3   3    0.90    3.20
   1   3   3    8.10    3.50
   1   3   3   12.30    3.50
   1   3   3    9.00    4.20
   1   3   3    3.20    2.40
  -2  -3  -3  297.67   10.10
  -2  -3  -3  324.27   10.20
  -2  -3  -3  294.67   16.60
  -2  -3  -3  322.47   13.00
  -2  -3  -3  333.57   14.60
  -2  -3  -3  298.07   13.80
  -2  -3  -3  309.17   16.20
  -2  -3  -3  295.47   13.70
   2   3   3  298.67   14.20
   2   3   3  286.27   14.60
   2   3   3  298.57   14.00
   2   3   3  295.27   13.30
   2   3   3  279.27   14.00
   2   3   3  275.67   13.90
   2   3   3  307.27   17.60
  -3  -3  -3    4.10    4.70
  -3  -3  -3   10.10    3.20
  -3  -3  -3   13.10    6.30
  -3  -3  -3    7.30    2.90
  -3  -3  -3    3.20    3.80
  -3  -3  -3   15.70    4.40
  -3  -3  -3   10.30    4.00
   3   3   3    7.00    3.90
   3   3   3    5.80    5.30
   3   3   3   11.70    5.30
   3   3   3    7.40    4.60
   3   3   3    7.80    5.20
   3   3   3   11.60    5.00
   3   3   3    8.40    4.50
  -4  -3  -3    6.70    6.30
  -4  -3  -3    8.20    4.40
  -4  -3  -3    7.60    3.50
  -4  -3  -3   12.40    3.90
  -4  -3  -3    9.30    4.70
  -4  -3  -3   10.00    6.30
   4   3   3    2.50    5.70
   4   3   3   -1.00    6.10
   4   3   3    7.30    5.70
   4   3   3   11.80    6.40
   4   3   3   11.10    5.20
  -5  -3  -3   -0.70    3.20
  -5  -3  -3    3.70    6.80
  -5  -3  -3    2.40    3.40
   5   3   3   -1.80    5.90
   5   3   3  -11.70    5.40
   5   3   3   -2.20    4.90
  -6  -3  -3   -0.20    3.50
  -6  -3  -3    2.60    7.20
  -6  -3  -3    2.30    4.20
   6   3   3    4.80    7.50
   6   3   3   12.20    7.70
   6   3   3    3.20    6.20
  -7  -3  -3   -2.10    7.00
   7   3   3    4.30    8.30
  10  -4  -3    3.30    6.20
 -10   4   3   -4.40    7.50
   9  -4  -3   28.30    7.40
  -9   4   3   32.30    8.30
  -9   4   3   20.00    8.10
   8  -4  -3    7.90    5.10
  -8   4   3    1.00    5.10
  -8   4   3    1.50    6.00
  -8   4   3   -5.90    4.60
  -8   4   3   -2.20    3.90
   7  -4  -3  308.67   14.10
   7  -4  -3  284.07   10.60
   7  -4  -3  278.37   13.70
  -7   4   3  266.87   15.40
  -7   4   3  292.47   15.30
  -7   4   3  298.77   16.90
  -7   4   3  306.87   16.10
  -7   4   3  299.77   14.90
  -7   4   3  280.27   14.50
  -7   4   3  302.67   11.20
   6  -4  -3  138.39    8.70
   6  -4  -3  132.79    8.50
   6  -4  -3  140.29    6.20
  -6   4   3  138.09   10.00
  -6   4   3  136.49    9.40
  -6   4   3  147.19    9.00
  -6   4   3  140.49    9.50
  -6   4   3  143.09    6.00
  -6   4   3  136.09   10.00
  -6   4   3  138.19    8.80
  -6   4   3  140.09   10.10
   5  -4  -3 1124.19   28.80
   5  -4  -3 1182.38   29.80
   5  -4  -3 1150.08   28.90
   5  -4  -3 1165.68   29.60
  -5   4   3 1139.99   31.40
  -5   4   3 1103.59   30.80
  -5   4   3 1132.49   29.00
  -5   4   3 1168.98   30.40
  -5   4   3 1139.89   28.90
  -5   4   3 1124.19   30.90
   4  -4  -3  113.09    4.70
   4  -4  -3  125.29    4.80
  -4   4   3  117.39    6.80
  -4   4   3  113.69    6.20
  -4   4   3  131.39    6.20
  -4   4   3  117.59    6.40
  -3   4   3   93.19    4.10
  -3   4   3   81.19    4.90
  -3   4   3   95.89    4.00
  -3   4   3  110.49    5.00
  -3   4   3   83.69    4.00
  -3   4   3   87.79    4.20
  -3   4   3   80.89    5.20
   2  -4  -3  837.52   22.80
  -2   4   3  817.52   22.70
  -2   4   3  742.83   20.50
  -2   4   3  789.22   20.20
  -2   4   3  843.02   27.10
  -2   4   3  822.72   20.20
  -2   4   3  814.12   19.20
  -2   4   3  780.12   19.20
   1  -4  -3  333.87   14.00
   1  -4  -3  328.97    9.50
   1  -4  -3  313.07    9.40
   1  -4  -3  319.97    9.50
   1  -4  -3  316.47    9.30
   1  -4  -3  306.17   10.10
  -1   4   3  326.17   11.00
  -1   4   3  317.37   10.60
  -1   4   3  367.66   16.50
  -1   4   3  300.67   11.20
  -1   4   3  319.47   10.40
  -1   4   3  345.47   11.10
  -1   4   3  347.27   14.20
   0  -4  -3   15.90    3.40
   0  -4  -3    8.00    5.00
   0  -4  -3   14.30    4.00
   0  -4  -3   17.80    3.40
   0  -4  -3   20.60    4.20
   0  -4  -3   14.00    2.60
   0  -4  -3   16.50    5.20
   0   4   3   10.60    3.20
   0   4   3   15.70    3.80
   0   4   3   23.70    3.90
   0   4   3   16.30    2.90
   0   4   3   21.50    4.00
   0   4   3   11.40    2.90
   0   4   3    9.30    3.50
   0   4   3   14.90    5.20
  -1  -4  -3   54.09    9.20
  -1  -4  -3   75.19    6.90
  -1  -4  -3   71.39    9.30
  -1  -4  -3   71.39    5.10
  -1  -4  -3   71.19    6.50
  -1  -4  -3   70.39    7.50
   1   4   3   58.79    5.70
   1   4   3   78.09    7.20
   1   4   3   70.09    9.60
   1   4   3   59.79    7.10
   1   4   3   76.69    7.10
   1   4   3   75.29    6.70
   1   4   3   67.19    7.50
   1   4   3   70.19    7.80
  -2  -4  -3  150.58    9.90
  -2  -4  -3  150.78    8.40
  -2  -4  -3  156.08   10.20
  -2  -4  -3  149.59   11.10
  -2  -4  -3  173.48   13.70
  -2  -4  -3  149.99   13.50
   2   4   3  146.39   11.10
   2   4   3  158.28   10.60
   2   4   3  166.08   11.30
   2   4   3  148.79   13.80
   2   4   3  148.39   11.50
   2   4   3  166.48   10.40
   2   4   3  154.98   11.00
  -3  -4  -3  277.67   14.50
  -3  -4  -3  311.97   19.80
  -3  -4  -3  266.57   14.60
  -3  -4  -3  274.17   18.20
   3   4   3  248.58   15.80
   3   4   3  303.07   20.40
   3   4   3  284.97   19.70
   3   4   3  273.37   16.10
   3   4   3  304.87   20.10
   3   4   3  276.07   15.30
   3   4   3  281.67   15.70
   3   4   3  272.87   16.90
  -4  -4  -3  141.69   15.20
  -4  -4  -3  116.59    7.50
  -4  -4  -3  130.29    7.50
   4   4   3  127.69   13.90
   4   4   3  132.09   13.50
   4   4   3  136.79   12.50
  -5  -4  -3   16.10    4.30
  -5  -4  -3   11.40    8.00
  -5  -4  -3   21.90    5.60
  -5  -4  -3    8.50    7.60
   5   4   3   11.10    7.50
   5   4   3    5.30    8.20
  -6  -4  -3   30.90   10.50
  -6  -4  -3   23.10   10.10
   6   4   3   17.80   11.20
   6   4   3   32.20   10.80
  10  -5  -3   60.09    9.90
 -10   5   3   96.69   14.80
   9  -5  -3    3.20    4.80
  -9   5   3    6.60    6.70
   8  -5  -3    2.50    4.10
  -8   5   3    3.00    5.40
  -8   5   3    1.40    4.90
  -8   5   3   -5.50    4.90
   7  -5  -3   71.19    6.80
   7  -5  -3   78.19    7.00
  -7   5   3   78.59    9.00
  -7   5   3   77.69   10.00
  -7   5   3   90.09    9.50
  -7   5   3   72.19    8.70
  -7   5   3   84.29    9.10
   6  -5  -3  208.88    8.30
   6  -5  -3  220.68    8.30
   6  -5  -3  216.08    9.20
  -6   5   3  201.08   10.90
  -6   5   3  219.78   12.90
  -6   5   3  210.18   11.30
  -6   5   3  210.28   11.40
  -5   5   3   14.30    3.60
  -5   5   3   21.70    2.90
  -5   5   3   17.40    3.50
  -5   5   3   20.70    4.00
  -5   5   3   13.20    3.40
  -4   5   3  635.24   17.60
  -4   5   3  759.02   19.50
  -4   5   3  645.34   18.00
  -4   5   3  637.44   16.90
  -4   5   3  657.43   18.00
  -4   5   3  663.43   17.20
  -3   5   3   18.30    2.80
  -3   5   3   23.20    2.80
  -3   5   3   29.30    2.80
  -3   5   3   28.40    4.80
  -3   5   3   28.50    3.00
  -3   5   3   22.80    3.30
  -3   5   3   26.90    2.60
  -3   5   3   23.20    5.40
  -2   5   3   16.30    5.00
   1  -5  -3   23.30    5.60
   1  -5  -3   26.40    4.00
  -1   5   3   30.90    4.10
  -1   5   3   27.40    3.90
  -1   5   3   19.00    3.30
  -1   5   3   30.40    3.70
  -1   5   3   17.80    5.30
  -1   5   3   20.30    3.60
   0  -5  -3  115.29    7.10
   0  -5  -3  106.79   11.40
   0  -5  -3  109.49    5.00
   0  -5  -3  108.09   10.80
   0  -5  -3  103.29    7.70
   0  -5  -3   96.19    6.40
   0   5   3   98.09    7.40
   0   5   3  108.49    7.90
   0   5   3  106.39    7.10
   0   5   3   88.79    5.90
   0   5   3   99.29    8.00
   0   5   3   96.29    7.40
   0   5   3  100.59    6.50
   0   5   3  110.79   11.00
  -1  -5  -3  280.77   13.80
  -1  -5  -3  270.37   16.70
  -1  -5  -3  302.17   18.70
  -1  -5  -3  287.77   12.50
  -1  -5  -3  283.17   12.40
   1   5   3  299.97   13.90
   1   5   3  266.47   12.50
   1   5   3  299.77   14.30
   1   5   3  286.07   14.00
   1   5   3  301.37   18.70
   1   5   3  295.97   13.50
   1   5   3  262.17   14.10
  -2  -5  -3  131.69   14.10
  -2  -5  -3  146.39   10.10
  -2  -5  -3  148.09   11.80
  -2  -5  -3  169.38   14.30
   2   5   3  152.18   11.30
   2   5   3  136.79   12.20
   2   5   3  150.58   11.80
   2   5   3  157.98   15.80
   2   5   3  155.18   12.20
   2   5   3  150.18   18.50
   2   5   3  166.08   17.60
  -3  -5  -3  420.46   20.30
  -3  -5  -3  385.46   22.60
   3   5   3  373.16   19.60
   3   5   3  383.46   21.00
  -4  -5  -3   -1.80    6.20
  -4  -5  -3    3.30    6.60
   4   5   3    0.30    6.40
   4   5   3    1.40    6.20
  -5  -5  -3    7.30    9.00
  -5  -5  -3    6.40    7.40
   5   5   3   22.20    8.80
  10  -6  -3  105.69   10.40
 -10   6   3  101.59   13.80
   9  -6  -3   47.50    7.30
  -9   6   3   49.00    9.50
   8  -6  -3    2.00    3.30
  -8   6   3   -1.10    5.00
  -8   6   3   -0.60    4.40
  -7   6   3   10.10    5.20
  -7   6   3    2.00    3.80
  -6   6   3   67.79    6.90
  -6   6   3   82.39    7.10
  -6   6   3   65.79    6.60
  -5   6   3   13.00    3.20
  -5   6   3    6.10    2.80
  -5   6   3   10.70    3.00
  -5   6   3   13.60    3.20
  -5   6   3    8.70    2.60
  -4   6   3   35.20    2.70
  -4   6   3   29.10    5.90
  -4   6   3   36.30    5.10
  -3   6   3   61.89    6.80
  -3   6   3   68.59    8.80
  -3   6   3   75.19    5.40
  -3   6   3   71.69    5.20
  -3   6   3   65.19    4.90
  -2   6   3   79.89    5.10
  -2   6   3   92.39    4.90
  -2   6   3   79.29    5.10
  -2   6   3   82.89    7.60
  -2   6   3   91.29    5.00
  -2   6   3   92.69    5.60
  -2   6   3   67.79    9.00
   1  -6  -3  255.77   14.90
   1  -6  -3  255.57   10.70
  -1   6   3  241.68   10.10
  -1   6   3  258.67   10.70
  -1   6   3  255.87   10.70
  -1   6   3  232.28   10.90
  -1   6   3  238.78   10.60
  -1   6   3  280.77   16.90
   0  -6  -3  134.29    7.30
   0  -6  -3  129.69    9.50
   0  -6  -3  138.59    7.00
   0  -6  -3  134.19   13.30
   0  -6  -3  142.19   12.40
   0   6   3  160.18   10.30
   0   6   3  127.29   13.30
   0   6   3  125.09    9.20
   0   6   3  134.89    9.70
   0   6   3  125.59    9.10
  -1  -6  -3   94.69   12.30
  -1  -6  -3   91.19    9.50
  -1  -6  -3   62.19   10.80
  -1  -6  -3   93.89    7.40
   1   6   3   89.99    9.60
   1   6   3   94.39    9.50
   1   6   3   77.39    7.60
  -2  -6  -3   60.39   11.30
  -2  -6  -3   65.49    9.90
   2   6   3   49.70    8.90
   2   6   3   80.09   10.60
  -3  -6  -3  122.89   13.20
  -3  -6  -3  100.19   14.40
   3   6   3   93.49   11.90
   3   6   3   75.59   12.40
  -4  -6  -3   70.59   13.30
  -4  -6  -3   74.39   12.70
   4   6   3   90.99   13.50
  10  -7  -3   82.29    7.50
 -10   7   3   85.29   13.10
  -9   7   3    7.10    6.50
  -8   7   3    7.60    5.60
  -7   7   3    9.40    3.90
  -7   7   3    8.50    4.50
  -6   7   3    7.70    4.70
  -6   7   3    7.70    3.00
  -6   7   3    7.30    3.50
  -6   7   3    2.60    2.60
  -5   7   3   82.49    9.40
  -5   7   3   84.19    5.10
  -5   7   3   93.29    5.20
  -4   7   3   46.60    4.00
  -4   7   3   33.50    6.70
  -3   7   3    4.40    4.30
  -3   7   3    0.40    2.70
  -3   7   3    5.00    3.00
   2  -7  -3   99.69    6.50
   2  -7  -3  106.69   10.90
  -2   7   3   98.19   11.60
  -2   7   3  105.69    6.30
  -2   7   3   83.79    8.40
  -2   7   3  110.69    6.30
  -2   7   3  102.39    6.00
  -2   7   3   96.69    6.50
   1  -7  -3  132.59   12.80
   1  -7  -3  105.19    7.90
  -1   7   3  126.09    8.40
  -1   7   3  143.09    8.80
  -1   7   3  113.89   10.90
  -1   7   3  133.29   13.80
  -1   7   3  119.69    8.60
   0  -7  -3   17.60    3.70
   0  -7  -3   28.90    8.20
   0  -7  -3   26.60    3.70
   0  -7  -3   31.40    5.80
   0   7   3   17.50    5.70
   0   7   3   22.20    5.60
   0   7   3   25.80    7.20
  -1  -7  -3   32.00   10.30
  -1  -7  -3   40.60    7.70
   1   7   3   40.90    7.80
   1   7   3   46.30    8.10
  -2  -7  -3  200.18   17.80
  -2  -7  -3  220.18   15.60
   2   7   3  205.38   15.20
  -3  -7  -3   19.30    8.10
  -3  -7  -3   24.20   10.20
   3   7   3   34.90    9.20
  -9   8   3   81.09   10.80
  -8   8   3   48.30    7.60
  -7   8   3    9.40    3.50
  -7   8   3    4.10    4.30
  -6   8   3    6.20    3.10
  -5   8   3   32.70    7.20
  -4   8   3    4.30    4.70
  -3   8   3  199.48    7.70
  -3   8   3  215.08   15.10
  -3   8   3  218.88   15.90
  -2   8   3    4.80    6.00
  -2   8   3    0.90    2.40
  -2   8   3   -3.70    2.80
  -2   8   3    3.40    2.70
  -2   8   3   -3.90    3.60
   1  -8  -3   72.79    9.80
   1  -8  -3   71.59   11.20
  -1   8   3   66.99    7.60
  -1   8   3   59.79    9.60
  -1   8   3   50.59    7.10
   0  -8  -3   -1.40    6.50
   0  -8  -3    4.10    4.10
   0   8   3   -4.70    3.90
   0   8   3   -4.10    4.40
  -1  -8  -3    6.50    4.50
  -1  -8  -3    1.50    7.30
   1   8   3    4.60    6.10
  -2  -8  -3    3.00    7.80
  -2  -8  -3    1.90    6.50
   2   8   3   12.30    6.70
  -8   9   3   18.70    5.40
  -7   9   3   19.90    4.70
  -6   9   3   16.30    3.40
  -4   9   3   52.69    9.20
  -3   9   3    8.80    3.30
  -2   9   3   34.60    5.60
  -2   9   3   52.69    5.70
   1  -9  -3   24.30    8.70
  -1   9   3   13.30    5.30
   0  -9  -3   11.30    7.70
   0   9   3   -4.60    4.50
  -1  -9  -3  145.09   17.80
   1   9   3  102.49   12.70
  -7  10   3   55.49    6.00
  -3  10   3   10.90    3.90
  -2  10   3   15.00    5.30
  -1  10   3   27.60    6.90
   0  11  -4    0.10    7.30
   0  11  -4   -0.70    6.50
   0 -11   4   10.30    7.30
  -1  11  -4   22.80    7.00
  -1  11  -4   21.40    9.00
   1 -11   4   21.90    8.00
  -2  11  -4    1.90    4.60
  -2  11  -4   -4.40    5.90
  -3  11  -4   35.00    9.40
  -3  11  -4   36.50    8.60
  -3  11  -4   32.00    6.80
  -4  11  -4   -0.80    5.30
  -4  11  -4    2.60    4.20
  -5  11  -4    0.80    5.70
  -5  11  -4   -1.00    4.00
  -6  11  -4   15.00    7.10
  -6  11  -4   23.80    6.40
   2  10  -4    8.60    7.40
   2  10  -4    1.60    7.30
   2  10  -4   11.50    7.80
  -2 -10   4   16.40    9.00
   1  10  -4  168.28   15.60
   1  10  -4  157.38   17.40
   1  10  -4  155.38   14.50
  -1 -10   4  172.88   15.90
   0  10  -4   11.60    5.90
   0  10  -4   -2.00    5.90
   0  10  -4   -1.80    6.60
   0 -10   4   -2.10    5.20
  -1  10  -4   -2.00    4.30
  -1  10  -4    8.40    6.10
  -1  10  -4   -6.30    5.20
   1 -10   4    1.00    5.40
  -2  10  -4  160.48   14.70
  -2  10  -4  136.09   12.90
  -2  10  -4  128.99   10.30
  -3  10  -4   27.50    8.00
  -3  10  -4   34.30    7.90
  -3  10  -4   33.00    6.40
  -4  10  -4    5.00    5.80
  -4  10  -4    0.80    4.00
  -4  10  -4    2.20    5.30
  -5  10  -4   -0.60    5.00
  -5  10  -4    3.10    4.40
  -5  10  -4    9.00    6.20
  -6  10  -4   71.39    8.90
  -6  10  -4   91.49   12.50
  -7  10  -4   48.80    8.10
   3   9  -4   44.70   11.10
   3   9  -4   39.90   10.00
  -3  -9   4   45.60   10.70
   2   9  -4    4.50    6.10
   2   9  -4   16.90    8.60
  -2  -9   4   -0.50    5.90
   1   9  -4    3.90    6.70
   1   9  -4    3.00    5.40
   1   9  -4   13.00    7.60
  -1  -9   4   13.00    7.10
   0   9  -4   -1.60    4.40
   0   9  -4   22.40    7.20
   0   9  -4   10.10    6.20
   0   9  -4    5.50    5.90
   0   9  -4   10.80    5.70
   0  -9   4   16.50    7.30
   0  -9   4   10.60    6.10
  -1   9  -4   10.70    5.60
  -1   9  -4    8.10    4.50
  -1   9  -4    4.00    5.30
  -1   9  -4    9.00    4.80
  -1   9  -4    3.10    5.00
  -1   9  -4   -1.60    5.60
   1  -9   4    3.90    5.00
   1  -9   4    6.20    6.00
  -2   9  -4   70.29   10.10
  -2   9  -4   64.89    7.70
  -2   9  -4   61.59    9.80
  -2   9  -4   57.19    9.20
  -2   9  -4   70.79    7.90
   2  -9   4   66.19   10.60
  -3   9  -4  124.49   11.00
  -3   9  -4  115.19    9.20
  -3   9  -4  116.89   11.40
  -3   9  -4  117.29   11.50
  -3   9  -4  122.49    9.00
   3  -9   4  123.59   12.00
  -4   9  -4    6.00    5.60
  -4   9  -4    6.30    3.60
  -4   9  -4    0.90    4.30
  -4   9  -4    4.30    4.90
  -5   9  -4   51.69    7.50
  -5   9  -4   45.20    8.40
  -5   9  -4   66.49   10.80
  -5   9  -4   47.00    7.40
  -6   9  -4   40.20    7.10
  -6   9  -4   30.10    7.90
  -7   9  -4  120.39   11.80
  -8   9  -4   10.70    6.50
   8  -9   4    1.10    3.70
   4   8  -4   -1.50    7.40
   4   8  -4    1.10    7.10
  -4  -8   4   10.10    7.20
   3   8  -4   33.00    9.10
   3   8  -4   36.80    8.80
  -3  -8   4   28.80    8.80
   2   8  -4   79.79   11.20
   2   8  -4  100.59   11.40
   2   8  -4   74.59   11.50
  -2  -8   4   94.39   11.80
   1   8  -4  183.58   14.10
   1   8  -4  168.48   14.60
   1   8  -4  182.58   16.10
   1   8  -4  162.98   11.70
   1   8  -4  180.78   12.80
   1   8  -4  196.28   13.60
  -1  -8   4  194.28   16.20
  -1  -8   4  189.78   15.10
   0   8  -4  114.09   12.10
   0   8  -4   81.39    9.20
   0   8  -4  129.39   12.70
   0   8  -4   89.49    9.80
   0   8  -4  113.09   11.80
   0   8  -4   91.19   10.40
   0  -8   4  112.09   11.90
   0  -8   4  115.99    8.40
   0  -8   4   95.49    7.70
   0  -8   4  104.59   11.20
  -1   8  -4   87.99    8.40
  -1   8  -4   82.29    9.90
  -1   8  -4   95.59   10.30
  -1   8  -4   86.19    8.40
  -1   8  -4   74.49    8.20
  -1   8  -4   82.59   10.30
  -1   8  -4   81.89    9.60
   1  -8   4   77.59   10.00
   1  -8   4   84.19   11.40
   1  -8   4   80.39    6.30
   1  -8   4   77.19    9.30
  -2   8  -4   28.40    7.10
  -2   8  -4   37.80    6.00
  -2   8  -4   41.00    6.30
  -2   8  -4   40.30    7.60
  -2   8  -4   42.40    7.30
  -2   8  -4   36.00    6.20
  -2   8  -4   43.10    6.20
   2  -8   4   35.10    4.90
   2  -8   4   31.80    7.00
   2  -8   4   36.50    5.90
  -3   8  -4   15.50    4.30
  -3   8  -4    4.00    5.10
  -3   8  -4   17.20    4.70
  -3   8  -4   20.50    4.70
  -3   8  -4   19.30    5.50
  -3   8  -4   18.30    6.00
   3  -8   4   17.70    3.40
   3  -8   4   17.60    6.00
  -4   8  -4    3.10    3.60
  -4   8  -4    2.80    4.40
  -4   8  -4    5.30    3.50
  -4   8  -4   -0.40    3.30
  -4   8  -4    0.30    4.50
   4  -8   4   -3.10    4.10
   4  -8   4    1.70    2.80
  -5   8  -4  470.15   19.40
  -5   8  -4  506.35   19.70
  -5   8  -4  486.05   22.00
   5  -8   4  504.35   19.70
   5  -8   4  522.65   18.10
  -6   8  -4   66.69    9.00
  -6   8  -4   74.59   10.30
  -6   8  -4   78.19    9.10
   6  -8   4   76.39    7.00
  -7   8  -4   29.70    7.00
  -7   8  -4   24.30    7.80
   7  -8   4   26.40    5.70
  -8   8  -4    9.00    6.60
   8  -8   4    5.50    4.70
   5   7  -4   46.80   11.70
   5   7  -4   38.30   10.40
  -5  -7   4   36.60   10.70
  -5  -7   4   24.90    9.00
   4   7  -4   17.50    7.70
   4   7  -4   20.30    8.50
   4   7  -4    5.90    7.30
  -4  -7   4    7.90    7.70
   3   7  -4   31.00    8.40
   3   7  -4   26.30    8.90
   3   7  -4   24.30    7.50
  -3  -7   4   20.70    7.80
   2   7  -4  142.69   15.00
   2   7  -4  127.49   13.60
   2   7  -4  149.88   11.50
   2   7  -4  139.09   12.70
   2   7  -4  131.59   11.00
   2   7  -4  132.69   11.70
  -2  -7   4  141.99   14.30
  -2  -7   4  186.08   14.30
   1   7  -4   -0.70    3.20
   1   7  -4    7.40    4.80
   1   7  -4   -1.30    4.40
   1   7  -4    1.90    4.30
   1   7  -4   -1.50    4.30
   1   7  -4    5.90    5.70
   1   7  -4   -0.20    3.30
   1   7  -4    8.10    4.90
   1   7  -4   -7.10    4.60
  -1  -7   4    4.10    5.30
  -1  -7   4    4.40    3.30
  -1  -7   4    1.80    4.90
  -1  -7   4    0.60    3.10
  -1  -7   4    2.00    3.20
   0   7  -4   18.20    5.80
   0   7  -4    7.60    5.00
   0   7  -4   15.80    5.00
   0   7  -4   22.90    4.60
   0   7  -4    6.90    5.10
   0   7  -4    6.60    4.10
   0   7  -4    6.00    4.20
   0   7  -4   13.20    4.80
   0   7  -4    9.20    5.10
   0   7  -4    9.00    3.70
   0  -7   4    7.60    3.30
   0  -7   4   12.00    5.60
   0  -7   4   14.70    6.40
   0  -7   4    9.50    5.30
  -1   7  -4 1192.28   31.70
  -1   7  -4 1157.28   31.60
  -1   7  -4 1126.59   32.60
  -1   7  -4 1207.18   36.30
  -1   7  -4 1140.59   32.80
  -1   7  -4 1197.08   33.40
  -1   7  -4 1161.68   34.20
  -1   7  -4 1134.69   37.00
  -1   7  -4 1089.79   32.60
  -1   7  -4 1128.29   35.50
  -1   7  -4 1137.49   33.70
   1  -7   4 1144.19   34.20
   1  -7   4 1173.08   36.60
   1  -7   4 1232.38   31.80
   1  -7   4 1166.88   36.50
  -2   7  -4    1.70    3.60
  -2   7  -4    1.50    3.50
  -2   7  -4    5.50    4.60
  -2   7  -4    2.80    3.80
  -2   7  -4    7.50    4.50
  -2   7  -4    2.70    2.80
  -2   7  -4   -1.70    2.70
  -2   7  -4    0.00    2.80
  -2   7  -4    5.70    3.60
  -2   7  -4    1.80    2.70
   2  -7   4    3.60    4.50
   2  -7   4    2.90    3.20
   2  -7   4    1.20    3.10
  -3   7  -4  108.09    7.30
  -3   7  -4  119.39   10.40
  -3   7  -4  116.99    8.30
  -3   7  -4  124.59   10.80
  -3   7  -4  121.79    8.40
  -3   7  -4  120.29    8.70
  -3   7  -4  108.39    8.40
  -3   7  -4  132.39   10.00
  -3   7  -4  121.19    8.80
   3  -7   4  116.89   10.10
   3  -7   4  115.09    7.80
  -4   7  -4    7.80    3.90
  -4   7  -4    4.80    4.70
  -4   7  -4    9.70    3.70
  -4   7  -4    6.90    3.80
  -4   7  -4    7.10    3.10
   4  -7   4    6.60    4.50
   4  -7   4   12.20    3.50
  -5   7  -4   10.60    4.00
  -5   7  -4   11.20    5.00
  -5   7  -4    4.60    4.60
  -5   7  -4    4.40    3.80
  -5   7  -4    5.00    4.00
   5  -7   4    2.40    3.50
   5  -7   4   12.10    5.30
   5  -7   4    9.00    3.40
  -6   7  -4  323.47   18.00
  -6   7  -4  359.06   17.30
  -6   7  -4  335.27   17.30
  -6   7  -4  386.16   17.80
   6  -7   4  344.57   15.20
   6  -7   4  339.27   16.30
  -7   7  -4   95.69   11.20
  -7   7  -4   98.89   10.70
  -7   7  -4   80.69   10.40
   7  -7   4   84.19    9.40
  -8   7  -4   -8.30    4.70
   8  -7   4   -2.70    3.70
  -9   7  -4    6.00    7.10
   9  -7   4   10.60    5.90
   6   6  -4  104.69   15.40
   6   6  -4  110.79   16.60
  -6  -6   4  104.69   14.70
  -6  -6   4  126.39   16.20
   5   6  -4   -8.00    7.00
   5   6  -4  -11.20    5.50
   5   6  -4   -2.10    7.30
  -5  -6   4    2.60    2.90
  -5  -6   4   -1.50    6.00
  -5  -6   4    1.80    6.10
   4   6  -4   45.10    9.50
   4   6  -4   45.10    9.60
   4   6  -4   46.30    9.70
   4   6  -4   35.00    8.60
  -4  -6   4   51.49    5.10
  -4  -6   4   56.29   11.20
  -4  -6   4   53.39    9.90
  -4  -6   4   43.80    4.60
   3   6  -4  117.59   16.20
   3   6  -4   84.89   12.00
   3   6  -4   79.69   12.70
   3   6  -4   95.09   10.90
   3   6  -4   98.19   11.40
   3   6  -4  103.69   11.30
   3   6  -4   97.69   10.80
  -3  -6   4   76.29   12.70
  -3  -6   4   92.19   11.30
   2   6  -4   -1.00    4.80
   2   6  -4    7.50    5.70
   2   6  -4    4.00    5.50
   2   6  -4   -0.70    4.00
   2   6  -4   -2.80    4.50
   2   6  -4    7.00    5.60
   2   6  -4    6.50    4.20
   2   6  -4    8.00    4.00
   2   6  -4   -2.70    4.50
  -2  -6   4    2.30    3.20
  -2  -6   4   -2.60    4.30
  -2  -6   4   -3.30    3.00
  -2  -6   4    7.00    5.80
  -2  -6   4    8.80    3.90
   1   6  -4  634.44   22.10
   1   6  -4  586.14   20.50
   1   6  -4  597.04   23.80
   1   6  -4  617.84   21.50
   1   6  -4  558.84   20.70
   1   6  -4  556.84   21.20
   1   6  -4  563.54   23.50
   1   6  -4  593.64   22.70
   1   6  -4  589.04   20.20
   1   6  -4  595.04   22.10
  -1  -6   4  562.64   22.60
  -1  -6   4  587.54   24.20
  -1  -6   4  603.84   20.80
  -1  -6   4  591.54   24.20
  -1  -6   4  569.34   20.30
   0   6  -4   98.89    7.40
   0   6  -4   87.49    7.90
   0   6  -4   99.79    8.30
   0   6  -4   92.49    7.00
   0   6  -4   96.09    7.70
   0   6  -4   99.49    8.20
   0   6  -4  120.79    9.60
   0   6  -4  117.39   10.00
   0   6  -4   92.49    9.10
   0   6  -4   94.59    9.70
   0   6  -4  103.69    8.00
   0  -6   4   93.19    5.50
   0  -6   4   90.79    9.00
   0  -6   4   90.39   10.00
   0  -6   4   86.99    7.90
   0  -6   4  117.89    9.90
  -1   6  -4   30.80    4.90
  -1   6  -4   34.10    5.30
  -1   6  -4   33.50    5.70
  -1   6  -4   26.60    4.40
  -1   6  -4   32.00    6.30
  -1   6  -4   30.00    4.50
  -1   6  -4   32.10    6.20
  -1   6  -4   29.60    5.50
  -1   6  -4   34.90    5.70
  -1   6  -4   32.30    5.10
  -1   6  -4   35.50    5.30
   1  -6   4   33.40    5.20
   1  -6   4   41.10    6.20
   1  -6   4   33.50    4.50
   1  -6   4   31.00    6.00
   1  -6   4   42.40    6.90
  -2   6  -4   -3.50    3.00
  -2   6  -4   -2.90    2.80
  -2   6  -4   -3.50    2.50
  -2   6  -4   -0.20    2.90
  -2   6  -4    0.60    2.30
  -2   6  -4    0.20    2.70
  -2   6  -4    0.30    2.70
  -2   6  -4   -2.90    2.10
  -2   6  -4    0.00    2.80
  -2   6  -4   -0.10    3.50
   2  -6   4    4.60    2.60
   2  -6   4    5.10    3.90
   2  -6   4   -1.40    3.10
   2  -6   4   -0.10    2.20
  -3   6  -4   10.70    4.80
  -3   6  -4   10.10    3.50
  -3   6  -4    7.90    3.60
  -3   6  -4   13.80    4.00
  -3   6  -4    6.00    3.00
  -3   6  -4   11.10    3.00
  -3   6  -4    9.70    3.40
   3  -6   4   10.60    3.60
   3  -6   4   12.20    3.80
   3  -6   4    8.80    4.30
  -4   6  -4   -0.30    3.00
  -4   6  -4    2.70    3.20
  -4   6  -4    3.60    3.20
  -4   6  -4    1.50    2.90
  -4   6  -4    2.00    3.80
  -4   6  -4   -5.10    2.00
  -4   6  -4   -2.60    3.00
   4  -6   4    6.00    2.90
   4  -6   4   -2.10    2.80
   4  -6   4   -1.20    3.50
  -5   6  -4  121.59    9.70
  -5   6  -4  147.49   10.20
  -5   6  -4  127.19   10.10
  -5   6  -4  118.39   10.70
  -5   6  -4  138.89   11.70
  -5   6  -4  116.39   10.00
   5  -6   4  123.19    9.50
   5  -6   4  134.39   10.40
   5  -6   4  125.39    9.40
  -6   6  -4  127.09   10.90
  -6   6  -4  138.09   11.30
  -6   6  -4  109.29   10.80
  -6   6  -4  105.09   11.40
  -6   6  -4  131.79   11.00
   6  -6   4  111.79   10.20
   6  -6   4  106.59    9.20
  -7   6  -4    2.40    5.10
  -7   6  -4    6.10    5.70
   7  -6   4    6.90    5.40
   7  -6   4    2.40    4.50
  -8   6  -4  -11.60    4.90
   8  -6   4    3.50    5.30
  -9   6  -4   22.80    8.80
   9  -6   4    6.20    5.70
   7   5  -4    3.70   13.50
   7   5  -4  -12.90    7.50
  -7  -5   4    4.60    8.00
  -7  -5   4   11.00    8.30
   6   5  -4   -4.30    6.60
   6   5  -4    7.30    7.00
   6   5  -4    1.00    7.30
  -6  -5   4   -1.20    3.40
  -6  -5   4    3.30    6.90
  -6  -5   4    0.00    4.10
  -6  -5   4    0.10    6.20
   5   5  -4   94.69   13.50
   5   5  -4   97.89   13.60
   5   5  -4   90.29   13.40
   5   5  -4   80.59   11.60
  -5  -5   4   82.59   12.30
  -5  -5   4   91.99    8.40
  -5  -5   4   78.09    8.90
  -5  -5   4   88.19   11.90
   4   5  -4   93.99    9.80
   4   5  -4   86.69   12.00
   4   5  -4   94.99   11.30
   4   5  -4   83.09   11.40
   4   5  -4  102.59   12.00
   4   5  -4  119.69   16.80
  -4  -5   4   73.19   10.80
  -4  -5   4   83.69    9.80
  -4  -5   4   92.09    7.50
  -4  -5   4   78.59   12.30
  -4  -5   4   81.69   11.30
  -4  -5   4   96.69    9.50
  -4  -5   4   95.19   10.20
  -4  -5   4   87.29    7.70
   3   5  -4  421.36   19.70
   3   5  -4  394.46   17.90
   3   5  -4  434.26   19.00
   3   5  -4  415.36   18.20
   3   5  -4  359.96   19.60
   3   5  -4  418.36   19.20
   3   5  -4  391.76   19.10
   3   5  -4  392.26   19.00
   3   5  -4  415.76   21.60
  -3  -5   4  379.46   16.50
  -3  -5   4  423.16   18.50
  -3  -5   4  382.36   20.00
  -3  -5   4  355.56   20.20
  -3  -5   4  405.36   19.60
  -3  -5   4  386.16   17.70
  -3  -5   4  388.66   14.00
   2   5  -4    1.20    4.70
   2   5  -4    8.80    4.50
   2   5  -4   -0.40    4.10
   2   5  -4   -1.10    3.70
   2   5  -4   12.30    4.70
   2   5  -4    7.20    4.60
   2   5  -4   14.80    5.10
   2   5  -4    7.60    3.70
   2   5  -4   12.10    4.60
  -2  -5   4    5.30    1.90
  -2  -5   4    7.20    4.90
  -2  -5   4    1.70    3.00
  -2  -5   4    5.10    5.30
  -2  -5   4    6.70    2.20
  -2  -5   4    1.20    4.20
  -2  -5   4    8.90    4.10
  -2  -5   4    4.60    3.90
  -2  -5   4    2.80    4.50
   1   5  -4  188.18   10.10
   1   5  -4  209.78   11.30
   1   5  -4  193.48   11.40
   1   5  -4  192.68   10.70
   1   5  -4  191.78   11.70
   1   5  -4  181.18   12.00
   1   5  -4  195.48   10.20
   1   5  -4  217.18   12.70
   1   5  -4  174.58   10.30
   1   5  -4  193.28   11.30
  -1  -5   4  203.88   12.10
  -1  -5   4  200.18    9.90
  -1  -5   4  215.28   11.20
  -1  -5   4  178.58   12.20
  -1  -5   4  201.48   11.40
  -1  -5   4  202.58   10.50
  -1  -5   4  196.58   12.80
   0   5  -4 1755.32   46.20
   0   5  -4 1726.63   45.30
   0   5  -4 1670.83   42.60
   0   5  -4 1649.33   44.20
   0   5  -4 1685.73   46.50
   0   5  -4 1614.94   42.90
   0   5  -4 1663.93   43.50
   0   5  -4 1748.53   43.60
   0   5  -4 1695.33   43.80
   0   5  -4 1654.73   44.50
   0   5  -4 1719.43   42.40
   0  -5   4 1681.73   43.40
   0  -5   4 1605.44   45.70
   0  -5   4 1704.53   44.90
   0  -5   4 1636.24   45.20
   0  -5   4 1691.73   43.00
  -1   5  -4   30.60    4.40
  -1   5  -4   41.50    5.40
  -1   5  -4   26.00    4.90
  -1   5  -4   51.59    7.00
  -1   5  -4   40.80    5.30
  -1   5  -4   39.40    5.30
  -1   5  -4   37.80    5.50
  -1   5  -4   37.50    4.60
  -1   5  -4   34.40    5.30
  -1   5  -4   35.30    6.00
   1  -5   4   48.30    7.30
   1  -5   4   44.20    4.80
   1  -5   4   38.00    5.50
   1  -5   4   35.60    5.60
   1  -5   4   40.70    6.30
   1  -5   4   39.90    4.90
  -2   5  -4  171.28    9.50
  -2   5  -4  172.78    8.70
  -2   5  -4  177.78    9.90
  -2   5  -4  174.98    8.60
  -2   5  -4  183.48   10.20
  -2   5  -4  182.38    9.30
  -2   5  -4  197.18    9.50
  -2   5  -4  168.78   10.60
   2  -5   4  175.28    8.80
   2  -5   4  173.08    9.70
   2  -5   4  174.28   10.80
   2  -5   4  188.78    8.00
   2  -5   4  181.38    6.80
   2  -5   4  185.08    9.00
  -3   5  -4   -0.60    2.40
  -3   5  -4    3.30    2.70
  -3   5  -4    3.00    2.50
  -3   5  -4    0.30    2.80
  -3   5  -4   -1.00    2.70
  -3   5  -4   -0.60    2.40
  -3   5  -4    0.30    3.20
   3  -5   4   -2.30    2.40
   3  -5   4   -2.40    2.20
   3  -5   4   -0.70    3.00
   3  -5   4    4.30    2.60
   3  -5   4   -1.80    3.20
  -4   5  -4  250.97   12.20
  -4   5  -4  254.47   12.70
  -4   5  -4  270.87   13.70
  -4   5  -4  296.77   13.80
  -4   5  -4  270.87   14.50
  -4   5  -4  241.18   12.50
  -4   5  -4  285.17   13.30
   4  -5   4  266.17   13.10
   4  -5   4  292.87   13.70
   4  -5   4  263.67   12.70
  -5   5  -4   -1.40    3.10
  -5   5  -4    5.50    4.40
  -5   5  -4    6.50    4.40
  -5   5  -4   -0.70    3.40
  -5   5  -4   -2.00    3.30
  -5   5  -4   11.30    5.20
   5  -5   4    3.80    3.30
   5  -5   4    6.40    4.30
   5  -5   4    7.90    4.40
   5  -5   4    0.50    2.60
  -6   5  -4  161.08   12.40
  -6   5  -4  155.68   12.90
  -6   5  -4  167.48   12.80
  -6   5  -4  162.08   12.30
  -6   5  -4  144.99   12.20
   6  -5   4  165.08   12.30
   6  -5   4  166.48   11.70
  -7   5  -4  193.28   15.00
  -7   5  -4  159.28   13.90
   7  -5   4  178.58   13.30
  -8   5  -4   -1.30    5.90
  -8   5  -4    8.60    6.50
   8  -5   4   10.00    6.30
  -9   5  -4   47.20   11.40
   9  -5   4   48.50   10.90
   8   4  -4   -0.30    8.30
   8   4  -4    7.50    8.70
  -8  -4   4   -0.70    7.40
  -8  -4   4    6.40    8.30
   7   4  -4   98.59   14.10
   7   4  -4  136.69   17.30
   7   4  -4  103.09   14.90
  -7  -4   4   82.39   13.70
  -7  -4   4   93.49   14.70
   6   4  -4   19.10    7.90
   6   4  -4   -1.50    5.70
   6   4  -4   10.70    7.20
  -6  -4   4   11.90    7.30
  -6  -4   4    7.80    4.50
  -6  -4   4    3.40    7.10
  -6  -4   4   14.30    6.90
   5   4  -4   -5.60    6.00
   5   4  -4   -5.60    5.60
   5   4  -4    1.60    6.00
   5   4  -4   11.20    6.80
   5   4  -4    4.80    6.40
  -5  -4   4    5.10    5.90
  -5  -4   4    0.80    9.60
  -5  -4   4   -0.30    3.60
  -5  -4   4    0.60    4.30
  -5  -4   4    2.40    5.10
  -5  -4   4   -0.40    4.00
  -5  -4   4    0.00    4.70
  -5  -4   4    3.90    5.90
   4   4  -4   30.20    7.30
   4   4  -4   23.00    7.00
   4   4  -4   29.20    7.70
   4   4  -4   29.70    6.90
   4   4  -4   26.10    5.40
   4   4  -4   34.80    6.50
   4   4  -4   26.10    8.10
   4   4  -4   43.40    8.40
   4   4  -4   25.00    6.90
  -4  -4   4   35.10    7.90
  -4  -4   4   26.50    5.40
  -4  -4   4   28.50    7.70
  -4  -4   4   28.40    5.10
  -4  -4   4   28.60    6.50
  -4  -4   4   26.90    6.90
  -4  -4   4   25.50    6.70
  -4  -4   4   25.50    7.90
   3   4  -4    5.50    5.40
   3   4  -4    7.80    5.40
   3   4  -4    6.10    4.70
   3   4  -4    2.60    3.90
   3   4  -4    4.80    3.80
   3   4  -4    4.80    5.10
   3   4  -4    7.30    3.60
   3   4  -4    1.20    3.80
   3   4  -4   -1.20    4.90
  -3  -4   4    0.20    4.20
  -3  -4   4   -2.40    2.90
  -3  -4   4    7.70    5.10
  -3  -4   4    8.10    5.00
  -3  -4   4   -1.30    3.70
  -3  -4   4    3.10    3.80
  -3  -4   4    6.30    3.30
  -3  -4   4    4.70    2.60
  -3  -4   4   -1.20    4.10
   2   4  -4   88.99    8.10
   2   4  -4  100.89    9.00
   2   4  -4   82.49    8.90
   2   4  -4   98.89    8.10
   2   4  -4   96.49    8.70
   2   4  -4   86.69    9.70
   2   4  -4   97.69    7.70
   2   4  -4   90.29    9.20
   2   4  -4   96.79    9.00
  -2  -4   4  102.89    6.30
  -2  -4   4   95.49    8.70
  -2  -4   4  103.99    7.00
  -2  -4   4   96.19    9.30
  -2  -4   4   89.89   10.40
  -2  -4   4  100.19    9.70
  -2  -4   4  102.59    9.00
  -2  -4   4   92.69    7.60
  -2  -4   4   90.59    8.30
   1   4  -4    3.60    3.70
   1   4  -4   -0.60    2.60
   1   4  -4    7.00    3.00
   1   4  -4   -0.20    1.90
   1   4  -4    3.20    3.40
   1   4  -4    0.90    3.20
   1   4  -4    1.70    3.00
   1   4  -4   -3.80    3.40
   1   4  -4   -1.20    3.00
   1   4  -4   -0.40    2.90
   1   4  -4    1.40    3.40
  -1  -4   4    2.60    2.20
  -1  -4   4    3.10    3.40
  -1  -4   4    0.40    3.30
  -1  -4   4    2.00    3.10
  -1  -4   4    5.90    3.40
  -1  -4   4    3.40    4.10
  -1  -4   4   -1.00    1.40
  -1  -4   4    4.10    3.50
  -1  -4   4   -0.40    2.40
   0   4  -4  240.08   12.70
   0   4  -4  248.78   12.00
   0   4  -4  275.07   11.90
   0   4  -4  258.07   11.40
   0   4  -4  263.77   10.70
   0   4  -4  244.28   11.00
   0   4  -4  254.07   12.30
   0   4  -4  257.27   11.20
   0   4  -4  250.17   11.20
   0   4  -4  251.27   10.50
   0  -4   4  261.57   10.70
   0  -4   4  263.47    7.80
   0  -4   4  271.07    8.20
   0  -4   4  261.67   12.00
   0  -4   4  261.87   11.00
   0  -4   4  253.67   12.60
   0  -4   4  239.58   11.90
  -1   4  -4  397.46   13.60
  -1   4  -4  403.16   14.80
  -1   4  -4  390.36   14.50
  -1   4  -4  361.76   13.70
  -1   4  -4  374.06   15.50
  -1   4  -4  404.56   15.70
  -1   4  -4  400.36   13.50
  -1   4  -4  387.86   15.20
  -1   4  -4  390.06   14.40
  -1   4  -4  383.96   13.90
   1  -4   4  377.66   15.40
   1  -4   4  375.86   13.20
   1  -4   4  397.06   13.20
   1  -4   4  375.16   15.60
   1  -4   4  407.56   14.50
   1  -4   4  377.76   13.80
  -2   4  -4 1736.93   43.50
  -2   4  -4 1745.13   45.20
  -2   4  -4 1760.22   44.00
  -2   4  -4 1724.73   43.10
  -2   4  -4 1761.92   46.30
  -2   4  -4 1718.83   44.50
  -2   4  -4 1676.43   43.60
   2  -4   4 1782.82   44.00
   2  -4   4 1771.82   44.60
   2  -4   4 1729.93   45.20
   2  -4   4 1745.33   42.60
   2  -4   4 1681.03   43.60
   2  -4   4 1718.73   39.10
  -3   4  -4  710.33   22.10
  -3   4  -4  739.83   23.40
  -3   4  -4  726.43   23.80
  -3   4  -4  736.43   22.70
  -3   4  -4  760.32   23.20
  -3   4  -4  681.03   22.60
  -3   4  -4  741.23   24.90
   3  -4   4  709.73   22.50
   3  -4   4  703.43   23.30
   3  -4   4  751.12   21.80
   3  -4   4  666.83   22.20
  -4   4  -4   64.09    7.40
  -4   4  -4   82.89    8.50
  -4   4  -4   62.79    6.90
  -4   4  -4   71.79    7.30
  -4   4  -4   68.29    7.60
  -4   4  -4   67.69    7.40
   4  -4   4   66.99    7.00
   4  -4   4   61.79    7.00
   4  -4   4   67.99    8.00
   4  -4   4   59.49    7.30
   4  -4   4   67.49    4.70
   4  -4   4   68.59    4.50
   4  -4   4   68.59    7.20
  -5   4  -4  220.78   13.70
  -5   4  -4  228.08   14.30
  -5   4  -4  206.78   13.00
  -5   4  -4  243.48   13.40
  -5   4  -4  232.08   14.00
  -5   4  -4  251.37   14.10
   5  -4   4  232.68   13.70
   5  -4   4  253.47    9.90
   5  -4   4  243.38    9.80
   5  -4   4  239.08   13.10
   5  -4   4  270.67   12.90
   5  -4   4  224.38    9.80
  -6   4  -4  140.29   12.50
  -6   4  -4  148.39   12.50
  -6   4  -4  152.08    8.80
  -6   4  -4  151.08   14.60
  -6   4  -4  148.79   11.20
   6  -4   4  157.88    8.80
   6  -4   4  139.89   11.60
   6  -4   4  153.68   10.90
   6  -4   4  152.58   12.30
   6  -4   4  161.08    9.30
   6  -4   4  142.69    8.30
  -7   4  -4    9.00    5.90
  -7   4  -4    1.70    6.10
   7  -4   4   10.20    3.70
   7  -4   4    2.00    3.00
   7  -4   4   12.30    5.70
  -8   4  -4   85.29   13.10
  -8   4  -4   73.19   12.30
   8  -4   4   77.29    7.50
   8  -4   4   75.19   11.50
  -9   4  -4  -12.90    6.70
  -9   4  -4    2.40    7.50
   9  -4   4    3.90    6.60
   8   3  -4   -6.10    6.20
   8   3  -4   -3.50    7.60
  -8  -3   4   -0.30    7.60
  -8  -3   4    3.10    6.40
   7   3  -4    3.30    6.50
   7   3  -4    5.30    7.80
   7   3  -4    9.50    7.40
  -7  -3   4    2.00    6.30
  -7  -3   4   -2.20    6.20
  -7  -3   4   -0.20    7.30
   6   3  -4   42.60    9.30
   6   3  -4   38.70    9.50
   6   3  -4   42.70    9.50
   6   3  -4   45.50    9.30
  -6  -3   4   47.60    7.40
  -6  -3   4   33.70    7.70
  -6  -3   4   39.00    9.50
  -6  -3   4   49.20    7.90
  -6  -3   4   43.80    9.40
  -6  -3   4   32.50    7.80
   5   3  -4  430.06   19.20
   5   3  -4  373.26   20.40
   5   3  -4  432.56   21.30
   5   3  -4  426.26   21.00
   5   3  -4  425.76   20.50
   5   3  -4  434.76   21.40
   5   3  -4  409.76   20.20
  -5  -3   4  399.06   19.60
  -5  -3   4  382.66   20.40
  -5  -3   4  404.06   17.70
  -5  -3   4  406.56   20.30
  -5  -3   4  370.96   22.40
  -5  -3   4  436.86   20.70
  -5  -3   4  403.66   20.00
  -5  -3   4  425.56   21.20
  -5  -3   4  404.26   17.90
   4   3  -4   85.29    9.90
   4   3  -4   76.79   10.10
   4   3  -4   99.89   10.90
   4   3  -4   83.09   10.20
   4   3  -4   90.09    9.90
   4   3  -4   81.49   10.10
   4   3  -4   94.79    9.20
   4   3  -4   89.69    9.70
   4   3  -4  101.99    9.20
  -4  -3   4   87.19    7.70
  -4  -3   4   81.99   10.10
  -4  -3   4   89.99    9.80
  -4  -3   4  110.09   10.00
  -4  -3   4  100.29    9.30
  -4  -3   4   84.39    9.80
  -4  -3   4  101.19   11.30
  -4  -3   4   90.89    8.80
   3   3  -4   97.09    9.30
   3   3  -4  115.89    9.50
   3   3  -4  116.19   10.40
   3   3  -4   97.29    8.90
   3   3  -4  119.69    8.90
   3   3  -4  106.69    9.90
   3   3  -4  113.89    9.90
   3   3  -4  119.79   10.80
   3   3  -4  106.39   10.10
  -3  -3   4  106.39    9.60
  -3  -3   4  110.69   10.60
  -3  -3   4  114.49   10.80
  -3  -3   4  120.29   10.40
  -3  -3   4  125.19    9.70
  -3  -3   4  126.59   10.20
  -3  -3   4  115.89    8.60
  -3  -3   4  117.09    7.90
  -3  -3   4  110.69    8.80
  -3  -3   4  109.99    9.30
   2   3  -4 1607.14   43.60
   2   3  -4 1668.53   44.30
   2   3  -4 1639.54   42.70
   2   3  -4 1649.33   44.50
   2   3  -4 1626.44   42.60
   2   3  -4 1618.84   43.20
   2   3  -4 1583.64   45.20
   2   3  -4 1630.74   43.40
   2   3  -4 1652.93   42.30
  -2  -3   4 1704.73   43.30
  -2  -3   4 1643.64   44.60
  -2  -3   4 1611.14   43.60
  -2  -3   4 1628.74   41.50
  -2  -3   4 1646.34   43.20
  -2  -3   4 1678.03   43.90
  -2  -3   4 1686.43   41.50
  -2  -3   4 1609.94   42.60
  -2  -3   4 1610.44   45.40
   1   3  -4  620.74   20.30
   1   3  -4  627.84   18.90
   1   3  -4  609.54   19.20
   1   3  -4  582.04   19.80
   1   3  -4  627.24   21.00
   1   3  -4  602.64   19.70
   1   3  -4  656.23   19.80
   1   3  -4  595.44   20.60
   1   3  -4  600.74   19.50
   1   3  -4  602.84   20.30
   1   3  -4  621.74   19.30
  -1  -3   4  614.04   19.20
  -1  -3   4  620.54   20.90
  -1  -3   4  641.64   18.10
  -1  -3   4  658.23   20.50
  -1  -3   4  615.64   19.60
  -1  -3   4  613.14   19.60
  -1  -3   4  607.14   20.80
  -1  -3   4  600.24   18.10
  -1  -3   4  586.64   19.80
   0   3  -4   15.40    3.80
   0   3  -4   12.30    3.40
   0   3  -4   12.80    3.40
   0   3  -4   11.50    3.50
   0   3  -4   14.70    3.30
   0   3  -4   12.30    2.90
   0   3  -4    9.60    3.90
   0   3  -4   20.60    4.00
   0   3  -4   18.40    4.00
   0   3  -4   11.90    3.60
   0   3  -4   17.90    3.90
   0  -3   4   12.40    2.30
   0  -3   4    8.80    3.60
   0  -3   4   13.70    2.80
   0  -3   4   12.40    3.60
   0  -3   4   10.00    3.50
   0  -3   4   14.00    3.70
   0  -3   4   13.30    3.10
   0  -3   4   11.30    3.20
   0  -3   4    9.60    3.50
  -1   3  -4  622.74   18.60
  -1   3  -4  600.34   20.40
  -1   3  -4  658.03   19.20
  -1   3  -4  626.94   20.00
  -1   3  -4  613.54   19.80
  -1   3  -4  634.34   18.90
  -1   3  -4  642.14   19.20
  -1   3  -4  598.74   19.30
  -1   3  -4  591.54   18.70
   1  -3   4  637.24   19.20
   1  -3   4  629.64   19.80
   1  -3   4  658.73   20.70
   1  -3   4  608.64   20.10
   1  -3   4  602.54   17.10
   1  -3   4  613.24   18.90
   1  -3   4  622.54   18.60
   1  -3   4  609.84   17.40
  -2   3  -4   77.39    6.20
  -2   3  -4   81.69    7.60
  -2   3  -4   91.89    6.90
  -2   3  -4   75.89    6.90
  -2   3  -4   69.79    6.50
  -2   3  -4   76.29    6.50
  -2   3  -4   77.49    6.30
   2  -3   4   78.59    7.60
   2  -3   4   71.89    7.20
   2  -3   4   69.99    6.40
   2  -3   4   70.29    4.50
   2  -3   4   74.79    6.70
   2  -3   4   70.79    7.20
   2  -3   4   72.29    5.30
   2  -3   4   76.39    5.20
   2  -3   4   79.49    6.30
  -3   3  -4  387.36   14.80
  -3   3  -4  389.76   15.40
  -3   3  -4  378.26   16.00
  -3   3  -4  389.86   16.80
  -3   3  -4  382.66   15.20
  -3   3  -4  390.36   15.70
   3  -3   4  367.96   13.50
   3  -3   4  354.86   15.60
   3  -3   4  379.76   12.00
   3  -3   4  407.86   15.20
   3  -3   4  369.96   13.20
   3  -3   4  412.86   15.50
   3  -3   4  372.56   15.00
  -4   3  -4   42.10    6.20
  -4   3  -4   27.40    5.80
  -4   3  -4   36.50    6.20
  -4   3  -4   42.10    6.70
  -4   3  -4   39.00    6.20
  -4   3  -4   48.20    7.40
   4  -3   4   42.40    5.70
   4  -3   4   44.90    6.40
   4  -3   4   43.70    5.10
   4  -3   4   32.00    5.90
   4  -3   4   48.50    6.70
   4  -3   4   40.90    6.80
   4  -3   4   39.30    5.40
  -5   3  -4   29.70    6.70
  -5   3  -4   39.20    6.90
  -5   3  -4   31.90    5.10
  -5   3  -4   25.40    5.50
  -5   3  -4   32.20    6.40
  -5   3  -4   17.10    5.50
   5  -3   4   35.70    6.90
   5  -3   4   30.00    5.40
   5  -3   4   24.40    4.90
   5  -3   4   30.70    6.50
   5  -3   4   45.20    7.20
   5  -3   4   26.80    6.20
   5  -3   4   27.90    4.80
  -6   3  -4  277.27   17.00
  -6   3  -4  280.87   17.00
  -6   3  -4  259.57   14.90
  -6   3  -4  267.67   16.40
  -6   3  -4  270.47   13.70
   6  -3   4  270.57   14.10
   6  -3   4  298.57   17.00
   6  -3   4  271.17   16.50
   6  -3   4  257.17   15.10
   6  -3   4  280.77   14.00
   6  -3   4  265.17   13.40
  -7   3  -4   33.30    9.00
  -7   3  -4   58.29   10.30
   7  -3   4   34.00    6.20
   7  -3   4   42.70    8.10
   7  -3   4   27.30    5.90
   7  -3   4   43.20    8.70
   7  -3   4   43.10    8.80
  -8   3  -4   24.70    9.30
  -8   3  -4    8.90    7.70
  -8   3  -4   10.80    7.70
   8  -3   4   15.70    7.10
   8  -3   4    9.50    4.80
   8  -3   4   17.00    5.20
  -9   3  -4   -1.50    7.20
  -9   3  -4    1.20    7.60
   9  -3   4   -2.50    6.30
   9   2  -4   39.60   11.50
  -9  -2   4   37.00   11.20
  -9  -2   4   32.80    9.60
   8   2  -4   -1.30    6.60
   8   2  -4   -4.40    7.00
  -8  -2   4    4.30    7.30
  -8  -2   4   -4.10    7.50
  -8  -2   4    7.10    6.70
   7   2  -4  119.19   14.10
   7   2  -4   95.59   14.40
   7   2  -4  102.09   12.80
  -7  -2   4  118.19   14.80
  -7  -2   4  137.89   14.40
  -7  -2   4   99.79   13.60
  -7  -2   4  144.09   13.60
   6   2  -4  338.37   19.00
   6   2  -4  349.47   19.20
   6   2  -4  366.26   20.00
   6   2  -4  366.36   18.00
   6   2  -4  343.57   17.80
   6   2  -4  345.97   19.60
   6   2  -4  320.57   19.60
  -6  -2   4  341.97   17.30
  -6  -2   4  316.67   19.40
  -6  -2   4  299.97   18.60
  -6  -2   4  325.47   19.10
  -6  -2   4  332.07   17.70
  -6  -2   4  335.57   21.70
  -6  -2   4  352.26   17.20
  -6  -2   4  355.66   19.00
  -6  -2   4  353.16   19.50
   5   2  -4  172.98   12.20
   5   2  -4  131.69   10.40
   5   2  -4  153.48   12.00
   5   2  -4  153.48   12.80
   5   2  -4  161.98   11.10
   5   2  -4  143.79   12.10
   5   2  -4  151.38   13.30
   5   2  -4  160.78   12.50
  -5  -2   4  155.18   14.00
  -5  -2   4  159.78   10.90
  -5  -2   4  166.48   12.40
  -5  -2   4  145.19   10.50
  -5  -2   4  157.58   12.50
  -5  -2   4  162.08   11.50
  -5  -2   4  180.38   12.60
  -5  -2   4  126.19   12.20
   4   2  -4  661.33   24.20
   4   2  -4  627.34   23.80
   4   2  -4  635.24   23.20
   4   2  -4  626.54   23.60
   4   2  -4  649.43   22.70
   4   2  -4  625.24   23.70
   4   2  -4  643.74   23.90
  -4  -2   4  683.33   23.70
  -4  -2   4  700.13   26.80
  -4  -2   4  637.54   22.70
  -4  -2   4  678.23   22.90
  -4  -2   4  660.63   23.50
  -4  -2   4  663.93   22.10
  -4  -2   4  678.23   24.60
  -4  -2   4  654.33   23.70
   3   2  -4   86.39    7.50
   3   2  -4   81.39    8.10
   3   2  -4   88.09    8.00
   3   2  -4   70.89    8.90
   3   2  -4   93.59    8.50
   3   2  -4   70.49    7.40
   3   2  -4   77.79    8.20
   3   2  -4   88.99    8.30
  -3  -2   4   85.49    8.30
  -3  -2   4   80.99    7.40
  -3  -2   4   79.69    7.50
  -3  -2   4   77.79    8.60
  -3  -2   4   80.29    8.40
  -3  -2   4   76.89    7.20
  -3  -2   4   72.49    7.90
  -3  -2   4   78.49    6.60
  -3  -2   4   68.39    7.20
  -3  -2   4   74.69    8.00
   2   2  -4  264.67   11.90
   2   2  -4  259.47   11.60
   2   2  -4  277.07   12.40
   2   2  -4  279.37   11.70
   2   2  -4  254.87   11.90
   2   2  -4  240.08   11.80
   2   2  -4  280.67   12.70
   2   2  -4  271.77   12.40
   2   2  -4  310.67   12.90
  -2  -2   4  267.57   12.60
  -2  -2   4  282.07   11.60
  -2  -2   4  267.37   11.80
  -2  -2   4  292.87   13.20
  -2  -2   4  265.87   13.40
  -2  -2   4  276.87   11.10
  -2  -2   4  264.57   12.10
  -2  -2   4  277.77   12.00
  -2  -2   4  284.27   12.20
   1   2  -4    1.10    3.00
   1   2  -4   -2.30    3.20
   1   2  -4   -6.20    2.60
   1   2  -4    4.50    4.70
   1   2  -4    5.30    2.90
   1   2  -4    2.10    2.90
   1   2  -4    5.90    3.00
   1   2  -4    3.30    2.50
   1   2  -4    0.10    2.20
   1   2  -4   -1.70    2.40
   1   2  -4    1.20    3.00
  -1  -2   4   -0.30    1.70
  -1  -2   4    3.50    3.10
  -1  -2   4    4.50    3.10
  -1  -2   4   -1.00    2.50
  -1  -2   4    1.00    2.40
  -1  -2   4    6.60    2.70
  -1  -2   4    2.60    2.30
  -1  -2   4    2.00    3.00
   0   2  -4  578.84   17.20
   0   2  -4  568.04   17.30
   0   2  -4  565.94   18.30
   0   2  -4  583.34   17.90
   0   2  -4  568.04   17.40
   0   2  -4  565.64   18.10
   0   2  -4  520.35   17.30
   0   2  -4  611.94   18.60
   0   2  -4  552.94   17.60
   0   2  -4  554.14   17.20
   0  -2   4  555.34   17.30
   0  -2   4  569.44   17.50
   0  -2   4  558.24   18.20
   0  -2   4  559.24   18.00
   0  -2   4  538.95   17.20
   0  -2   4  574.84   17.50
   0  -2   4  568.14   18.00
   0  -2   4  573.34   16.80
   0  -2   4  572.84   16.90
  -1   2  -4  637.94   20.60
  -1   2  -4  643.94   19.10
  -1   2  -4  652.73   20.40
  -1   2  -4  646.24   19.50
  -1   2  -4  651.63   19.50
  -1   2  -4  631.44   19.30
  -1   2  -4  623.34   19.80
  -1   2  -4  654.63   19.40
   1  -2   4  645.84   20.40
   1  -2   4  640.94   20.40
   1  -2   4  631.24   19.40
   1  -2   4  629.34   19.40
   1  -2   4  631.24   18.90
   1  -2   4  643.34   18.50
   1  -2   4  637.74   20.40
   1  -2   4  632.84   19.60
  -2   2  -4   52.89    5.80
  -2   2  -4   44.40    5.90
  -2   2  -4   44.10    5.70
  -2   2  -4   42.40    5.50
  -2   2  -4   50.89    5.50
  -2   2  -4   59.69    6.20
  -2   2  -4   48.20    6.10
   2  -2   4   42.90    4.80
   2  -2   4   41.20    6.10
   2  -2   4   40.20    6.20
   2  -2   4   48.10    5.40
   2  -2   4   40.80    6.10
   2  -2   4   46.40    5.70
   2  -2   4   53.19    5.50
   2  -2   4   43.00    4.80
  -3   2  -4   22.80    5.40
  -3   2  -4   17.00    4.20
  -3   2  -4   20.40    4.80
  -3   2  -4   35.60    5.80
  -3   2  -4   36.00    6.00
  -3   2  -4   32.70    5.80
   3  -2   4   32.80    5.40
   3  -2   4   17.40    3.50
   3  -2   4   32.50    5.80
   3  -2   4   27.50    5.50
   3  -2   4   24.70    4.20
   3  -2   4   27.70    5.20
   3  -2   4   22.40    3.90
  -4   2  -4   59.29    7.20
  -4   2  -4   68.99    8.10
  -4   2  -4   69.69    7.60
  -4   2  -4   70.49    6.80
  -4   2  -4   64.39    8.00
  -4   2  -4   50.29    7.40
   4  -2   4   64.59    8.40
   4  -2   4   73.59    7.00
   4  -2   4   75.19    7.90
   4  -2   4   70.09    8.10
   4  -2   4   56.29    6.90
   4  -2   4   61.89    7.60
   4  -2   4   58.69    7.20
  -5   2  -4  157.98   10.70
  -5   2  -4  151.98   10.90
  -5   2  -4  178.58   12.90
  -5   2  -4  172.68   12.30
  -5   2  -4  163.58   12.20
  -5   2  -4  156.48   12.10
   5  -2   4  149.88   12.00
   5  -2   4  171.58   11.70
   5  -2   4  162.78   12.00
   5  -2   4  172.88   11.90
   5  -2   4  165.38   12.60
   5  -2   4  166.98   13.30
   5  -2   4  165.68   10.60
  -6   2  -4  275.57   15.40
  -6   2  -4  276.47   17.50
  -6   2  -4  282.17   17.30
  -6   2  -4  280.67   17.70
   6  -2   4  282.27   15.00
   6  -2   4  250.07   16.40
   6  -2   4  271.27   15.00
   6  -2   4  259.37   15.90
   6  -2   4  297.27   17.80
   6  -2   4  267.67   16.60
  -7   2  -4   11.00    6.90
  -7   2  -4    9.70    5.50
  -7   2  -4   14.70    7.40
  -7   2  -4   11.60    7.90
   7  -2   4   12.90    5.40
   7  -2   4   16.50    7.10
   7  -2   4   17.10    7.40
   7  -2   4    3.40    6.20
   7  -2   4    6.10    4.70
  -8   2  -4    2.20    7.10
  -8   2  -4    3.40    6.90
  -8   2  -4   -3.70    6.20
   8  -2   4    3.80    4.20
   8  -2   4    7.30    6.80
  -9   2  -4    0.60    7.50
  -9   2  -4    5.00    7.40
   9  -2   4   -5.40    5.80
   9   1  -4   77.69   13.30
  -9  -1   4  105.59   14.70
  -9  -1   4  102.19   15.20
  -9  -1   4   93.79   12.90
   8   1  -4    1.10    6.90
   8   1  -4   -7.30    5.20
  -8  -1   4    2.30    7.90
  -8  -1   4   -7.50    6.40
  -8  -1   4    8.10    7.20
  -8  -1   4    0.70    6.10
   7   1  -4  185.48   13.10
   7   1  -4  161.58   14.70
   7   1  -4  157.58   14.20
   7   1  -4  160.48   14.60
   7   1  -4  165.48   14.60
   7   1  -4  176.28   12.80
  -7  -1   4  172.78   14.90
  -7  -1   4  183.88   15.70
  -7  -1   4  173.78   15.00
  -7  -1   4  162.08   15.50
  -7  -1   4  141.99   13.80
   6   1  -4   76.59   10.40
   6   1  -4   72.19   10.10
   6   1  -4   73.79    8.70
   6   1  -4   64.89   10.30
   6   1  -4   77.19   10.00
   6   1  -4   73.79   11.40
   6   1  -4   64.69    7.90
  -6  -1   4   83.19   10.40
  -6  -1   4   48.40    7.50
  -6  -1   4   76.89    8.80
  -6  -1   4   78.99    9.80
  -6  -1   4   58.09    9.50
  -6  -1   4   75.29   11.80
  -6  -1   4   73.39   11.00
  -6  -1   4   73.39   11.00
  -6  -1   4   76.49    9.80
   5   1  -4   20.40    5.20
   5   1  -4   15.30    4.80
   5   1  -4   20.20    6.00
   5   1  -4   18.10    6.10
   5   1  -4   24.00    5.90
   5   1  -4   21.30    6.90
   5   1  -4   25.30    6.30
   5   1  -4   18.50    5.80
  -5  -1   4   17.80    5.90
  -5  -1   4   19.10    4.60
  -5  -1   4   22.90    5.40
  -5  -1   4   24.10    5.90
  -5  -1   4   15.20    5.50
  -5  -1   4   18.00    5.90
  -5  -1   4   18.40    6.20
  -5  -1   4   18.50    4.90
   4   1  -4   26.60    5.70
   4   1  -4   23.20    5.10
   4   1  -4   20.40    4.90
   4   1  -4   27.10    5.80
   4   1  -4   20.50    4.50
   4   1  -4   19.50    5.30
   4   1  -4   24.20    4.30
   4   1  -4   19.90    5.30
   4   1  -4   32.80    6.60
  -4  -1   4   28.40    6.00
  -4  -1   4   17.40    4.30
  -4  -1   4   24.70    6.30
  -4  -1   4   30.60    5.90
  -4  -1   4   25.20    5.00
  -4  -1   4   14.60    3.50
  -4  -1   4   20.00    5.20
  -4  -1   4   22.10    5.70
  -4  -1   4   30.30    5.70
   3   1  -4  708.63   21.80
   3   1  -4  716.23   23.10
   3   1  -4  734.93   22.20
   3   1  -4  723.93   22.80
   3   1  -4  755.22   23.70
   3   1  -4  717.63   23.20
   3   1  -4  731.23   22.50
   3   1  -4  729.03   23.00
   3   1  -4  715.63   21.50
  -3  -1   4  705.53   22.60
  -3  -1   4  789.42   23.60
  -3  -1   4  718.33   22.80
  -3  -1   4  707.43   22.10
  -3  -1   4  706.23   22.40
  -3  -1   4  705.73   23.60
  -3  -1   4  671.53   24.40
  -3  -1   4  696.03   22.80
   2   1  -4 1959.60   47.50
   2   1  -4 1968.10   47.30
   2   1  -4 1971.90   46.70
   2   1  -4 1898.81   47.60
   2   1  -4 1935.11   47.80
   2   1  -4 1953.60   48.10
   2   1  -4 1911.61   46.90
   2   1  -4 2005.50   48.20
   2   1  -4 1936.71   48.20
   2   1  -4 1925.01   48.40
  -2  -1   4 1977.30   47.80
  -2  -1   4 1874.31   46.90
  -2  -1   4 1883.01   48.40
  -2  -1   4 1981.40   48.00
  -2  -1   4 1941.71   47.10
  -2  -1   4 1876.81   47.80
  -2  -1   4 2004.80   48.10
  -2  -1   4 1894.51   47.80
   1   1  -4  253.57   10.20
   1   1  -4  256.17   10.20
   1   1  -4  252.87   10.60
   1   1  -4  249.78   10.10
   1   1  -4  245.28   10.60
   1   1  -4  244.38   10.10
   1   1  -4  261.87   10.20
   1   1  -4  257.77   10.80
   1   1  -4  259.37   10.40
  -1  -1   4  251.57   10.30
  -1  -1   4  256.77   10.30
  -1  -1   4  258.67   10.40
  -1  -1   4  241.88    9.40
  -1  -1   4  243.88   10.90
  -1  -1   4  244.58   10.40
  -1  -1   4  241.68   10.40
  -1  -1   4  256.97   10.40
  -1  -1   4  272.77   10.00
  -1  -1   4  267.67   10.30
   0   1  -4  976.80   27.10
   0   1  -4 1018.60   27.60
   0   1  -4  978.20   26.80
   0   1  -4  987.30   26.30
   0   1  -4  988.20   26.90
   0   1  -4 1005.00   26.60
   0   1  -4 1008.00   26.50
   0   1  -4 1020.60   26.60
   0  -1   4 1038.20   27.20
   0  -1   4  987.30   27.00
   0  -1   4  947.21   27.20
   0  -1   4  990.70   27.50
   0  -1   4  993.70   26.70
   0  -1   4  973.00   26.60
  -1   1  -4   26.90    4.60
  -1   1  -4   24.00    4.10
  -1   1  -4   23.90    4.10
  -1   1  -4   21.50    4.10
  -1   1  -4   34.50    4.70
  -1   1  -4   25.40    4.50
  -1   1  -4   25.80    4.10
   1  -1   4   27.50    4.40
   1  -1   4   24.70    4.30
   1  -1   4   26.70    4.30
   1  -1   4   31.60    4.90
   1  -1   4   22.50    3.90
   1  -1   4   20.20    4.30
  -2   1  -4    0.70    2.70
  -2   1  -4    2.70    3.50
  -2   1  -4   -0.20    2.60
  -2   1  -4    0.30    3.10
  -2   1  -4    3.80    3.40
  -2   1  -4    3.40    3.30
  -2   1  -4    2.20    2.60
   2  -1   4   -1.20    2.50
   2  -1   4    0.90    2.50
   2  -1   4   -1.30    3.10
   2  -1   4   -1.00    3.00
   2  -1   4    0.60    2.60
   2  -1   4   -1.40    2.20
   2  -1   4    3.90    3.10
   2  -1   4    5.40    3.50
  -3   1  -4  163.38   10.30
  -3   1  -4  173.38   10.80
  -3   1  -4  167.48   10.00
  -3   1  -4  160.58    9.80
  -3   1  -4  170.08   10.30
  -3   1  -4  161.98   10.60
   3  -1   4  188.38   10.60
   3  -1   4  177.18   10.50
   3  -1   4  167.08   10.60
   3  -1   4  170.98    9.80
   3  -1   4  168.78   11.50
   3  -1   4  170.28   10.40
   3  -1   4  168.38   10.30
  -4   1  -4   11.40    4.00
  -4   1  -4   14.90    3.70
  -4   1  -4   16.60    4.40
  -4   1  -4   22.60    5.90
  -4   1  -4   17.70    5.20
  -4   1  -4   18.20    4.80
   4  -1   4   27.90    5.20
   4  -1   4   16.80    5.10
   4  -1   4    8.10    4.30
   4  -1   4   27.60    6.10
   4  -1   4    8.60    5.00
   4  -1   4   31.90    6.30
   4  -1   4   27.70    6.80
  -5   1  -4  311.87   17.60
  -5   1  -4  337.97   17.20
  -5   1  -4  324.77   17.50
  -5   1  -4  331.77   16.70
  -5   1  -4  310.07   17.70
   5  -1   4  338.17   18.80
   5  -1   4  318.87   17.30
   5  -1   4  339.27   18.00
   5  -1   4  328.47   16.00
   5  -1   4  356.06   18.10
   5  -1   4  312.47   16.20
  -6   1  -4  149.09   12.80
  -6   1  -4  130.89   13.50
  -6   1  -4  153.28   14.20
  -6   1  -4  164.48   15.60
  -6   1  -4  151.28   13.50
   6  -1   4  127.29   13.20
   6  -1   4  147.19   11.50
   6  -1   4  123.99   11.30
   6  -1   4  155.98   14.50
   6  -1   4  146.79   13.10
   6  -1   4  147.49   14.10
  -7   1  -4   20.30    8.40
  -7   1  -4    3.90    7.20
  -7   1  -4    9.10    6.10
  -7   1  -4   12.60    7.30
   7  -1   4   14.80    6.90
   7  -1   4   12.20    6.80
   7  -1   4   14.70    8.20
  -8   1  -4   29.10    9.90
  -8   1  -4   21.10    9.10
   8  -1   4   36.10    9.80
   9   0  -4   58.09   11.90
   9   0  -4   37.60    7.90
  -9   0   4   44.60    9.70
  -9   0   4   53.99   11.10
  -9   0   4   42.70   11.00
  -9   0   4   20.50    9.00
   8   0  -4   71.49   10.30
   8   0  -4   68.49   10.90
   8   0  -4   40.40    8.90
   8   0  -4   78.09   11.80
   8   0  -4   62.59    9.20
  -8   0   4   52.09   11.30
  -8   0   4   44.10   11.00
  -8   0   4   60.89   10.90
  -8   0   4   85.69   11.70
   7   0  -4  256.97   14.60
   7   0  -4  283.97   16.80
   7   0  -4  250.77   16.50
   7   0  -4  234.68   14.00
   7   0  -4  246.78   16.00
   7   0  -4  231.18   16.10
  -7   0   4  253.57   17.70
  -7   0   4  258.87   16.60
  -7   0   4  243.08   14.70
  -7   0   4  251.07   17.60
  -7   0   4  218.18   16.80
  -7   0   4  265.07   18.60
  -7   0   4  257.47   16.60
   6   0  -4    8.30    5.60
   6   0  -4    5.60    5.20
   6   0  -4    7.80    3.60
   6   0  -4   -0.20    3.10
   6   0  -4    4.90    5.00
   6   0  -4   -0.10    4.60
   6   0  -4    5.00    5.60
  -6   0   4    5.30    3.10
  -6   0   4    1.60    5.10
  -6   0   4    6.20    5.50
  -6   0   4    4.80    5.80
  -6   0   4    0.50    4.20
  -6   0   4    3.10    3.30
  -6   0   4    1.40    4.90
  -6   0   4    2.40    4.30
   5   0  -4  232.68   14.20
   5   0  -4  237.88   11.70
   5   0  -4  246.88   12.30
   5   0  -4  225.78   13.30
   5   0  -4  222.38   13.10
   5   0  -4  256.67   13.10
   5   0  -4  226.08   13.10
   5   0  -4  252.77   13.80
   5   0  -4  254.37   11.90
  -5   0   4  249.88   11.50
  -5   0   4  231.98   12.80
  -5   0   4  258.67   14.30
  -5   0   4  249.78   13.00
  -5   0   4  235.18   13.60
  -5   0   4  236.08   12.50
  -5   0   4  250.67   13.30
  -5   0   4  234.38   15.20
   4   0  -4   -0.10    3.70
   4   0  -4    1.10    2.20
   4   0  -4   -1.00    3.70
   4   0  -4    3.90    3.40
   4   0  -4    5.70    3.50
   4   0  -4    7.30    3.70
   4   0  -4    0.20    4.00
   4   0  -4    1.30    3.00
   4   0  -4    2.20    4.40
  -4   0   4    0.10    2.90
  -4   0   4   -4.10    2.90
  -4   0   4   -0.50    2.40
  -4   0   4    4.30    3.30
  -4   0   4   -0.80    2.50
  -4   0   4   -0.30    3.60
  -4   0   4    0.80    2.50
  -4   0   4    5.30    4.50
  -4   0   4   -4.00    3.80
   3   0  -4  635.64   19.60
   3   0  -4  614.44   19.20
   3   0  -4  610.94   20.30
   3   0  -4  638.34   18.90
   3   0  -4  647.24   20.60
   3   0  -4  616.64   18.90
   3   0  -4  644.34   20.30
   3   0  -4  629.04   17.70
   3   0  -4  641.54   20.50
  -3   0   4  641.14   19.80
  -3   0   4  604.14   20.60
  -3   0   4  631.14   19.40
  -3   0   4  677.63   20.70
  -3   0   4  641.14   19.00
  -3   0   4  624.54   19.60
  -3   0   4  633.54   19.90
  -3   0   4  622.04   20.10
   2   0  -4  385.86   13.20
   2   0  -4  391.96   13.80
   2   0  -4  368.36   13.50
   2   0  -4  386.66   13.40
   2   0  -4  373.96   13.10
   2   0  -4  355.06   12.10
   2   0  -4  383.86   12.60
   2   0  -4  366.76   12.60
   2   0  -4  364.96   12.30
   2   0  -4  379.46   13.10
  -2   0   4  372.46   13.10
  -2   0   4  376.16   13.30
  -2   0   4  392.56   12.70
  -2   0   4  386.06   12.10
  -2   0   4  367.26   13.30
  -2   0   4  396.56   13.20
  -2   0   4  406.36   13.00
  -2   0   4  368.26   13.00
  -2   0   4  363.76   13.90
   1   0  -4 1448.46   35.20
   1   0  -4 1412.76   34.60
   1   0  -4 1369.56   35.70
   1   0  -4 1423.46   34.90
   1   0  -4 1432.36   36.40
   1   0  -4 1464.15   35.80
   1   0  -4 1433.06   35.20
   1   0  -4 1483.55   35.60
   1   0  -4 1453.65   33.90
   1   0  -4 1485.85   36.10
  -1   0   4 1432.66   33.90
  -1   0   4 1481.45   35.40
  -1   0   4 1434.66   36.50
  -1   0   4 1326.07   35.40
  -1   0   4 1421.46   36.00
  -1   0   4 1415.26   35.80
  -1   0   4 1418.76   35.80
  -1   0   4 1428.96   35.80
  -1   0   4 1433.96   35.30
  -1   0   4 1451.05   35.20
  -1   0   4 1454.65   36.00
   0   0  -4  116.19    6.50
   0   0  -4   90.19    6.60
   0   0  -4   94.99    6.50
   0   0  -4  105.29    6.80
   0   0  -4  115.39    6.80
   0   0  -4  102.79    6.20
   0   0  -4  106.09    6.10
   0   0   4  106.19    6.80
   0   0   4  102.19    6.70
   0   0   4  107.19    6.30
   0   0   4  105.49    6.70
   0   0   4   90.69    6.60
   0   0   4   97.99    7.00
   0   0   4  121.49    7.50
   0   0   4   92.19    6.40
  -1   0  -4  501.85   17.50
  -1   0  -4  497.05   17.20
  -1   0  -4  467.55   16.00
  -1   0  -4  491.15   15.70
  -1   0  -4  512.45   17.00
  -1   0  -4  507.95   16.70
  -1   0  -4  512.45   16.40
   1   0   4  496.35   17.40
   1   0   4  485.55   16.20
   1   0   4  505.75   17.30
   1   0   4  493.15   17.50
   1   0   4  499.25   17.00
   1   0   4  503.05   16.80
   1   0   4  477.05   16.60
   1   0   4  508.45   16.90
  -2   0  -4 2715.23   66.69
  -2   0  -4 2687.63   65.69
  -2   0  -4 2575.64   66.09
  -2   0  -4 2683.23   65.99
  -2   0  -4 2734.83   65.79
  -2   0  -4 2731.93   65.09
  -2   0  -4 2618.24   66.79
   2   0   4 2728.43   67.19
   2   0   4 2726.63   66.49
   2   0   4 2769.12   67.59
   2   0   4 2830.12   66.39
   2   0   4 2660.43   66.09
   2   0   4 2751.32   66.59
  -3   0  -4  290.37   13.90
  -3   0  -4  304.07   14.90
  -3   0  -4  316.87   14.20
  -3   0  -4  330.87   15.00
  -3   0  -4  307.27   14.00
  -3   0  -4  312.17   15.00
  -3   0  -4  294.27   14.80
   3   0   4  323.97   15.00
   3   0   4  320.57   14.80
   3   0   4  310.27   15.10
   3   0   4  287.47   14.60
   3   0   4  297.87   15.60
   3   0   4  331.17   15.80
  -4   0  -4    7.90    4.30
  -4   0  -4   10.50    4.60
  -4   0  -4   10.30    4.50
  -4   0  -4    6.30    5.30
  -4   0  -4    7.80    4.80
  -4   0  -4   -2.50    3.00
  -4   0  -4    5.90    4.50
   4   0   4   12.20    5.80
   4   0   4   12.40    4.30
   4   0   4    8.00    5.10
   4   0   4   14.30    4.90
   4   0   4    2.10    2.10
   4   0   4    4.00    4.60
   4   0   4    5.40    4.30
  -5   0  -4   10.40    6.00
  -5   0  -4   26.10    7.20
  -5   0  -4   22.80    8.20
  -5   0  -4   27.60    6.80
  -5   0  -4   13.20    5.70
  -5   0  -4   13.90    4.30
  -5   0  -4   20.70    6.70
   5   0   4   20.90    5.70
   5   0   4   19.40    7.50
   5   0   4   19.30    6.70
   5   0   4   37.80    8.90
   5   0   4   19.10    5.70
   5   0   4   16.70    6.30
   5   0   4   20.40    6.40
  -6   0  -4   -1.60    5.60
  -6   0  -4    9.70    6.50
  -6   0  -4   13.50    6.70
  -6   0  -4    4.30    6.60
   6   0   4   18.10    7.50
   6   0   4   24.20    8.10
   6   0   4    4.30    6.00
   6   0   4   41.30    9.20
   6   0   4   18.90    8.50
  -7   0  -4   48.80   10.90
  -7   0  -4   33.10    9.40
   7   0   4   31.80    8.60
   7   0   4   30.80    9.70
  -8   0  -4   18.30    9.20
  -8   0  -4    6.90    7.70
   8   0   4   -6.90    5.90
   8   0   4   13.30    9.10
  10  -1  -4   26.60    9.70
 -10   1   4   -2.40    8.50
 -10   1   4   21.40    9.50
   9  -1  -4    2.30    6.10
   9  -1  -4    3.60    4.00
   9  -1  -4   -2.30    4.10
  -9   1   4   13.80    8.50
  -9   1   4   15.50    8.40
   8  -1  -4   42.30    7.10
   8  -1  -4   50.09    8.80
   8  -1  -4   31.40    9.00
   8  -1  -4   23.50    5.40
  -8   1   4   33.40    9.70
  -8   1   4   70.19   17.00
  -8   1   4   41.50    7.40
  -8   1   4   34.00    9.50
   7  -1  -4   -0.50    4.40
   7  -1  -4    3.30    3.90
   7  -1  -4    2.10    3.20
   7  -1  -4    3.30    4.50
   7  -1  -4    4.30    4.40
   7  -1  -4    3.50    5.10
  -7   1   4    0.80    5.70
  -7   1   4    9.90    6.70
  -7   1   4    5.60    6.10
  -7   1   4   -2.20    2.60
  -7   1   4    4.40    4.90
  -7   1   4    1.00    6.00
  -7   1   4   -0.10    3.80
  -7   1   4   -2.80    4.20
   6  -1  -4  168.38   11.80
   6  -1  -4  162.78    9.40
   6  -1  -4  164.58   11.70
   6  -1  -4  177.98   11.20
   6  -1  -4  161.88    9.90
   6  -1  -4  184.18   11.60
   6  -1  -4  153.18   11.80
  -6   1   4  149.39   10.70
  -6   1   4  172.18   11.70
  -6   1   4  164.08    9.80
  -6   1   4  162.18   12.50
  -6   1   4  178.18   11.80
  -6   1   4  156.68   13.50
  -6   1   4  155.08   12.50
   5  -1  -4    7.00    3.60
   5  -1  -4   12.40    4.80
   5  -1  -4    9.60    4.30
   5  -1  -4   10.30    3.00
   5  -1  -4    5.90    3.20
   5  -1  -4   14.50    4.70
   5  -1  -4    7.00    4.00
  -5   1   4    9.10    4.00
  -5   1   4    3.90    4.40
  -5   1   4    3.30    2.50
  -5   1   4   11.10    3.40
  -5   1   4    5.50    4.60
  -5   1   4    5.80    3.80
  -5   1   4   12.90    4.90
   4  -1  -4  338.17   13.00
   4  -1  -4  343.57   14.10
   4  -1  -4  355.36   14.60
   4  -1  -4  337.97   10.90
   4  -1  -4  325.07   14.70
   4  -1  -4  345.57   11.90
   4  -1  -4  348.37   11.70
   4  -1  -4  373.36   14.70
   4  -1  -4  336.07   13.10
  -4   1   4  355.16   13.20
  -4   1   4  315.87   14.50
  -4   1   4  371.46   14.30
  -4   1   4  363.46   13.50
  -4   1   4  346.97   14.20
  -4   1   4  369.66   13.60
  -4   1   4  356.56   13.10
  -4   1   4  334.07   13.70
   3  -1  -4  519.35   15.90
   3  -1  -4  527.95   17.00
   3  -1  -4  529.95   15.00
   3  -1  -4  518.95   17.10
   3  -1  -4  502.65   13.40
   3  -1  -4  517.35   16.70
   3  -1  -4  543.65   16.10
   3  -1  -4  525.05   17.30
   3  -1  -4  518.65   14.40
   3  -1  -4  517.35   14.40
  -3   1   4  511.25   16.70
  -3   1   4  563.74   16.60
  -3   1   4  545.35   17.20
  -3   1   4  526.85   15.30
  -3   1   4  525.95   16.50
  -3   1   4  515.55   15.90
  -3   1   4  527.35   17.00
  -3   1   4  533.25   16.30
  -3   1   4  512.65   17.60
   2  -1  -4  327.97   10.70
   2  -1  -4  335.07    9.40
   2  -1  -4  343.77   12.10
   2  -1  -4  341.87   11.50
   2  -1  -4  356.66   11.20
   2  -1  -4  344.17    9.90
   2  -1  -4  348.67    9.60
   2  -1  -4  335.27   12.00
   2  -1  -4  336.27   11.70
  -2   1   4  349.87   11.60
  -2   1   4  326.87   11.30
  -2   1   4  349.07   11.70
  -2   1   4  354.96   12.10
  -2   1   4  337.17   11.00
  -2   1   4  348.77   12.00
  -2   1   4  322.97   11.60
  -2   1   4  334.17    9.70
  -2   1   4  339.27   10.60
  -2   1   4  331.87   12.40
  -2   1   4  360.56   12.10
   1  -1  -4    5.30    1.80
   1  -1  -4    6.00    1.60
   1  -1  -4    2.50    2.40
   1  -1  -4    4.60    1.50
   1  -1  -4    5.60    2.50
   1  -1  -4    5.80    2.50
   1  -1  -4    2.80    2.20
   1  -1  -4    3.60    2.50
   1  -1  -4    6.40    2.30
  -1   1   4    1.80    2.30
  -1   1   4    4.00    2.10
  -1   1   4    0.50    2.40
  -1   1   4    5.70    2.10
  -1   1   4    5.50    2.40
  -1   1   4   10.00    2.80
  -1   1   4    5.40    2.40
  -1   1   4   -0.40    2.00
   0  -1  -4 2136.39   51.39
   0  -1  -4 2098.09   51.29
   0  -1  -4 2064.09   48.90
   0  -1  -4 2125.99   48.60
   0  -1  -4 2127.89   50.69
   0  -1  -4 2127.69   49.90
   0  -1  -4 2133.99   51.09
   0   1   4 2035.10   51.59
   0   1   4 2154.88   50.49
   0   1   4 2137.69   50.19
   0   1   4 2096.69   51.09
   0   1   4 2052.19   50.79
   0   1   4 2099.89   50.79
   0   1   4 2099.19   50.69
   0   1   4 2088.79   51.29
   0   1   4 2190.78   53.99
  -1  -1  -4   51.09    4.90
  -1  -1  -4   62.09    6.20
  -1  -1  -4   76.19    6.90
  -1  -1  -4   76.89    6.60
  -1  -1  -4   69.49    6.60
  -1  -1  -4   83.79    5.90
   1   1   4   93.69    7.30
   1   1   4   88.09    6.70
   1   1   4   71.69    7.20
   1   1   4   85.69    6.90
   1   1   4   44.70    5.40
   1   1   4   64.09    6.00
   1   1   4   63.59    7.60
   1   1   4   60.79    5.70
  -2  -1  -4  205.78   10.90
  -2  -1  -4  179.58   10.70
  -2  -1  -4  197.88   10.00
  -2  -1  -4  179.08   10.20
  -2  -1  -4  175.58   11.70
  -2  -1  -4  201.48    9.70
  -2  -1  -4  177.98   11.50
  -2  -1  -4  196.78   11.00
   2   1   4  214.48   10.60
   2   1   4  189.68   11.70
   2   1   4  196.08   12.30
   2   1   4  193.28   11.00
   2   1   4  186.58   10.60
   2   1   4  189.48   10.70
   2   1   4  179.78   10.80
  -3  -1  -4    9.20    4.20
  -3  -1  -4   13.50    5.00
  -3  -1  -4    2.10    4.60
  -3  -1  -4    7.60    3.40
  -3  -1  -4    9.80    5.50
  -3  -1  -4   15.70    4.80
  -3  -1  -4    7.90    4.30
  -3  -1  -4    5.10    2.70
   3   1   4    1.00    3.60
   3   1   4    7.40    4.70
   3   1   4   12.30    4.80
   3   1   4   14.30    5.70
   3   1   4    1.70    3.50
   3   1   4   13.10    5.20
  -4  -1  -4    2.90    3.60
  -4  -1  -4   -2.10    3.70
  -4  -1  -4    1.70    4.70
  -4  -1  -4   -3.00    4.80
  -4  -1  -4    2.00    4.60
  -4  -1  -4   -1.20    4.40
  -4  -1  -4    5.50    3.50
   4   1   4   -0.70    3.70
   4   1   4    4.60    5.30
   4   1   4   -4.50    4.40
   4   1   4   -2.70    2.20
   4   1   4    2.20    3.50
   4   1   4    5.30    5.40
   4   1   4   -4.40    3.60
  -5  -1  -4   56.59   10.60
  -5  -1  -4   35.40    7.50
  -5  -1  -4   61.09   10.40
  -5  -1  -4   54.19    8.30
  -5  -1  -4   51.39    7.50
  -5  -1  -4   45.60    8.40
   5   1   4   65.49   10.60
   5   1   4   51.99   10.00
   5   1   4   30.60    8.10
   5   1   4   45.20    9.10
   5   1   4   38.00    9.60
  -6  -1  -4   -1.70    4.20
  -6  -1  -4    9.40    7.00
  -6  -1  -4    2.80    6.10
   6   1   4   10.00    7.10
   6   1   4    6.80    6.90
   6   1   4   -6.10    4.70
  -7  -1  -4    9.50    8.30
  -7  -1  -4   -0.90    6.40
   7   1   4    8.10    8.00
   7   1   4   14.50    7.90
  10  -2  -4   11.60    7.80
 -10   2   4   11.50    8.70
   9  -2  -4    6.40    3.80
   9  -2  -4   11.20    6.60
  -9   2   4    9.70    7.50
  -9   2   4   10.40    7.30
   8  -2  -4    1.90    2.90
   8  -2  -4   -0.90    2.30
   8  -2  -4   -1.30    5.30
   8  -2  -4    0.20    3.90
  -8   2   4    3.30    6.30
  -8   2   4   -0.60    4.10
  -8   2   4   -3.20    6.50
  -8   2   4    0.10    6.20
   7  -2  -4    0.40    3.40
   7  -2  -4    9.20    4.40
   7  -2  -4   -0.50    4.80
   7  -2  -4    0.80    4.00
   7  -2  -4    6.40    2.60
   7  -2  -4   -0.30    2.50
  -7   2   4    1.70    5.60
  -7   2   4   13.90    6.40
  -7   2   4    3.50    4.90
  -7   2   4    7.00    3.90
  -7   2   4   -7.60    4.80
  -7   2   4    0.00    3.80
  -7   2   4    6.90    6.00
  -7   2   4    0.50    4.50
   6  -2  -4   10.10    2.30
   6  -2  -4    5.00    3.30
   6  -2  -4    0.10    3.30
   6  -2  -4    1.80    2.40
   6  -2  -4    9.00    4.90
  -6   2   4    9.60    4.40
  -6   2   4    5.20    5.30
  -6   2   4    3.70    4.20
  -6   2   4    3.70    4.70
  -6   2   4   10.50    3.40
  -6   2   4    1.00    3.20
  -6   2   4    7.60    4.20
   5  -2  -4   14.00    4.40
   5  -2  -4   12.10    4.40
   5  -2  -4   14.40    3.90
   5  -2  -4   12.00    4.00
   5  -2  -4    8.30    3.20
  -5   2   4   10.00    4.00
  -5   2   4   12.30    3.70
  -5   2   4   10.20    2.20
  -5   2   4    9.50    4.30
  -5   2   4   15.60    5.00
  -5   2   4   13.80    4.10
  -5   2   4   30.20    5.60
   4  -2  -4  686.73   20.80
   4  -2  -4  705.53   20.70
   4  -2  -4  654.03   20.50
   4  -2  -4  639.54   18.50
   4  -2  -4  664.53   17.50
  -4   2   4  679.33   20.20
  -4   2   4  670.33   20.80
  -4   2   4  667.33   20.80
  -4   2   4  666.23   18.60
  -4   2   4  689.03   20.10
  -4   2   4  678.13   19.80
  -4   2   4  644.54   21.30
   3  -2  -4    2.60    2.80
   3  -2  -4    1.10    1.60
   3  -2  -4    2.90    3.60
   3  -2  -4    0.70    2.40
   3  -2  -4   -0.40    2.90
   3  -2  -4   -0.10    2.20
   3  -2  -4   -1.20    2.20
  -3   2   4    6.30    2.20
  -3   2   4    2.60    2.10
  -3   2   4    5.90    2.70
  -3   2   4    2.50    2.20
  -3   2   4    0.60    2.60
  -3   2   4    1.80    2.90
  -3   2   4   -1.50    1.70
  -3   2   4   -2.20    1.90
   2  -2  -4  150.78    7.00
   2  -2  -4  141.89    5.60
   2  -2  -4  131.49    5.90
   2  -2  -4  138.79    5.90
   2  -2  -4  144.49    6.10
   2  -2  -4  146.39    6.60
   2  -2  -4  130.99    6.60
   2  -2  -4  135.89    6.90
  -2   2   4  148.39    7.10
  -2   2   4  138.29    6.90
  -2   2   4  141.89    6.80
  -2   2   4  144.59    5.80
  -2   2   4  151.18    7.00
  -2   2   4  138.89    5.80
  -2   2   4  143.99    6.00
  -2   2   4  144.99    7.10
  -2   2   4  145.29    5.70
  -2   2   4  140.89    6.60
  -2   2   4  138.19    7.20
   1  -2  -4 1571.44   37.40
   1  -2  -4 1513.05   37.60
   1  -2  -4 1495.85   37.90
   1  -2  -4 1461.95   35.40
   1  -2  -4 1546.05   34.60
   1  -2  -4 1532.75   37.40
   1  -2  -4 1541.95   37.20
  -1   2   4 1493.95   36.50
  -1   2   4 1527.45   37.60
  -1   2   4 1528.85   38.60
  -1   2   4 1561.14   36.10
  -1   2   4 1489.75   37.50
  -1   2   4 1534.95   37.90
  -1   2   4 1574.44   37.70
  -1   2   4 1559.64   37.20
   0  -2  -4    5.10    2.70
   0  -2  -4    6.40    2.90
   0  -2  -4    6.30    4.00
   0  -2  -4    3.30    3.00
   0  -2  -4    2.60    2.50
   0   2   4    4.60    3.20
   0   2   4    6.60    3.30
   0   2   4    3.00    1.90
   0   2   4    0.10    2.80
   0   2   4    5.60    2.90
   0   2   4    8.80    2.90
   0   2   4    7.80    3.30
   0   2   4    1.60    2.40
   0   2   4    6.60    2.70
  -1  -2  -4  321.27   12.90
  -1  -2  -4  303.47   12.00
  -1  -2  -4  309.57   14.60
  -1  -2  -4  317.07   15.50
  -1  -2  -4  305.77   10.30
  -1  -2  -4  319.47   10.40
  -1  -2  -4  320.17   13.10
  -1  -2  -4  290.17   13.00
   1   2   4  318.27   13.90
   1   2   4  331.07   16.00
   1   2   4  303.67   12.50
   1   2   4  314.57   13.10
   1   2   4  320.97   12.80
   1   2   4  304.97   13.00
   1   2   4  318.67   13.20
   1   2   4  324.17   13.40
  -2  -2  -4   31.80    4.60
  -2  -2  -4   48.70    6.40
  -2  -2  -4   39.60    7.20
  -2  -2  -4   35.70    6.90
  -2  -2  -4   55.39    7.30
  -2  -2  -4   40.70    4.80
   2   2   4   39.80    6.90
   2   2   4   33.20    6.10
   2   2   4   32.30    5.80
   2   2   4   35.10    6.70
   2   2   4   56.19    6.20
   2   2   4   64.99    8.50
  -3  -2  -4   61.49    7.40
  -3  -2  -4   55.39    6.50
  -3  -2  -4   58.29    8.60
  -3  -2  -4   50.59    7.90
  -3  -2  -4   63.89    6.50
  -3  -2  -4   49.30    7.50
  -3  -2  -4   62.39    8.30
  -3  -2  -4   65.29    9.90
   3   2   4   64.29    9.00
   3   2   4   60.29    8.00
   3   2   4   57.99    8.10
   3   2   4   39.80    7.50
   3   2   4   55.99    8.60
   3   2   4   68.09   10.20
  -4  -2  -4  370.56   17.70
  -4  -2  -4  320.07   17.30
  -4  -2  -4  320.37   19.60
  -4  -2  -4  354.76   15.60
  -4  -2  -4  324.37   15.30
  -4  -2  -4  366.86   20.40
   4   2   4  339.17   20.30
   4   2   4  352.26   19.10
   4   2   4  338.07   17.40
   4   2   4  352.46   18.50
   4   2   4  365.66   19.00
   4   2   4  346.57   19.60
   4   2   4  344.97   18.30
  -5  -2  -4   30.90    8.60
  -5  -2  -4   17.80    6.40
  -5  -2  -4   15.80    4.60
  -5  -2  -4   28.10    5.80
   5   2   4   16.60    8.00
   5   2   4   20.60    7.70
   5   2   4   16.80    6.60
  -6  -2  -4    1.40    6.50
  -6  -2  -4   -6.90    3.10
   6   2   4    2.50    5.90
   6   2   4   -0.70    6.30
   6   2   4    3.90    7.00
  -7  -2  -4   29.00   10.40
   7   2   4   12.90    9.40
   7   2   4    2.60    7.20
  10  -3  -4   81.99   12.60
 -10   3   4   70.79   13.00
   9  -3  -4   26.30    7.70
  -9   3   4   22.40    8.20
  -9   3   4   16.70    8.10
   8  -3  -4    3.30    5.00
   8  -3  -4    7.80    5.00
  -8   3   4    2.00    6.00
  -8   3   4   -6.20    5.30
  -8   3   4   -0.70    6.10
   7  -3  -4   85.09    8.70
   7  -3  -4   54.19    8.20
   7  -3  -4   72.39   11.30
   7  -3  -4   71.59    6.70
  -7   3   4   46.60    7.90
  -7   3   4   52.99    8.60
  -7   3   4   59.19    8.80
  -7   3   4   82.39   10.60
  -7   3   4   77.19    9.30
  -7   3   4   77.39   10.70
  -7   3   4   53.19    8.50
  -7   3   4   51.79    5.80
   6  -3  -4  187.18   11.20
   6  -3  -4  168.58    8.60
   6  -3  -4  209.48    9.00
   6  -3  -4  196.48   11.20
   6  -3  -4  198.08    8.90
  -6   3   4  190.58   11.10
  -6   3   4  205.18   12.80
  -6   3   4  183.18   11.30
  -6   3   4  197.68   12.00
  -6   3   4  172.78   11.10
  -6   3   4  188.28   12.20
   5  -3  -4  244.78    8.90
   5  -3  -4  259.77    8.00
   5  -3  -4  272.07   11.70
   5  -3  -4  277.77   12.20
   5  -3  -4  240.68    8.00
   5  -3  -4  259.37    8.90
   5  -3  -4  260.67   11.50
  -5   3   4  251.57   11.60
  -5   3   4  258.77   11.10
  -5   3   4  269.87   12.30
  -5   3   4  247.88   11.80
  -5   3   4  233.48   12.40
  -5   3   4  266.67   11.20
   4  -3  -4  124.79    7.10
   4  -3  -4  125.89    6.70
   4  -3  -4  127.49    6.90
   4  -3  -4  120.39    6.80
  -4   3   4  114.29    6.80
  -4   3   4  120.29    7.20
  -4   3   4  119.59    5.30
  -4   3   4  103.79    5.90
  -4   3   4  109.79    6.30
  -4   3   4  128.19    8.00
  -4   3   4  118.39    7.20
   3  -3  -4   59.09    4.40
   3  -3  -4   55.79    4.20
   3  -3  -4   63.29    4.80
   3  -3  -4   51.59    4.80
  -3   3   4   59.79    4.20
  -3   3   4   51.89    5.10
  -3   3   4   60.69    4.70
  -3   3   4   61.99    4.80
  -3   3   4   78.59    5.80
  -3   3   4   64.29    5.00
   2  -3  -4    1.10    1.90
   2  -3  -4    1.20    2.70
   2  -3  -4    2.70    1.90
   2  -3  -4    2.30    2.10
   2  -3  -4    1.50    2.20
  -2   3   4    2.60    2.20
  -2   3   4    3.60    1.90
  -2   3   4    1.90    2.00
  -2   3   4    0.80    1.90
  -2   3   4   -0.10    2.00
  -2   3   4    3.90    2.10
   1  -3  -4   37.50    5.50
   1  -3  -4   47.60    4.50
   1  -3  -4   47.40    4.40
   1  -3  -4   48.70    4.60
   1  -3  -4   33.80    4.20
   1  -3  -4   48.30    3.40
  -1   3   4   39.10    4.40
  -1   3   4   39.30    4.80
  -1   3   4   40.80    4.90
  -1   3   4   40.20    4.80
  -1   3   4   42.00    7.00
  -1   3   4   45.50    3.40
  -1   3   4   41.90    4.10
  -1   3   4   42.60    3.70
  -1   3   4   39.40    4.40
   0  -3  -4   -0.50    2.50
   0  -3  -4    0.40    1.90
   0  -3  -4   -4.10    2.10
   0  -3  -4    2.70    3.10
   0  -3  -4    4.90    4.00
   0  -3  -4   -2.10    2.20
   0   3   4    0.40    2.80
   0   3   4   -0.40    2.20
   0   3   4    0.80    3.00
   0   3   4   -2.40    1.80
   0   3   4    1.50    2.00
   0   3   4    2.40    2.50
   0   3   4    0.50    3.60
   0   3   4    0.60    1.70
   0   3   4   -1.90    2.60
  -1  -3  -4 1085.89   36.00
  -1  -3  -4 1092.79   31.30
  -1  -3  -4 1071.39   30.90
  -1  -3  -4 1106.89   34.00
  -1  -3  -4 1091.79   30.70
  -1  -3  -4 1079.19   29.00
   1   3   4 1095.39   31.30
   1   3   4 1058.59   30.50
   1   3   4 1067.29   32.50
   1   3   4 1069.49   35.80
   1   3   4 1110.59   31.10
   1   3   4 1086.09   31.80
   1   3   4 1093.69   31.50
   1   3   4 1128.19   31.70
  -2  -3  -4  652.53   27.40
  -2  -3  -4  668.13   18.30
  -2  -3  -4  627.04   25.60
  -2  -3  -4  673.83   18.10
  -2  -3  -4  710.63   21.90
  -2  -3  -4  715.53   23.50
  -2  -3  -4  673.63   23.30
   2   3   4  625.74   23.60
   2   3   4  692.43   28.00
   2   3   4  678.03   24.00
   2   3   4  684.63   23.90
   2   3   4  634.54   23.80
   2   3   4  681.33   23.20
   2   3   4  645.14   24.60
  -3  -3  -4  345.87   20.00
  -3  -3  -4  306.07   12.60
  -3  -3  -4  313.87   14.70
  -3  -3  -4  323.37   12.60
  -3  -3  -4  374.46   20.10
  -3  -3  -4  320.77   15.90
  -3  -3  -4  338.77   16.50
   3   3   4  327.17   17.10
   3   3   4  332.47   17.20
   3   3   4  300.77   19.10
   3   3   4  322.67   18.40
   3   3   4  317.87   17.60
   3   3   4  304.97   16.70
  -4  -3  -4  178.38   12.20
  -4  -3  -4  208.78   11.00
  -4  -3  -4  194.38   16.60
  -4  -3  -4  195.38   11.00
   4   3   4  217.08   15.00
   4   3   4  197.58   15.40
   4   3   4  176.58   15.70
  -5  -3  -4   11.40    7.40
  -5  -3  -4   13.10    4.50
  -5  -3  -4   18.30    5.10
   5   3   4   16.00    8.30
   5   3   4   17.00    7.80
   5   3   4    8.70    6.70
  -6  -3  -4   20.20    5.80
  -6  -3  -4   21.40    9.60
   6   3   4   27.60    9.80
   6   3   4   32.80   10.40
  10  -4  -4   25.30    7.90
 -10   4   4   42.90   10.70
   9  -4  -4    5.00    5.40
  -9   4   4    3.10    6.40
  -9   4   4    4.50    6.90
  -9   4   4    1.00    5.80
   8  -4  -4   15.00    5.60
  -8   4   4    5.00    6.40
  -8   4   4   17.70    6.80
  -8   4   4   11.70    5.40
  -8   4   4   15.30    6.80
   7  -4  -4   -1.30    3.10
   7  -4  -4    4.00    4.10
   7  -4  -4    2.70    2.20
  -7   4   4    2.50    4.00
  -7   4   4   -1.10    4.40
  -7   4   4    6.30    4.70
  -7   4   4    6.70    5.10
  -7   4   4    3.40    4.00
  -7   4   4   -2.00    3.10
  -7   4   4   14.40    5.90
   6  -4  -4  343.67   13.70
   6  -4  -4  322.37   13.10
   6  -4  -4  321.97   12.80
  -6   4   4  335.37   15.40
  -6   4   4  385.86   15.60
  -6   4   4  373.46   16.00
  -6   4   4  362.66   15.20
  -6   4   4  354.56   14.30
  -6   4   4  347.17   14.20
   5  -4  -4  199.88    8.90
   5  -4  -4  215.28    9.10
   5  -4  -4  179.58    8.10
   5  -4  -4  198.28    8.30
  -5   4   4  202.18   10.20
  -5   4   4  183.38    9.40
  -5   4   4  194.28    8.50
  -5   4   4  173.18   10.20
  -5   4   4  190.88    9.90
  -5   4   4  193.98    8.50
   4  -4  -4   20.90    3.20
   4  -4  -4   21.50    2.60
   4  -4  -4   23.10    2.60
   4  -4  -4   22.10    2.80
  -4   4   4   18.40    3.50
  -4   4   4   17.20    3.20
  -4   4   4   20.20    3.90
  -4   4   4   15.10    3.10
  -3   4   4  666.03   18.40
  -3   4   4  688.13   16.50
  -3   4   4  649.43   18.00
  -3   4   4  682.23   18.20
  -3   4   4  666.43   17.70
  -3   4   4  680.43   18.40
  -3   4   4  654.53   18.80
   2  -4  -4   46.00    3.10
   2  -4  -4   53.99    3.20
   2  -4  -4   40.00    6.30
  -2   4   4   53.99    7.60
  -2   4   4   44.10    3.80
  -2   4   4   43.30    4.10
  -2   4   4   50.89    4.80
  -2   4   4   42.20    4.10
  -2   4   4   53.79    4.50
  -2   4   4   55.19    4.70
   1  -4  -4  471.55   14.10
   1  -4  -4  471.55   17.90
   1  -4  -4  465.85   14.10
   1  -4  -4  479.85   13.40
   1  -4  -4  491.95   14.30
   1  -4  -4  462.85   14.00
  -1   4   4  486.25   15.00
  -1   4   4  506.65   21.30
  -1   4   4  484.05   13.40
  -1   4   4  475.25   16.30
  -1   4   4  488.95   15.60
  -1   4   4  497.75   15.70
  -1   4   4  478.75   13.30
  -1   4   4  484.65   15.40
  -1   4   4  471.35   16.60
   0  -4  -4  148.29   11.10
   0  -4  -4  153.78    8.40
   0  -4  -4  151.38    8.40
   0  -4  -4  146.79    8.30
   0  -4  -4  156.08    8.50
   0  -4  -4  156.18    6.30
   0   4   4  143.69    8.40
   0   4   4  155.78    9.10
   0   4   4  159.48    8.80
   0   4   4  150.78    7.80
   0   4   4  175.78   12.90
   0   4   4  160.38    9.00
   0   4   4  161.08    9.70
   0   4   4  155.78    8.60
  -1  -4  -4    2.00    5.10
  -1  -4  -4    0.00    4.40
  -1  -4  -4    3.50    2.60
  -1  -4  -4    2.10    3.90
  -1  -4  -4    1.50    1.90
  -1  -4  -4   -0.10    1.20
   1   4   4    1.60    3.70
   1   4   4   -0.20    3.50
   1   4   4   -1.10    2.50
   1   4   4    2.20    3.80
   1   4   4   -0.10    3.30
   1   4   4   -0.20    3.20
   1   4   4   -1.00    3.70
   1   4   4   -4.80    2.50
  -2  -4  -4   70.49    7.20
  -2  -4  -4   54.49    7.40
  -2  -4  -4   75.79   11.20
  -2  -4  -4   65.19    6.10
  -2  -4  -4   50.39    9.40
   2   4   4   56.39    9.10
   2   4   4   54.39    7.90
   2   4   4   47.10    8.00
   2   4   4   59.29    8.70
   2   4   4   62.69    7.40
   2   4   4   66.29   11.30
   2   4   4   59.39    8.80
  -3  -4  -4    5.30    6.40
   3   4   4    1.40    4.70
   3   4   4    2.20    5.50
   3   4   4    5.70    5.10
   3   4   4    4.10    5.80
  -4  -4  -4  322.77   22.20
  -4  -4  -4  344.07   12.20
  -4  -4  -4  339.27   12.00
   4   4   4  327.77   20.60
   4   4   4  337.07   21.10
  -5  -4  -4   20.30    9.00
   5   4   4   14.60    8.30
   5   4   4    7.10    7.60
  -6  -4  -4  142.09   17.70
  -6  -4  -4  169.88   19.70
   6   4   4  163.98   18.30
  10  -5  -4   67.89   10.40
 -10   5   4   66.69   12.20
   9  -5  -4    5.10    4.70
  -9   5   4    9.60    7.20
   8  -5  -4   90.39    8.30
  -8   5   4   96.99   12.10
  -8   5   4  100.29   11.00
  -8   5   4   73.39   10.40
   7  -5  -4   39.20    5.70
   7  -5  -4   47.90    5.90
   7  -5  -4   48.70    5.80
  -7   5   4   37.20    6.60
  -7   5   4   52.19    7.90
  -7   5   4   45.00    7.30
   6  -5  -4    1.30    2.50
   6  -5  -4    6.40    2.30
   6  -5  -4    6.70    2.70
  -6   5   4    8.30    4.00
  -6   5   4    2.70    3.90
  -6   5   4    9.00    3.60
  -5   5   4  603.14   18.80
  -5   5   4  612.84   18.50
  -5   5   4  597.94   18.00
  -5   5   4  617.94   19.30
  -4   5   4   28.60    3.90
  -3   5   4  348.27   10.50
  -3   5   4  365.36   11.30
  -3   5   4  323.37   11.30
  -3   5   4  364.76   10.60
  -3   5   4  360.26   17.50
  -3   5   4  349.47   12.90
  -3   5   4  337.57   10.80
  -3   5   4  338.97   11.10
   2  -5  -4   48.70    8.00
  -2   5   4   37.20    4.30
  -2   5   4   32.50    4.20
  -2   5   4   38.00    4.00
  -2   5   4   27.10    3.50
  -2   5   4   33.60    4.00
  -2   5   4   29.00    4.40
  -2   5   4   31.90    5.70
  -2   5   4   25.90    5.80
   1  -5  -4   18.00    3.10
   1  -5  -4   18.10    2.70
   1  -5  -4   12.30    2.60
   1  -5  -4   20.40    3.30
   1  -5  -4   17.10    2.90
   1  -5  -4    8.50    5.20
  -1   5   4   16.20    3.60
  -1   5   4   12.90    3.30
  -1   5   4    9.90    2.40
  -1   5   4   16.60    3.70
  -1   5   4   20.30    5.80
  -1   5   4   21.10    4.00
  -1   5   4   16.10    3.60
  -1   5   4   17.70    2.70
   0  -5  -4    7.00    3.20
   0  -5  -4   13.50    4.20
   0  -5  -4   16.30    5.90
   0  -5  -4    8.30    2.90
   0   5   4    5.40    5.00
   0   5   4    6.80    3.60
   0   5   4    9.10    3.80
   0   5   4    2.60    3.50
   0   5   4   14.00    4.60
   0   5   4   11.40    3.90
   0   5   4    6.80    3.50
   0   5   4   10.40    3.10
  -1  -5  -4  204.48   12.10
  -1  -5  -4  204.88   10.80
  -1  -5  -4  209.98   15.10
  -1  -5  -4  207.58   16.70
  -1  -5  -4  200.08   10.70
   1   5   4  180.98   12.50
   1   5   4  208.38   16.60
   1   5   4  206.98   11.30
   1   5   4  195.58   12.20
   1   5   4  207.58   12.30
   1   5   4  182.48   12.30
   1   5   4  189.08   11.80
  -2  -5  -4   26.10    8.30
  -2  -5  -4   38.70    7.60
   2   5   4   19.90    6.30
   2   5   4   18.30    5.80
   2   5   4   16.20    6.40
   2   5   4   21.90    6.50
  -3  -5  -4   33.20    8.40
  -3  -5  -4   13.40    8.40
   3   5   4   22.50    7.70
   3   5   4   30.00    8.40
  -4  -5  -4   32.50   10.10
  -4  -5  -4   34.70    9.40
   4   5   4   17.90    8.10
   4   5   4   27.10    8.90
  -5  -5  -4  158.88   16.90
  -5  -5  -4  201.68   20.10
   5   5   4  192.28   18.30
  10  -6  -4   57.19    8.40
 -10   6   4   61.89   11.40
   9  -6  -4   69.29    7.30
  -9   6   4   68.79   11.50
   8  -6  -4   55.89    5.50
  -8   6   4   41.80    8.00
  -8   6   4   44.80    7.40
  -7   6   4  344.87   15.60
  -7   6   4  328.47   15.70
  -6   6   4    3.40    3.40
  -6   6   4    8.50    3.40
  -6   6   4    7.40    3.60
  -6   6   4    4.30    3.60
  -5   6   4   22.00    3.90
  -5   6   4   22.50    4.10
  -5   6   4   18.80    3.60
  -5   6   4   25.50    4.00
  -4   6   4   63.79    4.30
  -4   6   4   68.49    4.40
  -4   6   4   66.09    4.60
  -4   6   4   54.59    8.50
  -4   6   4   66.99    6.80
  -4   6   4   58.69    4.90
  -3   6   4   62.69    5.80
  -3   6   4   51.99    4.90
  -3   6   4   49.60    7.70
  -3   6   4   58.39    4.30
  -3   6   4   55.39    4.50
  -3   6   4   60.39    4.50
  -3   6   4   60.29    4.20
  -3   6   4   53.19    4.10
  -3   6   4   65.69    9.20
   2  -6  -4  112.99   10.20
  -2   6   4   81.59    5.70
  -2   6   4   80.09    5.80
  -2   6   4   88.89    5.80
  -2   6   4   93.69    6.40
  -2   6   4   90.89   11.00
  -2   6   4   98.49    6.50
   1  -6  -4   53.39    9.50
   1  -6  -4   47.60    5.10
  -1   6   4   49.99    5.90
  -1   6   4   43.90    6.30
  -1   6   4   60.29    9.90
  -1   6   4   46.80    6.30
   0  -6  -4   -2.70    2.90
   0  -6  -4    3.40    3.00
   0  -6  -4   -1.50    1.90
   0  -6  -4   -1.90    5.00
   0   6   4    6.60    3.80
   0   6   4   -6.90    3.10
   0   6   4    0.40    3.70
   0   6   4   -5.40    4.30
  -1  -6  -4  187.68   16.50
  -1  -6  -4  220.28   12.40
   1   6   4  185.68   11.60
   1   6   4  179.08   13.00
   1   6   4  180.98   12.80
  -2  -6  -4  248.58   15.40
  -2  -6  -4  271.87   19.90
   2   6   4  249.97   16.40
   2   6   4  277.57   17.30
  -3  -6  -4   40.10    9.10
  -3  -6  -4   43.40   11.70
   3   6   4   24.80    8.50
  -4  -6  -4   -1.10    8.40
  -4  -6  -4    8.90    7.80
   4   6   4    1.50    7.10
  -9   7   4   16.90    7.20
  -8   7   4   16.10    5.80
  -7   7   4   23.20    4.90
  -7   7   4   15.70    4.90
  -6   7   4   31.70    5.10
  -6   7   4   23.30    4.40
  -6   7   4   15.30    5.70
  -6   7   4   24.10    3.90
  -5   7   4    2.70    2.10
  -5   7   4    6.90    2.20
  -5   7   4   -0.80    1.50
  -5   7   4    4.20    2.60
  -5   7   4   -0.60    4.00
  -4   7   4   49.80    3.90
  -4   7   4   51.49    8.60
  -4   7   4   55.19    4.10
  -3   7   4  546.25   15.40
  -3   7   4  524.35   18.30
  -3   7   4  537.45   15.30
  -3   7   4  540.75   15.00
  -3   7   4  529.25   15.60
  -3   7   4  565.44   25.60
   2  -7  -4    8.90    5.40
  -2   7   4    7.10    3.10
  -2   7   4   10.90    3.70
  -2   7   4   22.50    5.10
  -2   7   4   23.30    7.10
   1  -7  -4   38.70    8.40
   1  -7  -4   41.50    5.50
  -1   7   4   28.30    5.40
  -1   7   4   34.70    5.60
  -1   7   4   30.70    5.60
   0  -7  -4  144.39   15.90
   0  -7  -4  135.99    7.00
   0  -7  -4  146.89    9.80
   0   7   4  147.39   11.50
   0   7   4  148.59   11.10
  -1  -7  -4   92.59    9.70
  -1  -7  -4   92.99   14.10
   1   7   4   80.49   12.60
   1   7   4   96.89   11.20
  -2  -7  -4    4.00    6.30
  -2  -7  -4    1.30    7.40
   2   7   4   -3.80    5.70
  -3  -7  -4   38.20    9.40
  -3  -7  -4   33.70   10.80
   3   7   4   12.10    7.80
  -9   8   4   -3.30    5.50
  -8   8   4   -4.40    4.20
  -7   8   4    0.30    3.70
  -7   8   4   -2.80    2.50
  -6   8   4   85.19    6.50
  -5   8   4  101.39   11.30
  -4   8   4   26.70    7.10
  -4   8   4   31.10    4.00
  -3   8   4  328.27   11.80
   2  -8  -4   48.60    8.80
  -2   8   4   37.70    5.30
  -2   8   4   40.20    5.70
  -2   8   4   40.90    6.20
   1  -8  -4   15.70    7.70
  -1   8   4   21.00    5.00
  -1   8   4   13.80    5.20
   0  -8  -4    3.20    6.50
   0   8   4   -4.20    4.50
  -1  -8  -4   60.89   12.30
   1   8   4   54.89    9.40
  -2  -8  -4    2.90    9.60
   2   8   4   -2.30    6.20
  -8   9   4   32.20    6.70
  -7   9   4   18.30    4.60
  -6   9   4   15.80    3.30
  -4   9   4   74.49    5.20
  -3   9   4  147.59    8.50
  -2   9   4   27.60    5.60
   1  -9  -4   33.30    9.50
  -1   9   4   38.40    7.40
   0  -9  -4  183.48   18.30
   0   9   4  149.19   13.30
  -4  10   4   68.49    5.80
  -3  10   4   -0.70    3.60
  -2  10   4   20.20    5.90
   0  11  -5   84.89   12.00
   0  11  -5   92.79   14.20
   0  11  -5   93.39   14.10
   0 -11   5   65.09   12.30
  -1  11  -5  119.09   13.90
  -1  11  -5  126.19   14.70
  -1  11  -5  101.59   11.40
  -2  11  -5   46.40    8.20
  -2  11  -5   49.30   10.80
  -2  11  -5   47.50    9.60
  -3  11  -5    0.20    4.50
  -3  11  -5    3.40    6.50
  -3  11  -5   -4.00    5.70
  -4  11  -5    2.40    5.80
  -4  11  -5    2.40    6.30
  -4  11  -5    6.60    5.40
  -5  11  -5    3.10    4.80
  -5  11  -5    1.40    5.80
   2  10  -5   98.99   13.80
   2  10  -5  115.89   15.20
   2  10  -5  107.49   16.10
  -2 -10   5  110.69   15.40
   1  10  -5    6.40    7.40
   1  10  -5    5.60    6.30
   1  10  -5   -3.40    7.00
  -1 -10   5   -0.10    6.30
   0  10  -5   -5.70    5.90
   0  10  -5    4.60    6.60
   0  10  -5   -3.00    5.30
   0 -10   5    9.70    6.40
  -1  10  -5   39.60    8.20
  -1  10  -5   38.90    9.30
  -1  10  -5   38.80    7.80
   1 -10   5   52.09   10.20
  -2  10  -5    7.60    5.60
  -2  10  -5    8.90    6.00
  -2  10  -5    2.40    5.80
   2 -10   5    3.20    6.50
  -3  10  -5    4.30    5.90
  -3  10  -5    8.70    4.90
  -3  10  -5    9.30    6.80
  -4  10  -5    5.80    5.70
  -4  10  -5    4.70    4.90
  -4  10  -5   -5.60    4.60
  -5  10  -5   12.20    6.90
  -5  10  -5    7.30    5.30
  -5  10  -5    8.30    6.70
  -6  10  -5  341.47   17.90
  -6  10  -5  303.07   20.50
  -7  10  -5    4.80    5.80
   3   9  -5   -1.30    6.40
   3   9  -5    0.40    7.00
  -3  -9   5    2.90    6.60
   2   9  -5   10.10    8.00
   2   9  -5    2.40    7.00
   2   9  -5    3.90    7.20
  -2  -9   5    4.10    6.90
   1   9  -5    5.80    5.70
   1   9  -5   -3.50    5.90
   1   9  -5    6.20    6.40
  -1  -9   5    3.20    5.50
   0   9  -5   -1.90    5.50
   0   9  -5    3.00    5.40
   0   9  -5    1.30    4.60
   0   9  -5    2.20    5.10
   0   9  -5   -0.40    5.60
   0  -9   5   -3.50    4.80
   0  -9   5    7.60    5.70
  -1   9  -5   10.70    6.20
  -1   9  -5   -1.60    4.00
  -1   9  -5   -1.20    4.30
  -1   9  -5    1.10    4.10
  -1   9  -5    0.30    4.90
   1  -9   5    0.00    5.30
   1  -9   5    0.90    5.80
  -2   9  -5   32.90    7.40
  -2   9  -5   51.59    9.30
  -2   9  -5   34.80    8.20
  -2   9  -5   46.20    7.40
  -2   9  -5   39.10    6.80
   2  -9   5   36.70    8.40
  -3   9  -5  101.39   11.70
  -3   9  -5   99.99   11.30
  -3   9  -5  101.39    9.20
  -3   9  -5  103.39   10.70
  -3   9  -5   87.99    9.10
   3  -9   5  102.49   11.80
  -4   9  -5  244.48   16.20
  -4   9  -5  233.58   13.80
  -4   9  -5  264.67   17.20
  -4   9  -5  228.98   13.20
   4  -9   5  230.78   16.80
  -5   9  -5   45.80    9.70
  -5   9  -5   46.10    9.20
  -5   9  -5   39.10    9.20
  -5   9  -5   33.50    7.30
  -6   9  -5   33.10    8.20
  -6   9  -5   28.80    7.00
  -7   9  -5  416.96   28.90
  -7   9  -5  336.67   18.90
   7  -9   5  339.57   14.70
  -8   9  -5   -1.40    5.50
   8  -9   5    2.70    4.60
   4   8  -5   26.20    9.40
   4   8  -5   10.70    8.20
  -4  -8   5   15.50    8.30
   3   8  -5    4.00    5.90
   3   8  -5    4.10    7.60
   3   8  -5    7.40    8.60
  -3  -8   5    5.10    6.10
   2   8  -5   20.20    7.70
   2   8  -5   17.70    8.20
   2   8  -5   15.60    6.80
   2   8  -5    5.00    6.40
  -2  -8   5    5.20    5.60
   1   8  -5  110.19   12.40
   1   8  -5  118.09   11.70
   1   8  -5  121.89   13.80
   1   8  -5  118.09   11.20
   1   8  -5  129.19   12.90
  -1  -8   5  116.29   12.60
  -1  -8   5  142.99   13.80
   0   8  -5  424.06   18.70
   0   8  -5  407.56   18.10
   0   8  -5  397.56   20.00
   0   8  -5  398.06   17.60
   0   8  -5  403.76   21.70
   0   8  -5  405.86   20.80
   0   8  -5  415.96   20.60
   0  -8   5  384.46   20.30
   0  -8   5  461.05   22.80
   0  -8   5  421.76   20.70
  -1   8  -5  218.08   12.80
  -1   8  -5  227.88   13.50
  -1   8  -5  199.48   12.20
  -1   8  -5  208.88   14.50
  -1   8  -5  208.38   14.60
  -1   8  -5  214.88   15.10
  -1   8  -5  196.58   12.30
  -1   8  -5  226.98   15.60
   1  -8   5  242.58   16.20
   1  -8   5  230.58   13.60
   1  -8   5  225.18   11.30
   1  -8   5  210.28   15.10
  -2   8  -5  350.56   18.80
  -2   8  -5  317.47   17.50
  -2   8  -5  339.77   15.30
  -2   8  -5  300.87   14.90
  -2   8  -5  329.57   17.10
  -2   8  -5  313.87   15.60
   2  -8   5  334.27   13.40
   2  -8   5  335.27   13.60
   2  -8   5  318.27   17.50
  -3   8  -5  216.98   12.30
  -3   8  -5  225.18   13.50
  -3   8  -5  241.28   12.90
  -3   8  -5  246.38   15.50
  -3   8  -5  217.38   13.80
  -3   8  -5  222.98   15.20
   3  -8   5  227.78   14.40
   3  -8   5  235.88   10.80
  -4   8  -5   -2.70    4.30
  -4   8  -5    0.00    5.20
  -4   8  -5   -1.40    4.00
  -4   8  -5   -2.30    3.30
   4  -8   5    3.50    4.90
  -5   8  -5  107.99   10.20
  -5   8  -5  116.59   10.50
  -5   8  -5  126.69   12.30
   5  -8   5  106.89   10.80
  -6   8  -5   -2.60    4.60
  -6   8  -5    3.00    4.20
  -6   8  -5   -1.40    4.20
   6  -8   5   -3.70    3.90
  -7   8  -5   72.89   11.40
  -7   8  -5   45.10    8.70
   7  -8   5   68.89    8.70
  -8   8  -5    8.60    6.20
   8  -8   5    2.70    4.80
   5   7  -5   53.09   11.90
   5   7  -5   44.20   11.30
  -5  -7   5   54.89   11.80
   4   7  -5   96.69   13.50
   4   7  -5  128.79   14.10
   4   7  -5   89.29   13.30
  -4  -7   5  104.59   13.50
   3   7  -5   50.89    9.80
   3   7  -5   40.30    9.30
   3   7  -5   56.79   10.30
  -3  -7   5   58.49   10.50
   2   7  -5   79.89    9.60
   2   7  -5   77.69   10.40
   2   7  -5   88.29   11.00
   2   7  -5   91.49   11.50
   2   7  -5   75.39   11.80
   2   7  -5   81.79   12.40
  -2  -7   5   86.69   12.30
  -2  -7   5   66.89   10.30
   1   7  -5   24.60    6.60
   1   7  -5   22.10    6.80
   1   7  -5   14.90    6.50
   1   7  -5   11.60    6.50
   1   7  -5   13.60    5.10
   1   7  -5   10.70    4.60
   1   7  -5   14.90    6.00
   1   7  -5   10.10    5.40
   1   7  -5   14.80    6.10
   1   7  -5   17.80    5.20
  -1  -7   5   12.70    6.20
  -1  -7   5   22.70    7.20
  -1  -7   5   19.10    7.30
  -1  -7   5    8.70    4.10
   0   7  -5   79.79    9.60
   0   7  -5   71.99    7.60
   0   7  -5   69.09    8.50
   0   7  -5   76.99    8.50
   0   7  -5   89.99    8.00
   0   7  -5  101.99   10.40
   0   7  -5   88.99    9.00
   0   7  -5   95.69   10.90
   0   7  -5   73.49    8.30
   0   7  -5   88.89   10.70
   0  -7   5   70.99   10.60
   0  -7   5   83.19    7.90
   0  -7   5   83.39    9.60
   0  -7   5   71.89    9.90
  -1   7  -5   74.99    9.30
  -1   7  -5   74.29    9.70
  -1   7  -5   72.39    7.00
  -1   7  -5   68.09    7.50
  -1   7  -5   83.49    7.30
  -1   7  -5   60.59    9.10
  -1   7  -5   74.59    7.70
  -1   7  -5   78.49    8.20
  -1   7  -5   73.29    7.90
   1  -7   5   77.89    9.60
   1  -7   5   68.19    7.00
   1  -7   5   74.19   10.20
   1  -7   5   68.99    8.40
  -2   7  -5  407.36   16.50
  -2   7  -5  376.86   16.40
  -2   7  -5  370.36   15.00
  -2   7  -5  411.16   19.40
  -2   7  -5  388.66   17.00
  -2   7  -5  366.56   17.60
  -2   7  -5  435.56   16.90
  -2   7  -5  370.66   15.20
  -2   7  -5  389.96   18.50
   2  -7   5  383.16   13.60
   2  -7   5  400.46   15.30
   2  -7   5  390.86   18.50
  -3   7  -5   73.99    9.50
  -3   7  -5   71.19    8.10
  -3   7  -5   53.69    7.10
  -3   7  -5   65.79    7.00
  -3   7  -5   63.69    6.90
  -3   7  -5   70.39    7.70
  -3   7  -5   75.69    9.50
  -3   7  -5   65.79    7.90
   3  -7   5   70.69    9.70
   3  -7   5   70.19    6.70
  -4   7  -5   24.60    5.00
  -4   7  -5   19.00    6.30
  -4   7  -5   25.90    5.40
  -4   7  -5   29.00    6.10
  -4   7  -5   32.60    6.10
   4  -7   5   25.60    5.00
   4  -7   5   28.80    5.30
   4  -7   5   21.30    6.10
  -5   7  -5   90.49   10.40
  -5   7  -5   78.79    9.00
  -5   7  -5   68.49    8.90
  -5   7  -5   93.09    9.70
   5  -7   5   76.39    9.30
   5  -7   5   80.29    8.10
  -6   7  -5   42.60    8.80
  -6   7  -5   34.90    7.30
  -6   7  -5   36.70    7.60
   6  -7   5   44.80    8.30
   6  -7   5   40.70    6.80
  -7   7  -5    6.50    8.30
  -7   7  -5    7.50    5.80
  -7   7  -5    8.20    6.00
   7  -7   5   -5.40    4.40
  -8   7  -5   10.00    6.90
   8  -7   5    3.70    5.70
   6   6  -5   57.99   13.00
   6   6  -5   40.10   11.60
   6   6  -5   66.49   13.70
  -6  -6   5   59.09   12.10
  -6  -6   5   40.10   10.40
   5   6  -5    9.20    7.50
   5   6  -5    2.50    7.20
   5   6  -5   -2.90    6.30
  -5  -6   5    0.80    3.10
  -5  -6   5    2.20    3.10
  -5  -6   5   -4.10    5.60
   4   6  -5   -5.40    5.60
   4   6  -5    2.50    6.30
   4   6  -5    7.80    8.00
   4   6  -5   10.60    6.80
  -4  -6   5    4.80    2.70
  -4  -6   5   -0.50    2.60
  -4  -6   5    8.70    7.00
   3   6  -5   24.30    7.40
   3   6  -5   35.70    9.10
   3   6  -5   26.50    5.90
   3   6  -5   13.00    6.60
   3   6  -5   24.10    8.20
   3   6  -5   33.90    8.60
  -3  -6   5   20.90    7.80
  -3  -6   5   25.40    3.60
  -3  -6   5   18.80    6.70
  -3  -6   5   32.00    4.00
   2   6  -5   74.09    9.10
   2   6  -5   58.69    9.40
   2   6  -5   48.80    8.30
   2   6  -5   61.09    9.20
   2   6  -5   39.60    8.20
   2   6  -5   42.00    8.00
   2   6  -5   67.79    9.70
   2   6  -5   43.40    7.40
   2   6  -5   52.89    7.70
  -2  -6   5   51.99    9.20
  -2  -6   5   78.29   11.20
  -2  -6   5   54.39    6.80
  -2  -6   5   47.30    7.10
  -2  -6   5   56.99    9.20
   1   6  -5   16.30    5.30
   1   6  -5   22.60    6.20
   1   6  -5   16.50    4.50
   1   6  -5   26.60    6.00
   1   6  -5   19.00    5.30
   1   6  -5   25.30    7.10
   1   6  -5   15.60    4.90
   1   6  -5   31.10    6.50
   1   6  -5   15.30    5.80
   1   6  -5   10.30    4.90
  -1  -6   5   13.50    6.20
  -1  -6   5   25.80    6.60
  -1  -6   5   18.10    5.10
  -1  -6   5   20.90    4.30
  -1  -6   5   17.20    6.10
  -1  -6   5   15.60    4.50
   0   6  -5  316.97   14.20
   0   6  -5  290.47   16.20
   0   6  -5  282.77   13.60
   0   6  -5  280.27   13.20
   0   6  -5  305.37   15.80
   0   6  -5  284.37   13.80
   0   6  -5  315.47   14.60
   0   6  -5  289.27   15.20
   0   6  -5  297.77   14.00
   0   6  -5  269.37   12.80
   0  -6   5  305.27   13.60
   0  -6   5  308.67   16.30
   0  -6   5  306.77   15.10
   0  -6   5  302.57   15.60
  -1   6  -5   23.50    5.90
  -1   6  -5   26.80    5.50
  -1   6  -5   21.90    6.00
  -1   6  -5   35.00    5.90
  -1   6  -5   16.20    4.20
  -1   6  -5   22.30    5.30
  -1   6  -5   19.10    4.70
  -1   6  -5   28.70    5.50
  -1   6  -5   13.60    3.90
  -1   6  -5   27.30    4.70
   1  -6   5   28.40    5.20
   1  -6   5   19.00    5.40
   1  -6   5   25.40    3.70
   1  -6   5   23.10    5.80
   1  -6   5   21.50    4.70
  -2   6  -5  240.68   11.60
  -2   6  -5  248.78   14.20
  -2   6  -5  254.57   11.50
  -2   6  -5  256.27   13.60
  -2   6  -5  236.78   14.00
  -2   6  -5  260.67   12.80
  -2   6  -5  239.48   12.40
  -2   6  -5  243.38   12.10
  -2   6  -5  263.67   13.20
  -2   6  -5  255.07   12.20
   2  -6   5  273.07    9.60
   2  -6   5  256.87    9.60
   2  -6   5  229.68   13.50
   2  -6   5  230.78   11.80
  -3   6  -5   27.70    5.60
  -3   6  -5   51.69    8.30
  -3   6  -5   33.90    5.90
  -3   6  -5   35.90    6.00
  -3   6  -5   50.39    6.30
  -3   6  -5   44.30    6.50
  -3   6  -5   32.30    5.40
   3  -6   5   46.50    7.40
   3  -6   5   34.40    5.60
   3  -6   5   25.20    3.90
   3  -6   5   31.80    5.40
  -4   6  -5   43.50    6.70
  -4   6  -5   42.90    6.90
  -4   6  -5   49.60    7.10
  -4   6  -5   38.70    7.80
  -4   6  -5   32.60    5.50
  -4   6  -5   54.89    7.60
   4  -6   5   51.49    6.70
   4  -6   5   38.60    6.40
   4  -6   5   39.50    6.80
   4  -6   5   42.70    5.80
  -5   6  -5    0.50    3.60
  -5   6  -5    0.00    4.00
  -5   6  -5    1.00    3.60
  -5   6  -5    3.80    4.20
  -5   6  -5   -2.50    4.70
   5  -6   5    0.70    3.40
   5  -6   5   -3.90    4.30
   5  -6   5    5.20    4.10
  -6   6  -5   16.50    6.20
  -6   6  -5    7.50    6.20
  -6   6  -5   16.30    5.90
  -6   6  -5   17.10    6.10
   6  -6   5   22.70    6.20
   6  -6   5   20.00    6.30
  -7   6  -5   11.70    6.20
  -7   6  -5   26.10    7.60
   7  -6   5   16.00    6.20
   7  -6   5   16.10    6.70
  -8   6  -5    0.50    6.00
   8  -6   5    0.40    4.90
  -9   6  -5   33.20   10.10
   7   5  -5   13.10    9.30
   7   5  -5   18.70    9.10
  -7  -5   5   10.90    7.70
  -7  -5   5   28.30    9.20
   6   5  -5   30.10    9.90
   6   5  -5   18.80    8.80
   6   5  -5   31.90    9.70
   6   5  -5   16.30    8.70
  -6  -5   5   18.30    5.60
  -6  -5   5    1.80    6.50
  -6  -5   5    6.40    7.00
  -6  -5   5   19.00    5.80
   5   5  -5   16.40    8.10
   5   5  -5   25.10    9.00
   5   5  -5   21.00    8.10
   5   5  -5   20.10    7.90
  -5  -5   5   24.70    5.60
  -5  -5   5   21.80    7.60
  -5  -5   5   18.40    7.60
  -5  -5   5   27.30    6.80
   4   5  -5   92.49   12.30
   4   5  -5   98.09   12.30
   4   5  -5   87.39   15.10
   4   5  -5   86.89   11.40
   4   5  -5   76.09    9.30
   4   5  -5   79.69   10.80
  -4  -5   5   74.49    7.30
  -4  -5   5   77.89   10.70
  -4  -5   5   79.69    9.20
  -4  -5   5   83.79   10.00
  -4  -5   5   89.19   13.20
  -4  -5   5   63.19    7.80
   3   5  -5   -0.50    4.50
   3   5  -5   15.90    6.20
   3   5  -5   10.40    5.30
   3   5  -5    8.00    6.00
   3   5  -5   12.40    5.70
   3   5  -5    3.00    3.90
   3   5  -5    5.10    3.50
   3   5  -5    6.70    5.70
   3   5  -5    5.10    5.50
  -3  -5   5    9.30    3.20
  -3  -5   5   -1.20    4.40
  -3  -5   5   10.80    3.80
  -3  -5   5    5.20    4.10
  -3  -5   5    6.90    5.40
  -3  -5   5    6.50    4.40
  -3  -5   5    8.10    4.50
  -3  -5   5    5.70    6.10
   2   5  -5   62.19    8.40
   2   5  -5   57.09    8.00
   2   5  -5   68.69    7.70
   2   5  -5   74.49   10.00
   2   5  -5   69.29    9.20
   2   5  -5   65.89    8.50
   2   5  -5   56.59    7.40
   2   5  -5   80.09    9.90
   2   5  -5   77.99    8.80
  -2  -5   5   68.69    8.40
  -2  -5   5   66.99    7.90
  -2  -5   5   66.69   10.10
  -2  -5   5   64.39    8.50
  -2  -5   5   79.69   10.20
  -2  -5   5   69.29    5.60
  -2  -5   5   66.59    7.50
  -2  -5   5   64.19    5.10
  -2  -5   5   67.89    8.10
   1   5  -5 1578.04   44.40
   1   5  -5 1626.94   43.90
   1   5  -5 1614.54   45.90
   1   5  -5 1590.54   44.70
   1   5  -5 1605.44   44.00
   1   5  -5 1567.74   42.30
   1   5  -5 1590.44   43.10
   1   5  -5 1559.04   46.10
   1   5  -5 1585.44   42.90
  -1  -5   5 1583.44   37.60
  -1  -5   5 1654.63   43.40
  -1  -5   5 1605.74   44.80
  -1  -5   5 1570.94   45.50
  -1  -5   5 1562.74   37.70
  -1  -5   5 1638.24   42.00
  -1  -5   5 1603.64   43.30
  -1  -5   5 1562.74   45.70
   0   5  -5  495.25   20.20
   0   5  -5  481.35   18.20
   0   5  -5  504.85   18.00
   0   5  -5  497.55   18.20
   0   5  -5  520.15   19.80
   0   5  -5  502.15   19.80
   0   5  -5  523.75   18.60
   0   5  -5  510.55   18.90
   0   5  -5  480.25   17.60
   0   5  -5  477.85   17.20
   0  -5   5  479.05   18.60
   0  -5   5  480.05   19.40
   0  -5   5  489.15   16.80
   0  -5   5  476.05   19.80
   0  -5   5  516.85   17.90
   0  -5   5  524.35   18.70
  -1   5  -5    1.10    2.30
  -1   5  -5   -3.10    2.80
  -1   5  -5   -1.50    2.80
  -1   5  -5    0.70    2.60
  -1   5  -5   -0.20    3.30
  -1   5  -5    1.80    3.30
  -1   5  -5    0.70    2.40
  -1   5  -5    0.00    2.80
  -1   5  -5    3.90    3.20
  -1   5  -5    0.20    3.60
   1  -5   5    3.20    2.60
   1  -5   5    0.20    3.00
   1  -5   5   -1.40    3.50
   1  -5   5   -0.60    3.10
   1  -5   5   -1.30    3.30
  -2   5  -5   24.80    4.80
  -2   5  -5   19.70    5.00
  -2   5  -5   18.50    4.60
  -2   5  -5   23.40    4.30
  -2   5  -5   19.20    4.60
  -2   5  -5   17.70    4.80
  -2   5  -5   18.30    4.60
  -2   5  -5   16.90    3.90
   2  -5   5   14.00    4.40
   2  -5   5   30.30    4.50
   2  -5   5   23.80    4.60
   2  -5   5   26.50    3.90
   2  -5   5   32.00    6.10
   2  -5   5   31.20    4.90
  -3   5  -5   73.89    7.60
  -3   5  -5   99.79    7.80
  -3   5  -5   90.09    9.00
  -3   5  -5   95.49   10.00
  -3   5  -5   87.39    8.00
  -3   5  -5   91.59    7.70
  -3   5  -5   78.39    8.00
   3  -5   5   96.19    7.50
   3  -5   5  101.39    8.50
   3  -5   5   87.19    6.80
   3  -5   5   71.19    8.20
   3  -5   5   94.59    7.70
  -4   5  -5  183.48   11.30
  -4   5  -5  172.48   12.50
  -4   5  -5  162.28   11.20
  -4   5  -5  166.18   10.70
  -4   5  -5  176.38   12.10
  -4   5  -5  155.58   11.20
   4  -5   5  184.68   11.40
   4  -5   5  188.48   12.20
   4  -5   5  178.38    9.60
   4  -5   5  172.48   11.10
  -5   5  -5  519.05   21.30
[truncated: 416,526 more chars]
