# Supplementary material for: Synthesis and structure of a new bulky bis­(alkoxide) ligand on a terphenyl platform
Source: Acta Crystallogr E Crystallogr Commun. 2022 Jan 1;78(Pt 1):92–6. doi: 10.1107/S2056989021013438 (PMC8739204; doi:10.1107/S2056989021013438)
Supplement: Supplementary file 2 [file e-78-00092-Isup2.hkl]

data_I                                                                          
_shelx_title ' sg790_0m_a.res in P-1'                                           
_shelx_refln_list_code          4                                               
_shelx_F_calc_maximum       87.02                                               
_exptl_crystal_F_000       324.00                                               
_reflns_d_resolution_high  0.7768                                               
                                                                                
loop_                                                                           
 _space_group_symop_operation_xyz                                               
 'x, y, z'                                                                      
 '-x, -y, -z'                                                                   
                                                                                
_cell_length_a     8.2449                                                       
_cell_length_b     9.1248                                                       
_cell_length_c    12.1825                                                       
_cell_angle_alpha 101.530                                                       
_cell_angle_beta  102.729                                                       
_cell_angle_gamma 109.200                                                       
                                                                                
_shelx_F_squared_multiplier     1.000                                           
                                                                                
loop_                                                                           
 _refln_index_h                                                                 
 _refln_index_k                                                                 
 _refln_index_l                                                                 
 _refln_F_squared_calc                                                          
 _refln_F_squared_meas                                                          
 _refln_F_squared_sigma                                                         
 _refln_observed_status                                                         
   1   0   0       1331.41       1403.30         7.97 o                         
   2   0   0         41.27         23.39         0.84 o                         
   3   0   0        352.13        358.05         3.31 o                         
   4   0   0        145.86        177.74         2.58 o                         
   5   0   0        183.10        197.91         3.14 o                         
   6   0   0         29.61         32.38         2.31 o                         
   7   0   0         54.27         57.35         2.61 o                         
   8   0   0          0.09         -2.67         2.67 o                         
   9   0   0          4.90          7.47         3.60 o                         
  -9   1   0          7.21         10.48         2.69 o                         
  -8   1   0          1.55          0.89         1.47 o                         
  -7   1   0        288.05        259.23         4.51 o                         
  -6   1   0         76.43         76.15         2.42 o                         
  -5   1   0        783.03        824.07         6.83 o                         
  -4   1   0       1346.14       1439.96         9.97 o                         
  -3   1   0        360.82        350.04         2.95 o                         
  -2   1   0       1246.50       1151.54         6.46 o                         
  -1   1   0       1225.81       1112.70         7.15 o                         
   0   1   0       1111.51       1262.43        14.60 o                         
   1   1   0       2983.91       3262.86        17.07 o                         
   2   1   0        577.49        643.05         4.32 o                         
   3   1   0        650.55        665.09         5.30 o                         
   4   1   0        240.99        236.31         3.13 o                         
   5   1   0          5.95          4.82         1.02 o                         
   6   1   0         37.77         40.04         1.90 o                         
   7   1   0          6.49         12.00         2.56 o                         
   8   1   0          7.33          2.14         2.93 o                         
   9   1   0         15.58         27.26         5.17 o                         
 -10   2   0         27.14         21.94         4.68 o                         
  -9   2   0          0.43          3.47         1.89 o                         
  -8   2   0          3.81          1.12         1.53 o                         
  -7   2   0          5.68          5.96         1.23 o                         
  -6   2   0        137.60        120.54         2.47 o                         
  -5   2   0        137.74        159.13         2.51 o                         
  -4   2   0         12.94         21.24         0.95 o                         
  -3   2   0        437.49        391.56         3.33 o                         
  -2   2   0         41.59         69.81         0.97 o                         
  -1   2   0         42.27         28.49         0.75 o                         
   0   2   0         83.69         66.05         0.78 o                         
   1   2   0        426.89        392.56         2.80 o                         
   2   2   0       1156.55       1088.74         6.79 o                         
   3   2   0          0.10          0.88         0.70 o                         
   4   2   0        291.21        265.37         3.51 o                         
   5   2   0         37.51         37.48         2.21 o                         
   6   2   0        179.10        191.33         4.22 o                         
   7   2   0          6.50          3.49         2.54 o                         
   8   2   0          6.08          6.78         3.60 o                         
 -10   3   0         24.32         35.61         6.47 o                         
  -9   3   0         30.25         36.86         4.07 o                         
  -8   3   0          0.02          1.04         1.24 o                         
  -7   3   0         11.88         13.39         1.22 o                         
  -6   3   0         57.35         54.64         1.69 o                         
  -5   3   0        159.24        171.33         2.59 o                         
  -4   3   0        478.42        496.65         4.59 o                         
  -3   3   0        561.01        530.73         4.33 o                         
  -2   3   0        141.28        111.71         1.52 o                         
  -1   3   0       1411.61       1479.04        10.81 o                         
   0   3   0        249.94        224.13         2.05 o                         
   1   3   0        301.42        311.50         2.87 o                         
   2   3   0         46.67         42.44         1.21 o                         
   3   3   0        119.29        123.20         2.14 o                         
   4   3   0        783.18        794.26         6.63 o                         
   5   3   0        139.11        121.50         2.90 o                         
   6   3   0          2.01          2.47         1.59 o                         
   7   3   0          8.93         12.72         2.85 o                         
   8   3   0          0.06          4.57         3.46 o                         
 -10   4   0          0.02          4.24         4.81 o                         
  -9   4   0          1.55          2.39         2.27 o                         
  -8   4   0         69.32         52.43         4.06 o                         
  -7   4   0        124.33        119.63         3.66 o                         
  -6   4   0         41.51         40.95         1.66 o                         
  -5   4   0        133.43        126.04         2.04 o                         
  -4   4   0        186.06        196.62         2.17 o                         
  -3   4   0        222.08        224.57         2.60 o                         
  -2   4   0        131.60        114.03         1.64 o                         
  -1   4   0          7.09          0.75         0.61 o                         
   0   4   0        172.67        206.77         2.15 o                         
   1   4   0        412.57        422.99         3.59 o                         
   2   4   0         72.91         67.19         1.60 o                         
   3   4   0         58.33         61.90         1.67 o                         
   4   4   0        169.90        169.09         2.86 o                         
   5   4   0         12.00          8.76         1.74 o                         
   6   4   0          1.59          4.43         1.71 o                         
   7   4   0          0.39          2.63         3.30 o                         
 -10   5   0         38.60         42.66         6.24 o                         
  -9   5   0          3.90          8.62         3.59 o                         
  -8   5   0          6.90          6.61         2.59 o                         
  -7   5   0       1001.25        982.78        12.20 o                         
  -6   5   0         11.23         12.07         1.02 o                         
  -5   5   0         30.46         35.72         1.13 o                         
  -4   5   0         14.01         12.16         0.96 o                         
  -3   5   0         50.70         84.78         2.23 o                         
  -2   5   0        503.00        417.63         3.98 o                         
  -1   5   0         76.34         65.83         1.40 o                         
   0   5   0         11.71         10.02         0.74 o                         
   1   5   0        121.72        112.78         1.75 o                         
   2   5   0         31.15         34.19         1.49 o                         
   3   5   0        264.05        242.77         3.81 o                         
   4   5   0         21.47         19.60         1.87 o                         
   5   5   0          5.81          3.94         1.50 o                         
   6   5   0         21.45         18.56         3.96 o                         
 -10   6   0         47.07         31.85         7.18 o                         
  -9   6   0         15.75         23.44         4.31 o                         
  -8   6   0         83.86         90.19         5.57 o                         
  -7   6   0         88.41         84.17         4.45 o                         
  -6   6   0          1.43          2.64         1.32 o                         
  -5   6   0         36.30         39.76         1.71 o                         
  -4   6   0        120.16        120.80         2.35 o                         
  -3   6   0        206.42        214.64         5.61 o                         
  -2   6   0        281.29        317.30         3.99 o                         
  -1   6   0        213.21        223.28         2.92 o                         
   0   6   0        113.27        131.20         1.83 o                         
   1   6   0        106.87        105.97         2.07 o                         
   2   6   0         37.46         37.94         1.82 o                         
   3   6   0        136.93        122.84         5.24 o                         
   4   6   0         12.14          7.67         3.17 o                         
   5   6   0          3.91          1.20         4.20 o                         
   6   6   0          7.34         -0.76         6.59 o                         
 -10   7   0         66.86         43.48         8.78 o                         
  -9   7   0          9.33         11.49         3.39 o                         
  -8   7   0         84.54         93.05         5.28 o                         
  -7   7   0         14.99         18.78         3.25 o                         
  -6   7   0         46.59         38.54         2.94 o                         
  -5   7   0         34.01         31.77         1.86 o                         
  -4   7   0        219.52        223.63         3.82 o                         
  -3   7   0         10.96         14.96         1.74 o                         
  -2   7   0          3.66          6.76         0.77 o                         
  -1   7   0        519.67        509.74         5.34 o                         
   0   7   0        230.39        216.28         3.17 o                         
   1   7   0         36.61         31.13         1.68 o                         
   2   7   0          5.73          7.65         4.25 o                         
   3   7   0         24.35         33.02         3.88 o                         
   4   7   0         46.97         40.26         5.35 o                         
   5   7   0          3.06         -4.34         4.34 o                         
  -9   8   0         25.25         19.76         5.91 o                         
  -8   8   0         14.18          8.78         4.31 o                         
  -7   8   0          0.34          2.93         2.25 o                         
  -6   8   0         57.15         50.28         3.41 o                         
  -5   8   0        296.86        275.51         4.82 o                         
  -4   8   0          2.95          4.35         1.59 o                         
  -3   8   0        350.09        360.54         5.06 o                         
  -2   8   0         66.22         74.49         2.30 o                         
  -1   8   0          5.99          7.07         1.56 o                         
   0   8   0         29.80         27.12         2.18 o                         
   1   8   0         26.86         23.00         2.65 o                         
   2   8   0        107.48        120.30        11.48 o                         
   3   8   0         14.63         10.52         3.83 o                         
   4   8   0         83.84        107.99        13.00 o                         
  -9   9   0         56.49         56.56         8.44 o                         
  -8   9   0          0.43         -2.36         3.88 o                         
  -7   9   0          0.99          1.60         3.46 o                         
  -6   9   0          2.02          1.12         1.24 o                         
  -5   9   0          5.96          5.17         1.87 o                         
  -4   9   0         25.48         25.67         2.87 o                         
  -3   9   0         16.63         22.40         5.22 o                         
  -2   9   0         19.44         23.49         2.72 o                         
  -1   9   0         13.34         14.81         2.10 o                         
   0   9   0          9.93         11.47         3.71 o                         
   1   9   0          0.24         -0.61         2.81 o                         
   2   9   0         18.35         15.03         7.17 o                         
  -8  10   0          1.91          8.87         4.14 o                         
  -7  10   0         44.90         54.71         6.25 o                         
  -6  10   0          7.01          8.02         2.79 o                         
  -5  10   0         24.40         22.97         3.55 o                         
  -4  10   0         22.59         22.38         3.38 o                         
  -3  10   0         20.83         14.78         3.29 o                         
  -2  10   0         16.67         13.85         6.46 o                         
  -1  10   0          0.69         -0.79         2.56 o                         
   0  10   0         90.37         91.11         7.18 o                         
   1  10   0         60.46         57.08         6.74 o                         
  -6  11   0         54.70         44.15         4.73 o                         
  -4  11   0        129.17        144.54         7.09 o                         
  -3  11   0          3.91          0.08         3.63 o                         
  -2  11   0         62.48         75.48         8.19 o                         
   1 -11   1         24.10         14.53         4.38 o                         
   2 -11   1         44.94         42.72         6.76 o                         
   3 -11   1         84.69         79.62         7.01 o                         
   4 -11   1          0.14          1.10         2.87 o                         
   5 -11   1          2.02          0.42         2.62 o                         
   6 -11   1          5.46          5.15         3.12 o                         
  -1 -10   1          0.24         -1.42         4.01 o                         
   0 -10   1          2.35          6.29         3.56 o                         
   1 -10   1         20.80         29.20         4.08 o                         
   2 -10   1          3.89          4.21         2.44 o                         
   3 -10   1         17.33         16.05         2.24 o                         
   4 -10   1          0.01         -2.20         2.20 o                         
   5 -10   1         31.14         33.18         4.39 o                         
   6 -10   1          9.74         10.47         3.29 o                         
   7 -10   1          3.90          8.87         3.80 o                         
   8 -10   1         65.46         71.00         8.36 o                         
  -3  -9   1          7.66          4.16         3.77 o                         
  -2  -9   1          0.38          1.62         3.91 o                         
  -1  -9   1         74.13         63.18         6.50 o                         
   0  -9   1         30.37         24.94         3.46 o                         
   1  -9   1        120.71        126.32         4.47 o                         
   2  -9   1          5.65          5.78         1.25 o                         
   3  -9   1        150.21        162.94         3.55 o                         
   4  -9   1        110.33        103.63         2.85 o                         
   5  -9   1        150.56        148.62         3.73 o                         
   6  -9   1         61.09         61.49         3.97 o                         
   7  -9   1          0.00         -2.96         3.38 o                         
   8  -9   1          2.28         11.57         4.73 o                         
   9  -9   1         51.14         61.46         9.12 o                         
  -4  -8   1         21.03         16.06         4.74 o                         
  -3  -8   1          0.07         -0.28         3.11 o                         
  -2  -8   1        205.14        212.46         6.51 o                         
  -1  -8   1         33.17         28.84         4.89 o                         
   0  -8   1        335.96        329.62         5.00 o                         
   1  -8   1         34.95         33.92         1.91 o                         
   2  -8   1         35.10         38.70         1.84 o                         
   3  -8   1          3.29          4.14         0.87 o                         
   4  -8   1         24.14         28.85         1.42 o                         
   5  -8   1          2.77          1.39         1.20 o                         
   6  -8   1          0.64          0.16         1.65 o                         
   7  -8   1          0.00         -0.75         2.22 o                         
   8  -8   1          7.79          9.88         5.07 o                         
   9  -8   1          1.55          0.89         2.55 o                         
  -5  -7   1        198.96        203.69         9.92 o                         
  -4  -7   1         28.45         21.97         4.45 o                         
  -3  -7   1          1.87         -0.58         5.06 o                         
  -2  -7   1          8.04          9.81         2.07 o                         
  -1  -7   1         42.41         32.91         1.67 o                         
   0  -7   1        729.56        731.53         6.84 o                         
   1  -7   1         22.46         21.43         1.30 o                         
   2  -7   1         93.54         96.63         1.90 o                         
   3  -7   1         67.66         68.51         1.58 o                         
   4  -7   1          0.15          1.94         0.76 o                         
   5  -7   1         64.40         55.70         2.65 o                         
   6  -7   1          4.26          3.96         2.14 o                         
   7  -7   1         39.54         34.96         4.26 o                         
   8  -7   1         77.35         73.10         5.51 o                         
   9  -7   1         15.93         10.37         5.32 o                         
  -6  -6   1         56.35         58.83        11.38 o                         
  -5  -6   1          1.16          7.48         3.10 o                         
  -4  -6   1         38.01         35.17         4.03 o                         
  -3  -6   1        226.77        210.87         5.86 o                         
  -2  -6   1        151.83        153.64         2.98 o                         
  -1  -6   1         26.32         27.13         1.27 o                         
   0  -6   1        453.39        418.27         3.67 o                         
   1  -6   1        926.28       1004.59        11.91 o                         
   2  -6   1        225.54        229.14         2.72 o                         
   3  -6   1        118.78        126.42         2.12 o                         
   4  -6   1        425.44        431.49         5.03 o                         
   5  -6   1        322.93        329.43         3.41 o                         
   6  -6   1         50.29         48.56         1.79 o                         
   7  -6   1         45.79         51.26         3.38 o                         
   8  -6   1         58.55         54.02         7.94 o                         
   9  -6   1          0.29          6.06         3.53 o                         
  10  -6   1         37.98         52.68         8.86 o                         
  -7  -5   1          0.01          0.31         4.09 o                         
  -6  -5   1         55.86         56.13         4.37 o                         
  -5  -5   1          4.90          1.52         1.48 o                         
  -4  -5   1        263.95        274.48         4.92 o                         
  -3  -5   1          3.01          1.49         0.86 o                         
  -2  -5   1          0.27          0.40         0.71 o                         
  -1  -5   1         40.11         52.93         1.48 o                         
   0  -5   1         51.84         39.69         1.17 o                         
   1  -5   1        263.38        276.54         2.88 o                         
   2  -5   1        282.67        259.58         2.71 o                         
   3  -5   1        698.80        746.00         7.34 o                         
   4  -5   1          2.98          6.66         0.61 o                         
   5  -5   1        114.16        110.54         1.91 o                         
   6  -5   1        146.56        127.03         2.74 o                         
   7  -5   1          0.01         -0.21         1.30 o                         
   8  -5   1         19.93         14.27         3.09 o                         
   9  -5   1          4.01          2.31         2.81 o                         
  10  -5   1         21.77         15.09         5.08 o                         
  -7  -4   1         54.89         56.26         4.10 o                         
  -6  -4   1          0.02         -1.51         1.51 o                         
  -5  -4   1         30.67         26.49         2.35 o                         
  -4  -4   1        436.75        396.50         4.38 o                         
  -3  -4   1          9.64         15.93         1.01 o                         
  -2  -4   1         58.36         74.88         1.41 o                         
  -1  -4   1        650.15        706.62         5.38 o                         
   0  -4   1        947.75        969.49         6.28 o                         
   1  -4   1        125.67        138.45         1.49 o                         
   2  -4   1        373.05        383.08         3.21 o                         
   3  -4   1         25.62         27.66         0.99 o                         
   4  -4   1        115.59         97.80         1.49 o                         
   5  -4   1         67.09         72.73         1.79 o                         
   6  -4   1        113.34        113.12         2.72 o                         
   7  -4   1        294.03        272.46         6.62 o                         
   8  -4   1          0.02         -1.99         1.99 o                         
   9  -4   1         12.36         10.71         2.99 o                         
  10  -4   1          9.21         12.44         4.66 o                         
  -8  -3   1          2.58          3.91         3.29 o                         
  -7  -3   1         10.77          8.76         2.63 o                         
  -6  -3   1          5.93          7.68         1.62 o                         
  -5  -3   1         31.98         34.77         1.84 o                         
  -4  -3   1         21.53         15.89         1.18 o                         
  -3  -3   1          2.39          5.53         0.80 o                         
  -2  -3   1        119.02        110.14         1.68 o                         
  -1  -3   1         81.73         79.09         1.31 o                         
   0  -3   1       1401.70       1433.07         7.76 o                         
   1  -3   1        177.30        167.56         1.51 o                         
   2  -3   1          0.53          1.44         0.39 o                         
   3  -3   1        375.85        349.86         3.71 o                         
   4  -3   1        494.82        509.47         4.44 o                         
   5  -3   1        144.49        139.39         2.23 o                         
   6  -3   1         77.99         74.69         2.06 o                         
   7  -3   1         55.90         58.57         2.95 o                         
   8  -3   1         19.11         27.16         2.18 o                         
   9  -3   1         41.00         31.09         3.86 o                         
  10  -3   1          0.73         -1.95         4.94 o                         
  -8  -2   1         31.71         38.55         4.03 o                         
  -7  -2   1         65.51         70.96         5.19 o                         
  -6  -2   1         41.66         33.42         1.84 o                         
  -5  -2   1         78.97         71.67         2.37 o                         
  -4  -2   1        181.12        199.80         3.24 o                         
  -3  -2   1         76.39         74.80         1.65 o                         
  -2  -2   1        812.21        825.95         5.02 o                         
  -1  -2   1        137.92        132.88         1.42 o                         
   0  -2   1         27.42         33.56         0.66 o                         
   1  -2   1       2186.30       2011.13        10.83 o                         
   2  -2   1        583.01        592.06         3.97 o                         
   3  -2   1         31.23         27.40         0.89 o                         
   4  -2   1         27.13         32.19         1.25 o                         
   5  -2   1          0.00          0.68         0.69 o                         
   6  -2   1        202.14        211.30         3.22 o                         
   7  -2   1         12.08         10.53         1.44 o                         
   8  -2   1         10.35          7.16         1.81 o                         
   9  -2   1         42.38         46.22         3.55 o                         
  -9  -1   1         47.93         57.09         6.34 o                         
  -8  -1   1          6.61          9.36         3.23 o                         
  -7  -1   1          7.09          1.25         1.97 o                         
  -6  -1   1          5.17          4.64         1.09 o                         
  -5  -1   1        368.20        368.50         4.19 o                         
  -4  -1   1          1.11          1.98         0.64 o                         
  -3  -1   1         26.79         24.79         1.03 o                         
  -2  -1   1        779.41        837.33         5.40 o                         
  -1  -1   1        133.90        108.62         1.11 o                         
   0  -1   1          1.15         13.95         0.36 o                         
   1  -1   1        817.83        834.01         4.78 o                         
   2  -1   1         82.43        107.96         1.43 o                         
   3  -1   1        241.96        210.97         2.25 o                         
   4  -1   1         43.75         37.41         1.46 o                         
   5  -1   1         37.32         36.18         1.76 o                         
   6  -1   1         84.76         87.69         2.47 o                         
   7  -1   1        208.01        202.30         4.26 o                         
   8  -1   1          0.09          0.59         1.77 o                         
   9  -1   1         73.60         93.88        11.48 o                         
  -9   0   1          0.72          0.33         3.15 o                         
  -8   0   1          0.05         -0.63         2.30 o                         
  -7   0   1          0.20          0.21         1.22 o                         
  -6   0   1         19.48         16.72         1.33 o                         
  -5   0   1          2.02          2.67         0.87 o                         
  -4   0   1          2.57          2.40         0.77 o                         
  -3   0   1         44.10         67.60         1.42 o                         
  -2   0   1        287.09        323.41         2.34 o                         
  -1   0   1       5467.12       5253.28        25.42 o                         
   0   0   1         31.42         32.31         0.60 o                         
   1   0   1        263.27        301.59         2.32 o                         
   2   0   1         52.72         64.95         1.24 o                         
   3   0   1        265.21        284.17         4.27 o                         
   4   0   1         46.20         31.31         1.37 o                         
   5   0   1         52.60         50.57         1.84 o                         
   6   0   1         59.81         57.87         2.18 o                         
   7   0   1         32.38         21.92         2.19 o                         
   8   0   1         56.86         55.12         4.87 o                         
   9   0   1          4.76          3.09         5.19 o                         
 -10   1   1          1.14         -0.42         6.33 o                         
  -9   1   1         63.06         62.87         4.73 o                         
  -8   1   1         10.56          7.99         1.80 o                         
  -7   1   1        196.90        205.49         3.75 o                         
  -6   1   1         41.02         45.89         1.87 o                         
  -5   1   1         16.83         19.87         1.16 o                         
  -4   1   1        913.51        880.42         6.87 o                         
  -3   1   1       3606.85       3456.04        19.52 o                         
  -2   1   1        526.05        633.97         4.23 o                         
  -1   1   1        723.70        936.05        13.84 o                         
   0   1   1       3229.54       3205.11        18.05 o                         
   1   1   1        244.79        250.08         2.05 o                         
   2   1   1          0.97          0.56         0.50 o                         
   3   1   1        959.43       1032.25         7.48 o                         
   4   1   1         81.30         87.01         1.97 o                         
   5   1   1        112.76        115.00         2.69 o                         
   6   1   1         80.24         62.22         2.31 o                         
   7   1   1        141.90        129.64         5.87 o                         
   8   1   1         16.56         13.28         4.02 o                         
 -10   2   1          0.01         -2.04         9.75 o                         
  -9   2   1        117.75        139.01         4.77 o                         
  -8   2   1         46.08         55.03         2.98 o                         
  -7   2   1        238.29        227.99         3.55 o                         
  -6   2   1          9.06          7.00         0.99 o                         
  -5   2   1        135.52        124.99         2.05 o                         
  -4   2   1         80.23         92.32         1.85 o                         
  -3   2   1        756.99        731.33         5.47 o                         
  -2   2   1       1569.70       1731.53        12.14 o                         
  -1   2   1       7572.12       7959.06        82.00 o                         
   0   2   1        965.46       1128.23        10.99 o                         
   1   2   1       1491.28       1589.92         9.51 o                         
   2   2   1        587.31        643.30         4.72 o                         
   3   2   1        172.47        192.54         2.54 o                         
   4   2   1         65.33         81.25         1.98 o                         
   5   2   1         74.53         77.54         2.32 o                         
   6   2   1          0.02         -1.08         1.39 o                         
   7   2   1         10.01         11.94         2.94 o                         
   8   2   1        128.04        130.05         8.53 o                         
 -10   3   1         29.06         29.43         5.98 o                         
  -9   3   1          6.92         15.64         3.46 o                         
  -8   3   1         35.27         36.80         2.38 o                         
  -7   3   1         33.08         41.38         1.99 o                         
  -6   3   1        238.76        235.31         4.17 o                         
  -5   3   1        164.27        147.35         2.45 o                         
  -4   3   1         15.61         14.38         0.83 o                         
  -3   3   1          1.45          2.11         0.46 o                         
  -2   3   1        458.79        501.49         5.04 o                         
  -1   3   1       1827.06       1920.44        14.50 o                         
   0   3   1         67.87         87.44         1.34 o                         
   1   3   1          1.66          1.63         0.81 o                         
   2   3   1        377.39        404.69         3.41 o                         
   3   3   1         86.81         96.07         1.95 o                         
   4   3   1        198.99        193.16         3.17 o                         
   5   3   1         12.39         10.94         1.61 o                         
   6   3   1         86.02         88.77         3.74 o                         
   7   3   1         65.34         74.58         4.66 o                         
 -10   4   1          1.66          9.40         4.54 o                         
  -9   4   1         18.90         26.81         5.03 o                         
  -8   4   1          0.59          3.83         1.76 o                         
  -7   4   1          0.75          0.69         1.04 o                         
  -6   4   1         54.12         48.14         1.68 o                         
  -5   4   1        264.90        271.02         2.95 o                         
  -4   4   1        317.99        298.73         3.36 o                         
  -3   4   1        100.83         90.75         2.61 o                         
  -2   4   1        129.23        141.14         2.76 o                         
  -1   4   1         88.92         92.02         1.96 o                         
   0   4   1          0.03          0.50         0.54 o                         
   1   4   1        421.65        451.95         4.06 o                         
   2   4   1         57.62         47.91         1.86 o                         
   3   4   1         28.45         34.51         1.92 o                         
   4   4   1        213.75        216.82         3.76 o                         
   5   4   1          0.11          0.42         1.66 o                         
   6   4   1         21.03         20.63         2.42 o                         
   7   4   1         20.17         26.20         5.19 o                         
 -10   5   1          1.15          3.36         3.81 o                         
  -9   5   1         19.99         11.65         4.81 o                         
  -8   5   1         48.61         45.66         3.57 o                         
  -7   5   1          0.65         -0.91         0.96 o                         
  -6   5   1         37.05         38.78         1.65 o                         
  -5   5   1         73.89         61.25         1.82 o                         
  -4   5   1        215.59        218.65         3.89 o                         
  -3   5   1          5.40          6.93         0.99 o                         
  -2   5   1        510.89        540.29         8.08 o                         
  -1   5   1        146.17        145.44         1.94 o                         
   0   5   1        983.62       1010.02         6.90 o                         
   1   5   1        134.34        143.48         2.04 o                         
   2   5   1        106.58        100.65         2.24 o                         
   3   5   1        268.09        255.08         4.61 o                         
   4   5   1        273.24        268.75         7.31 o                         
   5   5   1        122.52        124.13         8.77 o                         
   6   5   1         23.61         19.83         4.72 o                         
 -10   6   1         58.20         67.59         8.06 o                         
  -9   6   1         21.39         27.44         5.57 o                         
  -8   6   1        112.75        122.02         8.03 o                         
  -7   6   1         11.49         13.38         1.68 o                         
  -6   6   1         12.06         11.54         1.55 o                         
  -5   6   1         30.69         27.87         1.46 o                         
  -4   6   1         64.52         74.10         3.02 o                         
  -3   6   1         32.34         28.60         1.69 o                         
  -2   6   1        315.22        306.80         3.73 o                         
  -1   6   1        405.19        408.52         4.43 o                         
   0   6   1        172.53        170.09         2.20 o                         
   1   6   1        233.46        207.84         3.25 o                         
   2   6   1         60.20         61.06         2.93 o                         
   3   6   1         87.16         90.44         5.28 o                         
   4   6   1          2.51          0.34         2.69 o                         
   5   6   1          8.71         10.66         4.20 o                         
 -10   7   1          0.25          1.02         2.85 o                         
  -9   7   1        244.37        246.45        10.98 o                         
  -8   7   1        169.67        167.64         6.48 o                         
  -7   7   1         26.20         29.83         6.29 o                         
  -6   7   1         85.53         78.51         3.11 o                         
  -5   7   1         15.40          9.35         1.02 o                         
  -3   7   1         14.32         19.03         3.37 o                         
  -2   7   1        104.37        105.24         2.01 o                         
  -1   7   1         48.87         40.47         1.62 o                         
   0   7   1         21.27         23.96         1.53 o                         
   1   7   1         53.00         59.71         2.98 o                         
   2   7   1         62.97         58.83         4.51 o                         
   3   7   1          0.53          2.69         3.24 o                         
   4   7   1          8.12         13.26         4.32 o                         
  -9   8   1         48.19         38.17         7.09 o                         
  -7   8   1         13.52          7.68         3.12 o                         
  -6   8   1          4.45          3.75         1.40 o                         
  -5   8   1         11.73         14.13         1.86 o                         
  -4   8   1        268.72        256.16         6.48 o                         
  -3   8   1        134.72        136.77         4.19 o                         
  -2   8   1        215.57        219.84         3.92 o                         
  -1   8   1         59.57         63.07         3.03 o                         
   0   8   1         55.04         54.22         3.39 o                         
   1   8   1         13.05          4.76         2.45 o                         
   2   8   1          1.49          0.69         3.07 o                         
   3   8   1          0.06          4.93         3.61 o                         
  -9   9   1          0.34         -0.08         4.22 o                         
  -8   9   1         21.73         14.44         4.64 o                         
  -7   9   1          1.15          5.24         3.21 o                         
  -6   9   1         96.31        101.99         5.91 o                         
  -3   9   1         60.45         67.66         3.49 o                         
  -2   9   1          0.03          1.30         1.86 o                         
  -1   9   1          8.12         12.36         2.15 o                         
   0   9   1         79.84         78.68         6.38 o                         
   1   9   1        107.15        109.72         6.78 o                         
   2   9   1         33.14         29.24         4.66 o                         
  -8  10   1          3.19         13.43         4.48 o                         
  -7  10   1         12.21          4.90         3.29 o                         
  -6  10   1          2.04          3.80         2.36 o                         
  -3  10   1        178.59        181.36         8.11 o                         
  -2  10   1         98.96        124.45         8.11 o                         
  -1  10   1          7.45          6.76         4.39 o                         
   0  10   1         57.31         47.78         7.77 o                         
  -3  11   1         18.49         25.50         4.48 o                         
  -2  11   1         73.39         75.99         7.77 o                         
   1 -11   2        141.21        136.08        13.60 o                         
   2 -11   2         80.04         90.13        15.58 o                         
   3 -11   2         20.25         22.97         4.56 o                         
   4 -11   2          2.39          5.40         3.38 o                         
   5 -11   2         16.48          9.79         3.72 o                         
   6 -11   2          1.45          0.68         3.29 o                         
  -1 -10   2          1.73         -3.71         3.73 o                         
   0 -10   2          2.67          0.54         2.99 o                         
   1 -10   2          1.39         -0.24         2.82 o                         
   2 -10   2         23.81         24.16         3.29 o                         
   3 -10   2         74.10         72.31         6.12 o                         
   4 -10   2        157.72        166.26         5.33 o                         
   5 -10   2         24.05         23.69         2.61 o                         
   6 -10   2          4.70          7.70         2.88 o                         
   7 -10   2         11.59         11.48         4.64 o                         
   8 -10   2          8.53          8.53         4.81 o                         
  -3  -9   2         19.85         46.27        10.09 o                         
  -2  -9   2         74.41         71.37         8.57 o                         
  -1  -9   2          5.46          6.45         2.99 o                         
   0  -9   2          0.61          1.63         1.94 o                         
   1  -9   2        164.74        178.09         4.13 o                         
   2  -9   2          9.67          8.32         1.37 o                         
   3  -9   2        138.08        130.49         3.39 o                         
   4  -9   2         73.49         70.76         3.56 o                         
   5  -9   2         15.67         18.54         1.81 o                         
   6  -9   2        115.35        112.25         7.22 o                         
   7  -9   2          0.37          1.77         3.38 o                         
   8  -9   2         23.56         18.75         6.00 o                         
  -4  -8   2        168.15        178.06        12.08 o                         
  -3  -8   2          5.07          5.33         2.85 o                         
  -2  -8   2          4.67         11.30         3.46 o                         
  -1  -8   2         86.56         78.72         3.98 o                         
   0  -8   2          0.07          1.15         1.22 o                         
   1  -8   2        168.82        179.97         3.55 o                         
   2  -8   2        276.93        281.83         4.35 o                         
   3  -8   2         27.06         25.03         1.52 o                         
   4  -8   2         19.30         21.79         1.57 o                         
   5  -8   2         24.26         24.58         2.21 o                         
   6  -8   2          2.38          3.01         1.95 o                         
   7  -8   2         94.41         89.44        14.19 o                         
   8  -8   2          1.09          3.16         2.45 o                         
   9  -8   2          7.76          9.97         3.80 o                         
  -5  -7   2          0.14         -1.49         3.45 o                         
  -4  -7   2          5.75         -0.68         2.89 o                         
  -3  -7   2        129.46        116.95         5.22 o                         
  -2  -7   2         27.81         36.72         2.44 o                         
  -1  -7   2         34.08         34.06         2.03 o                         
   0  -7   2         11.09         14.57         1.13 o                         
   1  -7   2        176.40        160.53         2.47 o                         
   2  -7   2         58.52         59.32         1.67 o                         
   3  -7   2         96.81         87.27         1.95 o                         
   4  -7   2          3.20          4.50         1.06 o                         
   5  -7   2          3.58          2.25         1.32 o                         
   6  -7   2         23.57         22.29         1.59 o                         
   7  -7   2        275.59        278.53         9.29 o                         
   8  -7   2         10.09          9.85         8.11 o                         
   9  -7   2          2.11         -0.73         4.35 o                         
  -6  -6   2         32.54         36.61         6.85 o                         
  -5  -6   2         22.09         23.97         4.05 o                         
  -4  -6   2        108.01        109.72         5.45 o                         
  -3  -6   2        167.59        178.12         4.34 o                         
  -2  -6   2          0.11          1.70         0.95 o                         
  -1  -6   2          2.69          2.12         0.68 o                         
   0  -6   2        117.33        116.97         1.92 o                         
   1  -6   2         17.99         19.11         1.00 o                         
   2  -6   2          3.50          1.45         0.65 o                         
   3  -6   2         20.34         20.51         1.03 o                         
   4  -6   2         11.82         12.74         0.78 o                         
   5  -6   2        224.37        228.58         3.25 o                         
   6  -6   2          0.39          1.62         0.99 o                         
   7  -6   2          1.41         -0.61         1.69 o                         
   8  -6   2        238.12        221.06        13.54 o                         
   9  -6   2         34.92         35.25         5.36 o                         
  -7  -5   2         40.11         54.39         6.47 o                         
  -6  -5   2         25.42         32.13         3.15 o                         
  -5  -5   2          0.91          3.38         1.55 o                         
  -4  -5   2        151.09        152.69         3.23 o                         
  -3  -5   2        349.95        336.77         3.57 o                         
  -2  -5   2          7.24          7.16         0.93 o                         
  -1  -5   2        398.52        389.13         3.48 o                         
   0  -5   2        152.89        157.24         1.93 o                         
   1  -5   2         87.95         97.59         1.56 o                         
   2  -5   2        399.11        388.65         3.35 o                         
   3  -5   2         16.39         16.26         0.86 o                         
   4  -5   2          3.27          1.31         0.62 o                         
   5  -5   2         45.02         50.19         1.57 o                         
   6  -5   2        501.13        493.00         5.88 o                         
   7  -5   2        395.76        373.94        10.32 o                         
   8  -5   2        158.51        160.08         7.15 o                         
   9  -5   2          0.02         -2.76         2.76 o                         
  -7  -4   2         59.88         65.10         4.34 o                         
  -6  -4   2        174.63        186.92         4.90 o                         
  -5  -4   2         40.13         50.98         2.65 o                         
  -4  -4   2        167.03        160.56         2.80 o                         
  -3  -4   2        122.13        146.47         2.32 o                         
  -2  -4   2        143.44        134.22         1.82 o                         
  -1  -4   2       2871.77       2907.35        16.53 o                         
   0  -4   2        583.05        591.93         4.01 o                         
   1  -4   2          0.03          2.84         0.65 o                         
   2  -4   2         66.65         41.51         1.10 o                         
   3  -4   2        272.89        305.59         2.89 o                         
   4  -4   2        219.07        239.66         3.14 o                         
   5  -4   2         19.97         16.43         1.09 o                         
   6  -4   2        762.88        745.50         8.54 o                         
   7  -4   2         92.28         93.48         4.02 o                         
   8  -4   2          2.44          2.14         2.34 o                         
   9  -4   2          6.74          7.29         3.14 o                         
  -8  -3   2          1.31          1.30         3.02 o                         
  -7  -3   2         22.05         22.21         3.02 o                         
  -6  -3   2          4.64          6.51         1.69 o                         
  -5  -3   2        166.04        168.68         3.36 o                         
  -4  -3   2          4.66          5.42         0.91 o                         
  -3  -3   2          9.11         11.99         0.89 o                         
  -2  -3   2        256.18        304.60         2.73 o                         
  -1  -3   2        250.46        332.18         2.66 o                         
   0  -3   2       1135.04       1117.10         6.92 o                         
   1  -3   2       2040.11       1970.03        10.95 o                         
   2  -3   2        400.22        412.36         3.42 o                         
   3  -3   2          0.90          4.08         0.59 o                         
   4  -3   2        237.88        225.32         2.47 o                         
   5  -3   2         16.84         15.40         1.00 o                         
   6  -3   2         37.00         35.43         1.61 o                         
   7  -3   2         89.93         85.15         3.12 o                         
   8  -3   2         13.02         12.64         2.04 o                         
   9  -3   2          0.30         -1.18         2.54 o                         
  -9  -2   2         14.80         20.74         4.14 o                         
  -8  -2   2         52.17         58.96         4.72 o                         
  -7  -2   2         13.25         11.34         2.51 o                         
  -6  -2   2        552.27        478.46         5.31 o                         
  -5  -2   2        191.21        173.01         2.96 o                         
  -4  -2   2         55.41         61.64         1.82 o                         
  -3  -2   2        134.40        135.42         1.95 o                         
  -2  -2   2          8.17         13.95         0.72 o                         
  -1  -2   2        147.21         93.40         1.23 o                         
   0  -2   2       7523.83       8155.35        38.69 o                         
   1  -2   2        868.16        946.54         5.58 o                         
   2  -2   2        395.37        435.99         3.08 o                         
   3  -2   2         91.06        112.66         1.61 o                         
   4  -2   2        151.79        159.64         2.48 o                         
   5  -2   2        194.20        189.21         3.03 o                         
   6  -2   2         69.26         66.40         2.16 o                         
   7  -2   2          0.48         -0.70         1.25 o                         
   8  -2   2         11.21          5.41         1.73 o                         
   9  -2   2         32.43         29.64         4.21 o                         
  -9  -1   2         13.53         16.89         3.95 o                         
  -8  -1   2          0.22          0.49         2.94 o                         
  -7  -1   2         11.76         14.44         1.85 o                         
  -6  -1   2         39.92         41.89         1.90 o                         
  -5  -1   2        123.59        116.51         2.43 o                         
  -4  -1   2        178.21        216.67         2.69 o                         
  -3  -1   2        262.38        272.32         3.28 o                         
  -2  -1   2        927.81        862.52         5.27 o                         
  -1  -1   2          1.26          0.42         0.41 o                         
   0  -1   2        170.02        168.78         1.28 o                         
   1  -1   2       4412.59       4652.66        25.15 o                         
   2  -1   2        138.48        145.87         1.65 o                         
   3  -1   2       2367.15       2584.05        15.81 o                         
   4  -1   2         16.39         26.85         1.31 o                         
   5  -1   2        255.57        246.93         3.30 o                         
   6  -1   2        197.95        188.95         3.21 o                         
   7  -1   2         73.51         63.76         2.88 o                         
   8  -1   2          4.19          4.20         2.46 o                         
   9  -1   2         14.85         19.02         4.61 o                         
  -9   0   2          1.18         -1.48         3.23 o                         
  -8   0   2          0.34         -0.78         1.91 o                         
  -7   0   2          0.17         -0.41         1.17 o                         
  -6   0   2        116.61        107.36         2.44 o                         
  -5   0   2        120.67        125.39         2.26 o                         
  -4   0   2        286.95        248.26         2.77 o                         
  -3   0   2       1011.22        964.42         6.23 o                         
  -2   0   2       1596.72       1839.93         9.80 o                         
  -1   0   2        961.30        993.40         5.01 o                         
   0   0   2       1432.31       1361.49         8.11 o                         
   1   0   2         52.48         58.93         1.22 o                         
   2   0   2         84.63        146.15         2.13 o                         
   3   0   2        110.03         78.30         1.77 o                         
   4   0   2          5.24          4.76         0.90 o                         
   5   0   2         20.53         18.39         1.26 o                         
   6   0   2         81.49         72.64         2.31 o                         
   7   0   2          0.68          3.59         1.94 o                         
   8   0   2          9.62          9.35         3.93 o                         
   9   0   2         26.01         32.24         5.28 o                         
 -10   1   2         11.54         16.76         5.79 o                         
  -9   1   2         16.28         15.33         2.63 o                         
  -8   1   2         36.07         27.58         2.15 o                         
  -7   1   2         23.64         24.34         1.60 o                         
  -6   1   2        119.92        124.03         2.95 o                         
  -5   1   2        115.12        125.39         2.18 o                         
  -4   1   2       2159.25       2122.70        13.21 o                         
  -3   1   2        107.75        129.07         2.55 o                         
  -2   1   2       1982.88       2131.45        17.35 o                         
  -1   1   2       3310.81       3376.57        17.85 o                         
   0   1   2       1890.21       1938.64        11.30 o                         
   1   1   2         72.01         96.10         1.38 o                         
   2   1   2         67.97         58.64         1.40 o                         
   3   1   2          1.25          0.44         0.69 o                         
   4   1   2         44.68         51.55         1.81 o                         
   5   1   2        355.44        323.56         4.30 o                         
   6   1   2         98.25         87.92         3.07 o                         
   7   1   2          1.20          0.96         2.62 o                         
   8   1   2         28.66         23.53         4.20 o                         
 -10   2   2         26.42         33.35         8.19 o                         
  -9   2   2          1.61         -1.18         1.58 o                         
  -8   2   2         51.10         45.49         2.54 o                         
  -7   2   2          8.44         11.40         1.18 o                         
  -6   2   2        484.75        475.17         4.61 o                         
  -5   2   2         40.39         52.46         1.33 o                         
  -4   2   2        230.14        240.90         2.71 o                         
  -3   2   2        980.50        907.28         5.92 o                         
  -1   2   2          1.25          1.14         0.54 o                         
   0   2   2         18.83         17.79         0.63 o                         
   1   2   2        245.89        265.56         2.44 o                         
   2   2   2        325.22        328.84         3.28 o                         
   3   2   2          0.34          1.63         0.77 o                         
   4   2   2          0.01         -0.34         0.79 o                         
   5   2   2        113.47        101.70         2.66 o                         
   6   2   2          2.38          1.18         1.57 o                         
   7   2   2          7.98          8.45         3.64 o                         
   8   2   2          5.18          7.94         4.13 o                         
 -10   3   2         52.87         45.25         8.78 o                         
  -9   3   2         44.80         45.68         4.50 o                         
  -8   3   2        196.75        227.31         6.75 o                         
  -7   3   2         75.08         67.69         2.25 o                         
  -6   3   2         46.68         41.93         1.58 o                         
  -5   3   2         52.59         73.17         1.48 o                         
  -4   3   2          3.07          1.89         0.60 o                         
  -3   3   2        648.59        744.16         5.72 o                         
  -2   3   2       2054.65       2350.01        31.55 o                         
  -1   3   2        414.04        366.01         3.03 o                         
   0   3   2         72.70         70.85         1.06 o                         
   1   3   2         90.43         97.18         1.70 o                         
   2   3   2         35.41         34.92         1.22 o                         
   3   3   2         47.53         39.81         1.47 o                         
   4   3   2         33.79         39.56         1.72 o                         
   5   3   2         99.27         99.44         3.64 o                         
   6   3   2         10.01          9.25         2.21 o                         
   7   3   2         41.26         38.43         4.98 o                         
 -10   4   2          2.21         10.05         5.91 o                         
  -9   4   2         11.97         10.47         3.29 o                         
  -8   4   2         17.35         20.84         2.29 o                         
  -7   4   2          2.84          1.30         0.96 o                         
  -6   4   2        126.96        115.43         1.97 o                         
  -5   4   2         27.52         32.13         1.24 o                         
  -4   4   2        862.60        865.97         7.05 o                         
  -3   4   2          3.34          4.77         0.75 o                         
  -2   4   2        232.74        283.25         3.00 o                         
  -1   4   2        677.78        751.87         8.46 o                         
   0   4   2        623.38        761.93         5.87 o                         
   1   4   2         83.44         77.25         1.60 o                         
   2   4   2         49.38         54.83         1.79 o                         
   3   4   2         15.31         18.03         1.14 o                         
   4   4   2         70.03         71.12         2.91 o                         
   5   4   2          2.59          5.36         1.59 o                         
   6   4   2          1.30          3.33         2.33 o                         
 -10   5   2         99.86         95.83        10.13 o                         
  -9   5   2         13.21          7.41         3.53 o                         
  -8   5   2         11.24         11.13         2.53 o                         
  -7   5   2         14.91         14.66         1.66 o                         
  -6   5   2          3.52          5.32         0.94 o                         
  -5   5   2        135.99        149.19         3.16 o                         
  -4   5   2          2.28          0.16         0.65 o                         
  -3   5   2         19.15         17.71         2.02 o                         
  -2   5   2         54.70         53.00         1.35 o                         
  -1   5   2        350.66        357.49         4.14 o                         
   0   5   2        170.58        172.77         2.16 o                         
   1   5   2        112.96        130.60         2.38 o                         
   2   5   2          1.18          2.19         0.97 o                         
   3   5   2        436.56        444.82         8.13 o                         
   4   5   2         27.38         34.66         4.68 o                         
   5   5   2         27.56         29.11         4.15 o                         
   6   5   2         44.77         48.06         6.27 o                         
 -10   6   2          8.74         17.23         5.32 o                         
  -9   6   2         38.99         48.61         7.22 o                         
  -8   6   2         13.87         15.72         2.69 o                         
  -7   6   2         21.20         20.74         1.75 o                         
  -6   6   2        256.90        252.89         6.33 o                         
  -5   6   2        416.32        384.46         5.39 o                         
  -4   6   2          0.03          1.59         1.18 o                         
  -3   6   2         44.97         58.63         2.06 o                         
  -2   6   2        530.10        541.08         5.71 o                         
  -1   6   2         32.98         33.72         1.49 o                         
   0   6   2        192.95        194.64         2.81 o                         
   1   6   2         97.81        100.57         2.46 o                         
   2   6   2          0.56          0.19         1.65 o                         
   3   6   2         88.86         80.74         5.33 o                         
   4   6   2         66.54         80.79        11.32 o                         
   5   6   2          1.39          7.34         4.02 o                         
 -10   7   2         45.97         54.79         6.50 o                         
  -9   7   2         38.03         37.87         4.01 o                         
  -8   7   2          3.28         15.37         5.32 o                         
  -7   7   2          2.73          4.20         2.39 o                         
  -6   7   2          0.78          0.28         1.29 o                         
  -5   7   2        214.58        202.54         3.32 o                         
  -4   7   2        165.73        145.61         5.03 o                         
  -3   7   2          0.02          1.59         1.17 o                         
  -2   7   2          0.84          0.03         0.70 o                         
  -1   7   2        125.33        121.20         3.12 o                         
   0   7   2         16.19         13.28         1.16 o                         
   1   7   2          6.47          7.75         2.22 o                         
   2   7   2        162.50        163.98         6.61 o                         
   3   7   2         99.72        101.35         7.09 o                         
   4   7   2         83.72         82.01         7.24 o                         
  -8   8   2          3.48          1.27         4.14 o                         
  -7   8   2        160.21        154.24         6.03 o                         
  -6   8   2         47.38         46.32         2.33 o                         
  -5   8   2        134.54        124.87         9.63 o                         
  -4   8   2         74.98         75.23         8.19 o                         
  -3   8   2          0.61          2.28         2.47 o                         
  -2   8   2         79.27         82.81         3.31 o                         
  -1   8   2          0.98         -0.83         1.22 o                         
   0   8   2         63.22         64.89         3.60 o                         
   1   8   2         37.58         29.76         4.01 o                         
   2   8   2         12.75         11.41         3.74 o                         
   3   8   2         17.64         17.38         4.31 o                         
  -7   9   2         95.11         91.73         4.48 o                         
  -6   9   2          0.01         -1.10         2.03 o                         
  -3   9   2         31.98         33.54         3.40 o                         
  -2   9   2         55.14         51.22         2.92 o                         
  -1   9   2         71.50         54.54         6.92 o                         
   0   9   2          3.38          0.99         3.46 o                         
   1   9   2         19.46          9.36         4.69 o                         
  -7  10   2         12.22         15.37         3.29 o                         
  -3  10   2        190.67        223.23         9.29 o                         
  -2  10   2        101.30        111.53         8.11 o                         
  -1  10   2         37.23         48.21         7.60 o                         
   0  10   2          0.73         -4.14         4.14 o                         
   0 -11   3          0.03         -5.91         5.91 o                         
   1 -11   3         38.71         47.13         5.45 o                         
   2 -11   3         57.09         70.71         6.34 o                         
   3 -11   3         74.26         64.92         7.18 o                         
   4 -11   3          2.28          4.56         3.80 o                         
   5 -11   3          0.03         -2.03         3.38 o                         
   6 -11   3          0.47          1.27         3.72 o                         
  -2 -10   3          4.85          4.59         5.62 o                         
  -1 -10   3        171.90        187.41         8.70 o                         
   0 -10   3        168.45        164.56         8.91 o                         
   1 -10   3          3.25          3.47         2.39 o                         
   2 -10   3          6.04         10.60         2.74 o                         
   3 -10   3         30.49         31.67         2.86 o                         
   4 -10   3         92.99         90.29         5.42 o                         
   5 -10   3         15.62         17.64         3.48 o                         
   6 -10   3         24.55         31.53         4.54 o                         
   7 -10   3          8.04          8.87         4.22 o                         
  -3  -9   3         18.21         18.47         4.36 o                         
  -2  -9   3         17.98         19.46         4.06 o                         
  -1  -9   3         37.34         37.54         4.61 o                         
   0  -9   3          4.47          3.49         1.74 o                         
   1  -9   3          2.19         -0.12         1.34 o                         
   2  -9   3        263.70        251.83         4.79 o                         
   3  -9   3         55.62         54.49         2.61 o                         
   4  -9   3          0.01          1.44         1.39 o                         
   5  -9   3         94.16        102.74         4.44 o                         
   6  -9   3         10.03          4.70         2.91 o                         
   7  -9   3         41.41         51.92         7.51 o                         
   8  -9   3          2.61          7.85         5.24 o                         
  -4  -8   3          4.53         10.62         3.65 o                         
  -3  -8   3         11.23         21.83         4.01 o                         
  -2  -8   3          4.52          4.10         2.49 o                         
  -1  -8   3         27.42         23.84         2.74 o                         
   0  -8   3          3.47          3.83         1.20 o                         
   1  -8   3        320.17        300.71         4.24 o                         
   2  -8   3        476.31        480.38         5.89 o                         
   3  -8   3         36.51         37.18         1.95 o                         
   4  -8   3          5.24          4.11         1.30 o                         
   5  -8   3          7.73          7.67         1.57 o                         
   6  -8   3        580.84        576.72        12.10 o                         
   7  -8   3         11.55         11.77         2.49 o                         
   8  -8   3         10.84         11.14         3.23 o                         
   9  -8   3          4.30          1.66         3.10 o                         
  -5  -7   3          6.31         11.18         4.03 o                         
  -4  -7   3         83.15         81.67         5.15 o                         
  -3  -7   3         54.83         56.23         4.09 o                         
  -2  -7   3        240.35        218.88         4.77 o                         
  -1  -7   3          2.39          0.50         0.91 o                         
   0  -7   3         10.54          8.54         1.03 o                         
   1  -7   3         80.69         70.13         1.73 o                         
   2  -7   3        260.42        251.71         2.94 o                         
   3  -7   3        292.55        293.70         3.47 o                         
   4  -7   3         18.40         22.98         1.56 o                         
   5  -7   3        104.96        104.60         3.32 o                         
   6  -7   3        182.66        172.79         4.51 o                         
   7  -7   3          5.30          2.24         2.78 o                         
   8  -7   3         12.13         12.70         4.52 o                         
   9  -7   3          0.23         -0.28         4.69 o                         
  -6  -6   3         25.02         29.64         7.90 o                         
  -5  -6   3        141.21        161.71         7.95 o                         
  -4  -6   3         24.92         20.44         3.59 o                         
  -3  -6   3         46.50         47.00         2.57 o                         
  -2  -6   3         34.91         28.89         1.44 o                         
  -1  -6   3          5.58          5.14         0.78 o                         
   0  -6   3        758.75        732.05         5.42 o                         
   1  -6   3         18.86         20.49         0.92 o                         
   2  -6   3         14.15         17.24         0.82 o                         
   3  -6   3         68.96         76.56         1.65 o                         
   4  -6   3          0.05          0.03         0.75 o                         
   5  -6   3          4.78          7.69         1.22 o                         
   6  -6   3        234.66        224.81         4.59 o                         
   7  -6   3         52.34         49.98         3.67 o                         
   8  -6   3          0.48         -0.42         3.05 o                         
   9  -6   3         28.25         28.70         5.00 o                         
  -7  -5   3         10.36         15.77         4.16 o                         
  -6  -5   3          4.80          5.65         1.97 o                         
  -5  -5   3          0.57          0.85         1.40 o                         
  -4  -5   3         16.38         15.79         2.17 o                         
  -3  -5   3        179.36        165.85         2.47 o                         
  -2  -5   3         39.15         32.50         1.40 o                         
  -1  -5   3        122.14        128.94         1.96 o                         
   0  -5   3         59.31         59.60         1.28 o                         
   1  -5   3          0.15          0.39         0.53 o                         
   2  -5   3          3.14          6.25         0.63 o                         
   3  -5   3          6.58          7.07         0.69 o                         
   4  -5   3         96.39         88.17         1.92 o                         
   5  -5   3        287.69        300.58         4.09 o                         
   6  -5   3         20.04         18.57         1.79 o                         
   7  -5   3          3.31          1.59         2.32 o                         
   8  -5   3          0.11         -1.51         2.41 o                         
   9  -5   3          2.13          7.57         3.42 o                         
  -8  -4   3          6.74          3.71         3.41 o                         
  -7  -4   3          7.54          6.20         2.32 o                         
  -6  -4   3         12.40         14.77         2.21 o                         
  -5  -4   3         26.62         35.80         2.17 o                         
  -4  -4   3         18.14         21.46         1.31 o                         
  -3  -4   3          0.03          1.21         0.70 o                         
  -2  -4   3        415.45        429.79         3.71 o                         
  -1  -4   3         50.14         63.48         1.34 o                         
   0  -4   3        105.94        100.35         1.49 o                         
   1  -4   3        305.49        293.85         2.45 o                         
   2  -4   3       1180.17       1180.19         8.02 o                         
   3  -4   3         20.91         16.71         0.92 o                         
   4  -4   3          3.90          6.04         0.90 o                         
   5  -4   3          7.96          4.64         0.91 o                         
   6  -4   3          8.25          7.65         0.99 o                         
   7  -4   3         31.74         31.20         2.30 o                         
   8  -4   3         20.25         20.83         3.28 o                         
   9  -4   3         56.40         80.23        10.05 o                         
  -8  -3   3          0.11         -2.85         2.85 o                         
  -7  -3   3          4.82          3.14         2.63 o                         
  -6  -3   3          1.26          2.32         1.46 o                         
  -5  -3   3        957.13        950.37         7.63 o                         
  -4  -3   3        476.01        476.55         4.31 o                         
  -3  -3   3         58.58         51.19         1.49 o                         
  -2  -3   3        532.14        514.29         3.87 o                         
  -1  -3   3       6629.67       6755.09        34.30 o                         
   0  -3   3        242.18        253.18         2.10 o                         
   1  -3   3        146.86        130.01         1.42 o                         
   2  -3   3         54.84         60.50         1.15 o                         
   3  -3   3         16.30          7.03         0.67 o                         
   4  -3   3        294.68        307.33         3.25 o                         
   5  -3   3        337.26        331.00         3.85 o                         
   6  -3   3         64.89         56.45         2.03 o                         
   7  -3   3          7.49          7.00         1.49 o                         
   8  -3   3         39.28         36.94         4.10 o                         
   9  -3   3        103.01        142.99         7.26 o                         
  -9  -2   3         48.27         49.16         4.84 o                         
  -8  -2   3         10.33         10.01         3.29 o                         
  -7  -2   3          0.20         -0.07         1.99 o                         
  -6  -2   3        444.27        481.27         5.30 o                         
  -5  -2   3        334.60        294.48         3.65 o                         
  -4  -2   3        223.56        233.40         2.87 o                         
  -3  -2   3         75.59         78.28         1.59 o                         
  -2  -2   3        839.17        849.86         5.32 o                         
  -1  -2   3        380.38        416.48         3.02 o                         
   0  -2   3        154.62        159.63         1.55 o                         
   1  -2   3       1105.55       1014.61         6.44 o                         
   2  -2   3          0.59          0.01         0.45 o                         
   3  -2   3        292.65        274.54         2.87 o                         
   4  -2   3          7.64          8.38         0.92 o                         
   5  -2   3        395.46        363.34         4.30 o                         
   6  -2   3         19.82         17.58         1.44 o                         
   7  -2   3         41.97         40.53         2.49 o                         
   8  -2   3          1.54          0.24         1.81 o                         
   9  -2   3         14.54          8.75         3.86 o                         
  -9  -1   3         88.30         95.47         9.40 o                         
  -8  -1   3         83.52         94.40         4.86 o                         
  -7  -1   3        120.96        121.95         3.40 o                         
  -6  -1   3         45.69         39.95         1.91 o                         
  -5  -1   3         45.89         34.01         1.45 o                         
  -4  -1   3         94.66         84.24         1.75 o                         
  -3  -1   3         87.59         74.07         1.46 o                         
  -2  -1   3          0.08          1.48         0.51 o                         
  -1  -1   3       1357.21       1316.40         7.54 o                         
   0  -1   3       3005.50       2998.39        15.52 o                         
   1  -1   3       2686.24       2649.52        15.12 o                         
   2  -1   3        279.53        329.87         2.97 o                         
   3  -1   3        404.01        460.53         5.34 o                         
   4  -1   3         42.90         46.21         1.79 o                         
   5  -1   3        328.95        318.27         4.17 o                         
   6  -1   3        214.16        216.39         4.71 o                         
   7  -1   3          4.35          4.92         1.74 o                         
   8  -1   3         10.10          8.39         3.56 o                         
   9  -1   3          3.61          4.95         5.15 o                         
  -9   0   3          1.65          1.34         2.43 o                         
  -8   0   3         25.85         29.40         2.62 o                         
  -7   0   3        380.22        361.51         5.32 o                         
  -6   0   3        236.30        240.61         3.62 o                         
  -5   0   3        205.16        210.46         2.87 o                         
  -4   0   3        648.93        664.36         5.15 o                         
  -3   0   3        470.00        475.64         3.36 o                         
  -2   0   3         83.48         99.30         1.28 o                         
  -1   0   3       3183.94       3507.01        15.90 o                         
   0   0   3        948.16        839.67         5.36 o                         
   1   0   3         87.39         69.08         1.23 o                         
   2   0   3          7.98         12.07         0.84 o                         
   3   0   3       1023.84       1089.79         8.20 o                         
   4   0   3         88.88         89.40         2.13 o                         
   5   0   3        101.07         92.36         2.89 o                         
   6   0   3        104.65         85.90         2.63 o                         
   7   0   3         30.01         27.11         3.46 o                         
   8   0   3          3.84          1.09         2.90 o                         
 -10   1   3          0.16         -1.44         5.40 o                         
  -9   1   3          0.80          2.43         2.54 o                         
  -8   1   3          4.97          4.42         1.48 o                         
  -7   1   3        117.20        139.41         2.93 o                         
  -6   1   3         96.60         95.94         2.16 o                         
  -5   1   3        263.35        265.31         3.19 o                         
  -4   1   3        242.89        233.28         2.56 o                         
  -3   1   3        100.41        110.38         1.58 o                         
  -2   1   3        410.78        374.29         2.45 o                         
  -1   1   3       2295.04       2236.90        12.20 o                         
   0   1   3       2499.17       2582.05        15.16 o                         
   1   1   3        229.58        252.36         2.43 o                         
   2   1   3        614.39        626.21         5.26 o                         
   3   1   3        316.18        330.94         3.65 o                         
   4   1   3         21.88         22.06         1.37 o                         
   5   1   3          8.07          5.02         1.13 o                         
   6   1   3        265.06        238.15         5.53 o                         
   7   1   3         30.68         24.94         3.88 o                         
   8   1   3          4.09          1.53         4.51 o                         
 -10   2   3          7.28         15.51         5.19 o                         
  -9   2   3          0.02          2.64         2.94 o                         
  -8   2   3         38.15         29.63         2.07 o                         
  -7   2   3         97.54         99.28         2.71 o                         
  -6   2   3         33.59         41.62         1.45 o                         
  -5   2   3         34.18         34.72         1.56 o                         
  -4   2   3        130.80        129.15         1.90 o                         
  -3   2   3       2246.04       2149.31        12.66 o                         
  -2   2   3       4470.75       4500.81        26.30 o                         
  -1   2   3       2009.86       1910.12        11.15 o                         
   0   2   3        101.36        121.56         1.83 o                         
   1   2   3          3.66          1.42         0.53 o                         
   2   2   3        125.04        115.29         1.96 o                         
   3   2   3         10.03         13.39         1.05 o                         
   4   2   3          4.85          3.05         1.15 o                         
   5   2   3        312.32        284.49         5.25 o                         
   6   2   3          0.75          2.28         1.77 o                         
   7   2   3          6.60          5.06         7.26 o                         
 -10   3   3         14.14          6.82         4.50 o                         
  -9   3   3         32.82         33.91         3.96 o                         
  -8   3   3         15.59         10.15         1.95 o                         
  -7   3   3         34.54         34.34         1.76 o                         
  -6   3   3        140.34        140.27         2.36 o                         
  -5   3   3        152.30        155.63         2.03 o                         
  -4   3   3         19.56         24.57         1.08 o                         
  -3   3   3       1288.62       1583.45        18.82 o                         
  -2   3   3       2661.58       2824.31        17.29 o                         
  -1   3   3         18.53         19.66         0.77 o                         
   0   3   3        131.35        144.70         1.68 o                         
   1   3   3          5.71          6.58         0.76 o                         
   2   3   3        263.22        255.76         2.95 o                         
   3   3   3          4.10          7.39         0.96 o                         
   4   3   3         11.87          6.81         1.27 o                         
   5   3   3          1.45         -1.22         1.52 o                         
   6   3   3          1.20          2.79         1.81 o                         
   7   3   3          0.00          0.70         4.52 o                         
 -10   4   3          0.08         -0.16         4.03 o                         
  -9   4   3         20.08         23.15         3.85 o                         
  -8   4   3          0.35          0.12         1.81 o                         
  -7   4   3        254.65        246.74         3.69 o                         
  -6   4   3        138.55        118.00         2.12 o                         
  -5   4   3        957.76        965.77         7.96 o                         
  -4   4   3         96.30        101.33         2.20 o                         
  -3   4   3         51.07         77.10         2.82 o                         
  -2   4   3        652.53        678.47         8.60 o                         
  -1   4   3        276.50        273.06         3.37 o                         
   0   4   3         14.36         13.48         0.78 o                         
   1   4   3         52.33         59.16         1.59 o                         
   2   4   3        111.86        131.20         2.57 o                         
   3   4   3        238.25        235.86         4.11 o                         
   4   4   3        119.96        108.14         3.54 o                         
   5   4   3         12.67         11.78         2.17 o                         
   6   4   3         20.46         22.00         4.49 o                         
 -10   5   3         66.19         63.68        15.45 o                         
  -9   5   3          3.84          3.90         3.29 o                         
  -8   5   3          0.92          0.33         2.01 o                         
  -7   5   3         78.42         66.19         2.66 o                         
  -6   5   3        176.79        179.84         3.17 o                         
  -5   5   3         13.70         15.49         1.34 o                         
  -4   5   3        544.27        561.99        11.48 o                         
  -3   5   3         28.92         21.60         1.02 o                         
  -2   5   3          5.64         13.76         4.22 o                         
  -1   5   3         14.84         21.51         1.38 o                         
   0   5   3         88.01         87.11         1.64 o                         
   1   5   3        236.81        241.29         3.46 o                         
   2   5   3        135.12        127.25         3.30 o                         
   3   5   3        347.70        330.62         8.78 o                         
   4   5   3          0.27          0.65         2.68 o                         
   5   5   3         14.07          9.85         4.05 o                         
 -10   6   3         81.01         88.02         7.01 o                         
  -9   6   3         25.80         40.59         4.89 o                         
  -8   6   3          2.31          0.29         1.97 o                         
  -7   6   3          3.92          4.58         3.42 o                         
  -6   6   3         64.41         61.09         4.21 o                         
  -5   6   3          7.46          8.93         1.11 o                         
  -4   6   3         23.73         29.30         1.87 o                         
  -3   6   3         59.90         58.50         2.20 o                         
  -2   6   3         56.00         72.83         2.60 o                         
  -1   6   3        172.59        211.31         3.73 o                         
   0   6   3        119.97        114.56         2.52 o                         
   1   6   3         72.64         74.09         3.02 o                         
   2   6   3         57.29         54.65         4.33 o                         
   3   6   3         78.35         84.42         6.58 o                         
   4   6   3         69.44         67.02         6.41 o                         
 -10   7   3         51.82         70.13         5.50 o                         
  -9   7   3         12.13          6.00         5.49 o                         
  -8   7   3         16.97          6.42         4.73 o                         
  -7   7   3         11.27          7.58         2.49 o                         
  -6   7   3          6.58          5.06         1.36 o                         
  -5   7   3         84.30         74.39         2.93 o                         
  -4   7   3         32.09         37.09         5.53 o                         
  -3   7   3          0.49          2.56         1.54 o                         
  -2   7   3         85.47         85.99         2.14 o                         
  -1   7   3         97.62        105.07         3.54 o                         
   0   7   3         18.69         20.53         1.62 o                         
   1   7   3         24.18         34.86         3.51 o                         
   2   7   3        176.91        176.94         7.84 o                         
   3   7   3         15.21         22.47         4.41 o                         
  -9   8   3         58.73         68.47         9.12 o                         
  -8   8   3         46.05         40.78         6.42 o                         
  -7   8   3          9.78          5.93         2.29 o                         
  -6   8   3          4.22          5.24         2.62 o                         
  -5   8   3         30.40         27.61         6.08 o                         
  -4   8   3          2.74          3.63         3.97 o                         
  -3   8   3        142.74        173.58         5.75 o                         
  -2   8   3          0.10          0.02         1.41 o                         
  -1   8   3         54.56         53.69         3.28 o                         
   0   8   3          0.03         -1.30         1.89 o                         
   1   8   3          1.54          3.88         2.74 o                         
   2   8   3          2.71          4.92         3.38 o                         
  -8   9   3          5.92         15.79         4.56 o                         
  -7   9   3         14.12         16.80         3.97 o                         
  -6   9   3         11.51         13.76         2.87 o                         
  -4   9   3         67.43         44.49         7.77 o                         
  -3   9   3          4.01          7.43         2.79 o                         
  -2   9   3         35.40         38.31         7.64 o                         
  -1   9   3         15.72         14.75         4.64 o                         
   0   9   3          0.00          1.07         6.71 o                         
   1   9   3        122.80        101.61        17.99 o                         
  -7  10   3         48.23         46.85         5.07 o                         
  -3  10   3         11.01          9.20         3.29 o                         
  -2  10   3         10.32         12.67         4.48 o                         
  -1  10   3         30.68         23.30         5.83 o                         
   0 -11   4          4.36          2.60         3.41 o                         
   1 -11   4         17.00         18.67         3.84 o                         
   2 -11   4          0.67         -0.73         3.06 o                         
   3 -11   4         29.47         28.84         3.92 o                         
   4 -11   4          0.12          0.93         2.78 o                         
   5 -11   4          0.32         -0.22         2.76 o                         
   6 -11   4         21.13         16.97         4.01 o                         
  -2 -10   4          3.48          7.72         3.29 o                         
  -1 -10   4        149.44        138.23         6.65 o                         
   0 -10   4          0.35          1.18         2.47 o                         
   1 -10   4          0.60         -0.12         2.16 o                         
   2 -10   4        120.93        117.79         6.95 o                         
   3 -10   4         23.82         27.08         3.57 o                         
   4 -10   4          0.92          2.04         2.36 o                         
   5 -10   4          1.79          2.92         2.46 o                         
   6 -10   4         57.65         66.96         8.49 o                         
   7 -10   4         43.39         41.21         6.84 o                         
  -3  -9   4         50.61         36.61         5.15 o                         
  -2  -9   4          0.61          4.92         3.73 o                         
  -1  -9   4          4.34          6.51         2.76 o                         
   0  -9   4         10.31          8.11         1.88 o                         
   1  -9   4          4.55          4.64         1.54 o                         
   2  -9   4         60.19         55.47         3.11 o                         
   3  -9   4         96.67        101.29         3.61 o                         
   4  -9   4          4.06          3.70         1.87 o                         
   5  -9   4         50.52         43.72         3.48 o                         
   6  -9   4         30.84         30.73         4.46 o                         
   7  -9   4         85.69        101.65         9.96 o                         
   8  -9   4          1.15          3.87         4.05 o                         
  -4  -8   4          0.61          2.76         3.52 o                         
  -3  -8   4         17.35         28.03         4.34 o                         
  -2  -8   4         86.90         74.72         4.95 o                         
  -1  -8   4        143.97        153.44         4.19 o                         
   0  -8   4         80.54         88.02         3.47 o                         
   1  -8   4         58.68         69.80         2.28 o                         
   2  -8   4         39.61         31.78         1.68 o                         
   3  -8   4         15.10         14.09         1.41 o                         
   4  -8   4          0.15          1.24         1.15 o                         
   5  -8   4        443.58        422.03         7.43 o                         
   6  -8   4         58.28         62.92         3.63 o                         
   7  -8   4         23.99         22.83         3.25 o                         
   8  -8   4          1.32          5.87         3.23 o                         
  -5  -7   4         27.13         31.02         4.35 o                         
  -4  -7   4          6.83         10.66         3.28 o                         
  -3  -7   4         17.92         21.70         3.42 o                         
  -2  -7   4        133.70        121.91         3.91 o                         
  -1  -7   4          1.32          1.35         0.90 o                         
   0  -7   4         12.80          9.79         1.05 o                         
   1  -7   4       1003.29        980.04         7.39 o                         
   2  -7   4          0.48          2.01         0.78 o                         
   3  -7   4        110.30         99.61         2.24 o                         
   4  -7   4          7.41          6.86         1.21 o                         
   5  -7   4          5.37          6.03         1.21 o                         
   6  -7   4        308.48        294.39         6.29 o                         
   7  -7   4         78.65         75.88         4.37 o                         
   8  -7   4          0.63         -2.45         2.45 o                         
   9  -7   4          5.10          7.19         3.83 o                         
  -6  -6   4         86.47         94.42         6.62 o                         
  -5  -6   4          0.53         -1.70         1.70 o                         
  -4  -6   4         45.95         39.93         2.18 o                         
  -3  -6   4         91.60         79.86         3.35 o                         
  -2  -6   4          0.95          2.01         1.00 o                         
  -1  -6   4        497.74        496.20         4.77 o                         
   0  -6   4         99.78         83.08         1.77 o                         
   1  -6   4         30.90         27.95         1.13 o                         
   2  -6   4          0.83         -0.34         0.61 o                         
   3  -6   4         10.26          8.51         0.96 o                         
   4  -6   4          0.42          0.12         0.78 o                         
   5  -6   4        117.62        108.35         2.85 o                         
   6  -6   4        103.40        100.42         4.09 o                         
   7  -6   4          4.00          3.63         2.16 o                         
   8  -6   4          0.67         -3.67         6.38 o                         
   9  -6   4         12.09         10.75         7.01 o                         
  -7  -5   4          2.73          0.85         3.68 o                         
  -6  -5   4          2.99          0.44         1.67 o                         
  -5  -5   4         70.68         74.01         3.33 o                         
  -4  -5   4         83.21         76.48         2.32 o                         
  -3  -5   4        356.52        336.28         4.08 o                         
  -2  -5   4          2.35          4.76         0.74 o                         
  -1  -5   4        144.66        165.99         2.29 o                         
   0  -5   4       1475.76       1420.63         9.33 o                         
   1  -5   4         30.31         32.76         1.13 o                         
   2  -5   4        157.79        151.82         2.04 o                         
   3  -5   4          0.07          0.10         0.64 o                         
   4  -5   4        202.93        227.26         3.94 o                         
   5  -5   4          2.05          2.57         1.10 o                         
   6  -5   4        140.11        135.76         3.94 o                         
   7  -5   4        140.29        149.76         7.01 o                         
   8  -5   4          7.18          4.71         3.03 o                         
   9  -5   4         23.11         40.44         6.65 o                         
  -8  -4   4          1.70          2.58         3.43 o                         
  -7  -4   4         79.13         87.00         5.77 o                         
  -6  -4   4         15.12          7.43         2.02 o                         
  -5  -4   4          0.03          0.96         1.22 o                         
  -4  -4   4         25.36         24.61         1.38 o                         
  -3  -4   4          3.82          2.82         0.78 o                         
  -2  -4   4         90.59         81.28         1.67 o                         
  -1  -4   4          3.08          1.11         0.51 o                         
   0  -4   4        166.37        217.82         2.22 o                         
   1  -4   4        320.70        327.79         3.03 o                         
   2  -4   4       1374.67       1464.76        10.23 o                         
   3  -4   4        542.92        608.86         6.38 o                         
   4  -4   4         64.28         57.13         1.55 o                         
   5  -4   4        186.93        201.75         3.32 o                         
   6  -4   4        120.38        127.31         2.67 o                         
   7  -4   4         12.05          5.61         1.79 o                         
   8  -4   4         58.35         65.49         4.34 o                         
   9  -4   4          4.76         -1.97         4.29 o                         
  -8  -3   4          0.17         -1.45         2.90 o                         
  -7  -3   4          3.83          2.32         2.36 o                         
  -6  -3   4         32.88         35.67         2.30 o                         
  -5  -3   4        370.32        347.19         4.25 o                         
  -4  -3   4         75.08         77.52         1.98 o                         
  -3  -3   4         95.42         95.84         1.85 o                         
  -2  -3   4       1342.81       1384.49         8.63 o                         
  -1  -3   4        544.15        520.03         3.72 o                         
   0  -3   4          6.81         11.32         0.63 o                         
   1  -3   4        485.58        525.01         3.91 o                         
   2  -3   4         68.16         63.94         1.32 o                         
   3  -3   4        281.01        323.49         3.45 o                         
   4  -3   4         27.86         34.58         1.43 o                         
   5  -3   4         26.38         25.92         1.37 o                         
   6  -3   4        255.83        229.87         3.87 o                         
   7  -3   4         35.25         33.26         2.62 o                         
   8  -3   4         15.89         11.82         2.21 o                         
   9  -3   4          0.04         -0.88         3.40 o                         
  -9  -2   4         29.81         30.61         5.20 o                         
  -8  -2   4          3.46          0.33         2.64 o                         
  -7  -2   4         92.94        100.50         5.15 o                         
  -6  -2   4        267.27        288.19         3.97 o                         
  -5  -2   4        135.93        131.48         2.52 o                         
  -4  -2   4        552.49        553.04         5.15 o                         
  -3  -2   4         73.94         67.45         1.56 o                         
  -2  -2   4        208.65        230.94         2.42 o                         
  -1  -2   4          1.20          1.25         0.51 o                         
   0  -2   4        500.60        477.47         3.40 o                         
   1  -2   4        499.99        540.16         4.14 o                         
   2  -2   4         21.68         39.68         1.23 o                         
   3  -2   4         26.61         22.45         1.38 o                         
   4  -2   4         47.39         55.28         1.76 o                         
   5  -2   4        133.07        138.72         2.78 o                         
   6  -2   4        240.58        231.63         4.37 o                         
   7  -2   4         10.02          9.30         1.75 o                         
   8  -2   4          0.28          2.22         2.22 o                         
   9  -2   4          0.80         -0.34         3.29 o                         
  -9  -1   4         67.16         80.25         5.88 o                         
  -8  -1   4          2.42         -0.81         2.22 o                         
  -7  -1   4        136.76        142.22         3.66 o                         
  -6  -1   4         70.01         60.46         2.04 o                         
  -5  -1   4         15.76         16.87         1.18 o                         
  -4  -1   4         21.57         19.90         1.01 o                         
  -3  -1   4        623.43        608.15         4.67 o                         
  -2  -1   4       1825.22       1637.78         9.49 o                         
  -1  -1   4        174.33        214.33         2.00 o                         
   0  -1   4        834.20        839.51         6.07 o                         
   1  -1   4         20.02         21.91         1.01 o                         
   2  -1   4          9.29          0.90         0.62 o                         
   3  -1   4        111.04        143.52         2.43 o                         
   4  -1   4         16.07         16.43         1.57 o                         
   5  -1   4        274.44        277.16         4.41 o                         
   6  -1   4        133.93        122.33         3.37 o                         
   7  -1   4          6.76         10.34         2.28 o                         
   8  -1   4         17.25         24.57         4.67 o                         
  -9   0   4         35.95         36.60         3.52 o                         
  -8   0   4         49.44         54.44         3.59 o                         
  -7   0   4        217.36        211.32         3.79 o                         
  -6   0   4          1.55          3.06         0.93 o                         
  -5   0   4        188.79        204.40         2.66 o                         
  -4   0   4          0.21          0.85         0.62 o                         
  -3   0   4        555.32        534.22         4.03 o                         
  -2   0   4        322.63        319.60         2.52 o                         
  -1   0   4       1134.37       1211.22         6.53 o                         
   0   0   4        105.48         87.89         1.63 o                         
   1   0   4        409.51        419.85         3.66 o                         
   2   0   4       2260.88       2288.19        15.53 o                         
   3   0   4        247.56        261.77         3.46 o                         
   4   0   4          8.32          5.61         0.90 o                         
   5   0   4         22.25         17.19         1.42 o                         
   6   0   4          9.24         11.96         2.87 o                         
   7   0   4         29.48         30.76         4.03 o                         
   8   0   4          6.25          5.18         4.04 o                         
 -10   1   4         19.64         12.21         7.15 o                         
  -9   1   4          3.76          3.95         2.57 o                         
  -8   1   4         26.96         32.95         3.26 o                         
  -7   1   4          0.67          1.55         0.96 o                         
  -6   1   4        124.03        139.79         2.54 o                         
  -5   1   4          4.60          6.92         0.84 o                         
  -4   1   4        287.92        294.14         2.73 o                         
  -3   1   4        405.36        443.32         3.10 o                         
  -2   1   4        251.54        288.14         2.09 o                         
  -1   1   4          0.65          3.77         0.44 o                         
   0   1   4       1867.54       1782.31        10.71 o                         
   1   1   4         45.01         60.34         2.68 o                         
   2   1   4        132.92        162.02         2.36 o                         
   3   1   4          9.78          6.77         0.94 o                         
   4   1   4          0.18          0.12         0.85 o                         
   5   1   4         47.64         41.65         2.35 o                         
   6   1   4          0.24          2.02         2.02 o                         
   7   1   4          9.51          6.16         3.18 o                         
 -10   2   4          7.97          9.75         4.90 o                         
  -9   2   4          7.09          7.52         2.35 o                         
  -8   2   4          1.10         -0.01         1.15 o                         
  -7   2   4          6.74          2.30         0.96 o                         
  -6   2   4          3.40          4.88         0.84 o                         
  -5   2   4         11.44         11.28         0.91 o                         
  -4   2   4        541.02        566.00         4.84 o                         
  -3   2   4          1.04          1.06         0.49 o                         
  -2   2   4        129.81        119.90         1.24 o                         
  -1   2   4       1287.40       1291.33         8.08 o                         
   0   2   4          0.02          3.96         0.63 o                         
   1   2   4        272.84        264.77         2.71 o                         
   2   2   4         23.56         36.43         2.33 o                         
   3   2   4         65.48         49.25         1.79 o                         
   4   2   4        284.94        292.08         4.24 o                         
   5   2   4         25.06         17.95         2.05 o                         
   6   2   4          0.28         -1.02         1.88 o                         
   7   2   4         14.93         11.18         5.32 o                         
 -10   3   4         59.20         65.00         7.64 o                         
  -9   3   4         25.56         18.64         3.90 o                         
  -8   3   4          0.38          1.17         2.05 o                         
  -7   3   4         50.45         55.25         3.14 o                         
  -6   3   4        186.94        161.43         2.69 o                         
  -5   3   4        211.41        216.49         2.58 o                         
  -4   3   4        113.42        100.48         1.69 o                         
  -3   3   4         48.96         51.26         1.43 o                         
  -2   3   4          1.02          1.66         0.52 o                         
  -1   3   4         21.40         36.49         0.95 o                         
   0   3   4          0.20         -0.06         0.51 o                         
   1   3   4        890.45        919.23         7.19 o                         
   2   3   4        566.43        566.53         5.27 o                         
   3   3   4        262.63        273.31         3.81 o                         
   4   3   4        174.72        166.21         4.24 o                         
   5   3   4         13.25         12.07         2.12 o                         
   6   3   4         23.97         20.64         3.44 o                         
 -10   4   4         31.30         28.50         7.43 o                         
  -9   4   4          5.28          2.86         2.55 o                         
  -8   4   4         13.95         10.87         2.31 o                         
  -7   4   4          1.41          2.38         0.97 o                         
  -6   4   4        311.84        294.12         5.12 o                         
  -5   4   4        174.94        163.70         2.51 o                         
  -4   4   4         15.75         17.30         0.91 o                         
  -3   4   4        571.32        566.12         5.73 o                         
  -2   4   4         49.56         41.17         1.47 o                         
  -1   4   4        385.65        405.65         3.28 o                         
   0   4   4        113.28        130.67         1.95 o                         
   1   4   4          1.87          0.21         0.59 o                         
   2   4   4         48.86         51.48         1.99 o                         
   3   4   4          2.32          3.08         2.04 o                         
   4   4   4        290.78        285.21         5.93 o                         
   5   4   4         16.51         11.51         4.02 o                         
   6   4   4        118.48        133.97         9.02 o                         
 -10   5   4         54.30         56.90         6.68 o                         
  -9   5   4          5.08          5.81         3.32 o                         
  -8   5   4         77.73         76.58         4.28 o                         
  -7   5   4         39.72         38.22         2.20 o                         
  -6   5   4          8.19          4.69         1.02 o                         
  -5   5   4        549.85        513.18         7.87 o                         
  -4   5   4         18.56         24.15         3.29 o                         
  -3   5   4        261.41        294.05         3.66 o                         
  -2   5   4         29.79         28.27         1.48 o                         
  -1   5   4          6.79         13.85         0.72 o                         
   0   5   4          8.22          7.59         0.91 o                         
   1   5   4        174.36        168.55         3.04 o                         
   2   5   4         23.89         20.47         2.33 o                         
   3   5   4         26.48         21.56         3.47 o                         
   4   5   4         19.41         23.65         3.82 o                         
   5   5   4        120.38        155.16        10.21 o                         
 -10   6   4         41.59         49.76         5.71 o                         
  -9   6   4         52.16         58.39         5.20 o                         
  -8   6   4         40.44         42.54         3.92 o                         
  -7   6   4        298.38        284.49         9.34 o                         
  -6   6   4          2.96          4.98         1.48 o                         
  -5   6   4         24.37         18.81         1.64 o                         
  -4   6   4         54.77         54.38         1.76 o                         
  -3   6   4         33.62         48.51         1.39 o                         
  -2   6   4         60.17         76.37         2.71 o                         
  -1   6   4         40.93         41.40         2.27 o                         
   0   6   4          0.63         -0.88         1.07 o                         
   1   6   4        170.63        162.56         5.44 o                         
   2   6   4        232.83        220.28         7.19 o                         
   3   6   4         29.18         30.67         4.63 o                         
   4   6   4          8.13          2.66         3.76 o                         
  -9   7   4          7.26         14.27         6.08 o                         
  -8   7   4         11.10         13.59         4.90 o                         
  -7   7   4         13.09         17.03         3.17 o                         
  -6   7   4         22.26         21.03         2.29 o                         
  -5   7   4          0.07          2.06         1.08 o                         
  -4   7   4         38.74         44.25         2.27 o                         
  -3   7   4        448.63        454.83         5.75 o                         
  -2   7   4          1.04         11.74         2.77 o                         
  -1   7   4         25.66         29.54         2.22 o                         
   0   7   4        121.59        120.62         3.76 o                         
   1   7   4         84.74         77.37         4.88 o                         
   2   7   4          0.07          0.26         3.10 o                         
   3   7   4         34.05         23.60         6.34 o                         
  -9   8   4          0.00         -2.79         4.64 o                         
  -8   8   4          0.04         -3.55         3.55 o                         
  -7   8   4          0.04         -1.31         1.75 o                         
  -6   8   4         77.69         71.93         5.49 o                         
  -5   8   4         71.39         85.61         9.54 o                         
  -4   8   4         23.13         25.46         2.94 o                         
  -3   8   4        273.96        277.18         9.96 o                         
  -2   8   4         26.25         34.47         2.60 o                         
  -1   8   4         22.49         14.83         2.76 o                         
   0   8   4          1.07         -0.99         3.12 o                         
   1   8   4         49.69         48.34         6.31 o                         
   2   8   4          0.45         -0.22         4.40 o                         
  -8   9   4         30.39         27.19         5.66 o                         
  -7   9   4         15.98         15.45         3.88 o                         
  -6   9   4          9.16         13.34         2.79 o                         
  -4   9   4         48.65         62.90         4.39 o                         
  -3   9   4        101.47        124.62         7.18 o                         
  -2   9   4         22.60         23.30         4.73 o                         
  -1   9   4         22.12         30.94         4.93 o                         
   0   9   4        126.40        137.37        14.48 o                         
  -4  10   4         56.61         57.83         4.90 o                         
  -3  10   4          2.13         -0.59         3.04 o                         
  -2  10   4         18.02         17.06         4.98 o                         
   0 -11   5         58.25         71.29         5.50 o                         
   1 -11   5         84.79         96.50         6.38 o                         
   2 -11   5         37.68         40.11         4.56 o                         
   3 -11   5          0.85         -0.21         2.62 o                         
   4 -11   5          3.53          3.30         2.83 o                         
   5 -11   5          0.54          1.97         3.12 o                         
  -2 -10   5         63.28         91.33         6.36 o                         
  -1 -10   5          0.02          1.78         2.83 o                         
   0 -10   5          2.75          0.86         2.80 o                         
   1 -10   5         33.89         35.54         3.69 o                         
   2 -10   5          3.56          4.71         2.51 o                         
   3 -10   5          8.77          6.28         2.78 o                         
   4 -10   5          0.31          1.07         2.95 o                         
   5 -10   5         13.85          7.67         3.01 o                         
   6 -10   5        236.01        275.24        16.21 o                         
   7 -10   5         12.32          4.05         4.90 o                         
  -3  -9   5          0.11          0.55         3.24 o                         
  -2  -9   5          4.37          4.20         3.06 o                         
  -1  -9   5          1.31          2.44         2.47 o                         
   0  -9   5          1.92          0.92         1.66 o                         
   1  -9   5          1.67          0.89         1.52 o                         
   2  -9   5         34.03         34.36         2.69 o                         
   3  -9   5         87.98         83.63         3.60 o                         
   4  -9   5        195.84        202.06         5.73 o                         
   5  -9   5         25.23         34.43         3.67 o                         
   6  -9   5         15.40         25.97         4.50 o                         
   7  -9   5        286.04        296.79        18.35 o                         
   8  -9   5          2.78          0.70         2.98 o                         
  -4  -8   5         10.84         14.43         4.19 o                         
  -3  -8   5          2.25          4.23         2.87 o                         
  -2  -8   5          9.09         10.11         2.65 o                         
  -1  -8   5        112.96        103.26         4.00 o                         
   0  -8   5        337.85        347.50         5.33 o                         
   1  -8   5        185.34        183.51         3.33 o                         
   2  -8   5        308.05        276.25         4.41 o                         
   3  -8   5        204.87        193.95         3.97 o                         
   4  -8   5          0.02         -0.69         1.58 o                         
   5  -8   5         98.60         96.39         4.59 o                         
   6  -8   5          0.25         -1.01         1.77 o                         
   7  -8   5         52.66         53.29         6.68 o                         
   8  -8   5          1.79          4.45         3.20 o                         
  -5  -7   5         26.40         43.04         5.68 o                         
  -4  -7   5         96.71         89.72         6.18 o                         
  -3  -7   5         29.91         43.89         4.20 o                         
  -2  -7   5         54.92         68.55         3.30 o                         
  -1  -7   5         22.19         12.88         1.29 o                         
   0  -7   5         74.10         69.33         2.04 o                         
   1  -7   5         65.07         62.02         1.92 o                         
   2  -7   5        343.21        329.89         4.00 o                         
   3  -7   5         58.16         57.17         2.08 o                         
   4  -7   5         27.63         22.35         1.67 o                         
   5  -7   5         75.79         68.69         3.15 o                         
   6  -7   5         34.00         33.71         2.89 o                         
   7  -7   5          0.39          2.72         2.58 o                         
   8  -7   5          5.08          5.53         3.71 o                         
  -6  -6   5         38.99         44.91         4.53 o                         
  -5  -6   5          1.42          0.91         1.54 o                         
  -4  -6   5          9.27          2.69         1.58 o                         
  -3  -6   5         33.99         22.66         1.57 o                         
  -2  -6   5         61.37         46.93         2.14 o                         
  -1  -6   5         21.06         16.53         1.14 o                         
   0  -6   5        262.62        250.25         3.26 o                         
   1  -6   5         16.50         20.22         1.07 o                         
   2  -6   5        206.41        212.22         2.71 o                         
   3  -6   5         34.34         31.11         2.00 o                         
   4  -6   5         45.77         36.87         1.77 o                         
   5  -6   5          1.03          0.57         1.17 o                         
   6  -6   5         17.03         14.28         2.12 o                         
   7  -6   5         16.21         14.65         2.79 o                         
   8  -6   5          3.85          0.38         3.20 o                         
   9  -6   5         28.40         28.03         8.53 o                         
  -7  -5   5         14.24         14.79         3.69 o                         
  -6  -5   5          6.44         14.30         2.38 o                         
  -5  -5   5         22.55         18.95         2.20 o                         
  -4  -5   5         72.74         67.93         2.47 o                         
  -3  -5   5          5.44          5.65         0.93 o                         
  -2  -5   5         57.80         57.17         1.57 o                         
  -1  -5   5       1320.04       1346.13         8.84 o                         
   0  -5   5        449.75        420.24         3.91 o                         
   1  -5   5          1.19          0.24         0.63 o                         
   2  -5   5         20.05         19.84         1.14 o                         
   3  -5   5         67.80         75.70         1.95 o                         
   4  -5   5        157.79        147.25         3.00 o                         
   5  -5   5        473.08        460.93         6.20 o                         
   6  -5   5         84.30         83.28         4.19 o                         
   7  -5   5         18.53         11.12         3.06 o                         
   8  -5   5         32.64         26.78         5.58 o                         
   9  -5   5          5.32          9.70         5.19 o                         
  -8  -4   5         14.95         14.97         4.57 o                         
  -7  -4   5          3.43          7.62         2.83 o                         
  -6  -4   5        101.23        114.64         3.82 o                         
  -5  -4   5        109.39        116.97         3.13 o                         
  -4  -4   5         45.38         51.70         1.91 o                         
  -3  -4   5        187.32        187.22         2.71 o                         
  -2  -4   5        352.83        370.93         3.64 o                         
  -1  -4   5        130.43        131.27         1.92 o                         
   0  -4   5        700.96        740.40         5.22 o                         
   1  -4   5        226.75        197.43         2.19 o                         
   2  -4   5        215.96        193.18         2.60 o                         
   3  -4   5         26.58         27.69         1.15 o                         
   4  -4   5         67.47         69.69         1.73 o                         
   5  -4   5          1.60          0.48         0.83 o                         
   6  -4   5          0.82          0.68         1.13 o                         
   7  -4   5         48.93         51.93         3.57 o                         
   8  -4   5          1.39         -0.09         3.02 o                         
   9  -4   5         38.61         41.97        10.05 o                         
  -8  -3   5        150.51        159.49         6.70 o                         
  -7  -3   5         84.06         96.03         4.90 o                         
  -6  -3   5          5.24          5.53         1.45 o                         
  -5  -3   5         85.91         79.23         2.31 o                         
  -4  -3   5         97.27         90.84         2.16 o                         
  -3  -3   5        262.27        309.34         3.49 o                         
  -2  -3   5          7.88          3.87         0.71 o                         
  -1  -3   5        461.01        431.35         3.61 o                         
   0  -3   5        298.00        310.52         2.80 o                         
   1  -3   5        491.94        442.02         4.22 o                         
   2  -3   5          3.27          0.77         0.61 o                         
   3  -3   5          2.95          3.59         0.78 o                         
   4  -3   5          0.51          1.09         0.80 o                         
   5  -3   5       1323.99       1277.43        11.29 o                         
   6  -3   5        305.41        332.35         5.72 o                         
   7  -3   5         15.61          9.79         3.16 o                         
   8  -3   5         55.23         68.82         4.03 o                         
  -9  -2   5         53.08         52.77         5.44 o                         
  -8  -2   5         24.14         15.38         3.29 o                         
  -7  -2   5        343.78        327.56         6.57 o                         
  -6  -2   5        212.60        205.93         3.39 o                         
  -5  -2   5        443.43        457.27         4.75 o                         
  -4  -2   5        273.92        280.75         3.70 o                         
  -3  -2   5         49.49         51.48         1.50 o                         
  -2  -2   5        220.24        255.57         2.54 o                         
  -1  -2   5        303.48        272.71         2.55 o                         
   0  -2   5       1016.93        993.27         6.60 o                         
   1  -2   5       2019.98       1973.42        13.03 o                         
   2  -2   5        548.92        581.66         7.20 o                         
   3  -2   5       1099.19       1124.25         9.29 o                         
   4  -2   5        899.29        916.88         8.31 o                         
   5  -2   5        504.18        505.30         6.93 o                         
   6  -2   5         98.97         85.04         3.16 o                         
   7  -2   5         61.60         62.52         4.64 o                         
   8  -2   5         53.00         59.49        10.84 o                         
  -9  -1   5          8.47         19.20         3.86 o                         
  -8  -1   5         70.52         65.75         3.80 o                         
  -7  -1   5         31.17         40.00         2.29 o                         
  -6  -1   5         36.99         32.36         1.63 o                         
  -5  -1   5         47.67         55.04         1.81 o                         
  -4  -1   5         17.53         14.73         1.05 o                         
  -3  -1   5        190.81        215.37         2.51 o                         
  -2  -1   5        211.65        185.56         2.17 o                         
  -1  -1   5          0.45          0.08         0.48 o                         
   0  -1   5          7.40         13.52         0.88 o                         
   1  -1   5          0.66          0.47         0.61 o                         
   2  -1   5        669.04        697.96         6.66 o                         
   3  -1   5          3.06          1.68         0.86 o                         
   4  -1   5         14.04         14.47         1.17 o                         
   5  -1   5          3.18          3.74         1.08 o                         
   6  -1   5         37.59         35.17         2.56 o                         
   7  -1   5          0.19         -2.16         2.16 o                         
   8  -1   5          9.51          8.62         4.82 o                         
 -10   0   5          5.56          5.49         7.68 o                         
  -9   0   5         41.33         48.65         4.16 o                         
  -8   0   5        151.34        141.91         3.85 o                         
  -7   0   5         38.87         42.07         2.18 o                         
  -6   0   5          7.63          3.20         0.93 o                         
  -5   0   5        153.11        139.37         2.35 o                         
  -4   0   5          7.11         10.31         0.97 o                         
  -3   0   5        753.42        731.56         5.03 o                         
  -2   0   5        240.12        197.58         1.94 o                         
  -1   0   5         16.99         11.33         0.67 o                         
   0   0   5          8.51          9.90         0.77 o                         
   1   0   5         15.80         10.90         0.85 o                         
   2   0   5        693.22        678.03         6.05 o                         
   3   0   5         23.78         27.57         1.80 o                         
   4   0   5         15.10         14.47         1.37 o                         
   5   0   5          0.09          0.77         1.10 o                         
   6   0   5         26.05         33.30         3.26 o                         
   7   0   5          8.80          5.44         3.11 o                         
 -10   1   5          0.03         -2.88         3.30 o                         
  -9   1   5          1.45          1.61         1.98 o                         
  -8   1   5         48.18         41.62         2.92 o                         
  -7   1   5          9.88          9.05         1.21 o                         
  -6   1   5         14.09         15.34         1.13 o                         
  -5   1   5         43.94         44.43         1.41 o                         
  -4   1   5         34.80         40.23         1.11 o                         
  -3   1   5          0.05          3.14         0.55 o                         
  -2   1   5         77.72         59.57         1.03 o                         
  -1   1   5       1464.78       1489.03         8.61 o                         
   0   1   5         10.87          7.87         0.71 o                         
   1   1   5        194.85        194.43         2.66 o                         
   2   1   5          8.12          7.59         0.95 o                         
   3   1   5         19.95         24.61         1.35 o                         
   4   1   5         71.45         65.74         2.29 o                         
   5   1   5         83.33         61.25         3.02 o                         
   6   1   5          9.57          1.96         2.81 o                         
   7   1   5          6.05          8.81         5.02 o                         
 -10   2   5          6.78          5.26         3.79 o                         
  -9   2   5         40.73         38.01         5.56 o                         
  -8   2   5          0.12         -0.33         1.82 o                         
  -7   2   5         21.93         29.32         1.83 o                         
  -6   2   5         16.50         17.08         1.30 o                         
  -5   2   5        166.63        190.37         2.50 o                         
  -4   2   5        129.28        125.18         1.80 o                         
  -3   2   5         13.12         15.27         0.70 o                         
  -2   2   5       1407.28       1410.73         8.11 o                         
  -1   2   5        374.37        355.56         3.36 o                         
   0   2   5         38.08         35.14         1.24 o                         
   1   2   5        281.37        302.98         3.31 o                         
   2   2   5        213.60        207.74         2.88 o                         
   3   2   5          8.94         11.62         1.16 o                         
   4   2   5         19.37         17.04         1.69 o                         
   5   2   5          4.56          5.12         1.71 o                         
   6   2   5          1.80         -0.21         2.23 o                         
   7   2   5          0.01         -5.74         5.74 o                         
 -10   3   5         38.38         41.08         6.36 o                         
  -9   3   5          1.36          0.29         2.98 o                         
  -8   3   5          3.03          7.23         2.39 o                         
  -7   3   5        310.20        300.28         5.07 o                         
  -6   3   5        473.96        438.12         4.69 o                         
  -5   3   5          5.85          5.89         0.83 o                         
  -4   3   5       1084.61       1136.58         8.35 o                         
  -3   3   5       1517.75       1492.89         9.59 o                         
  -2   3   5        223.99        241.66         2.49 o                         
  -1   3   5        111.31        124.62         1.75 o                         
   0   3   5         53.26         57.27         1.59 o                         
   1   3   5        431.11        415.54         5.04 o                         
   2   3   5         29.32         36.22         1.70 o                         
   3   3   5        278.32        265.19         4.34 o                         
   4   3   5          0.50          0.52         1.65 o                         
   5   3   5          2.23         -0.19         1.62 o                         
   6   3   5          0.03          1.03         3.60 o                         
 -10   4   5          2.58          9.90         4.30 o                         
  -9   4   5         74.25         67.31        15.49 o                         
  -8   4   5         84.35         87.21         4.41 o                         
  -7   4   5         35.93         32.83         3.34 o                         
  -6   4   5         14.08         15.07         1.38 o                         
  -5   4   5        328.86        317.13         3.60 o                         
  -4   4   5          0.03          0.64         0.54 o                         
  -3   4   5         80.18         69.12         1.25 o                         
  -2   4   5        288.89        270.91         2.57 o                         
  -1   4   5         10.98         14.74         0.85 o                         
   0   4   5         65.58         71.06         1.54 o                         
   1   4   5          1.12          0.12         0.82 o                         
   2   4   5        130.95        135.76         4.12 o                         
   3   4   5        180.29        178.30         8.10 o                         
   4   4   5         82.17         82.12         6.92 o                         
   5   4   5         43.58         29.03         6.63 o                         
 -10   5   5         11.17         16.04         7.18 o                         
  -9   5   5         75.77         75.02         6.50 o                         
  -8   5   5         19.05         18.28         2.30 o                         
  -7   5   5         20.47         21.58         4.12 o                         
  -6   5   5          5.38          5.11         0.96 o                         
  -5   5   5        482.94        429.47         7.24 o                         
  -4   5   5          0.51          0.15         0.84 o                         
  -3   5   5        113.43        129.28         2.38 o                         
  -2   5   5          1.25          0.52         0.80 o                         
  -1   5   5         29.16         22.91         1.11 o                         
   0   5   5        523.22        486.22         5.56 o                         
   1   5   5          0.02         -0.73         1.37 o                         
   2   5   5        300.93        331.90         8.84 o                         
   3   5   5        182.09        177.74         7.20 o                         
   4   5   5         22.05         19.36         4.52 o                         
 -10   6   5         20.01         26.03         4.27 o                         
  -9   6   5          7.01          9.11         2.95 o                         
  -8   6   5        116.83        114.74         7.85 o                         
  -7   6   5         58.47         56.42         4.47 o                         
  -6   6   5         29.97         24.48         3.68 o                         
  -5   6   5          1.29         -1.25         1.25 o                         
  -4   6   5        101.92         86.79         2.07 o                         
  -3   6   5        151.38        151.87         3.19 o                         
  -2   6   5         61.22         59.96         2.81 o                         
  -1   6   5          3.26          1.44         0.99 o                         
   0   6   5         31.52         39.29         4.38 o                         
   1   6   5        334.53        317.22         8.03 o                         
   2   6   5         51.57         56.46         7.34 o                         
   3   6   5         20.34         17.62         4.43 o                         
  -9   7   5          1.34          6.42         5.49 o                         
  -8   7   5          0.88         -2.28         3.46 o                         
  -7   7   5          2.15          1.58         2.28 o                         
  -6   7   5        103.97        113.43         3.71 o                         
  -5   7   5         18.47         17.10         1.63 o                         
  -4   7   5        104.55        122.17         3.33 o                         
  -3   7   5         16.14         11.53         2.59 o                         
  -2   7   5          5.22          9.56         1.73 o                         
  -1   7   5          5.44          4.09         2.26 o                         
   0   7   5         18.55         16.67         2.45 o                         
   1   7   5          8.46          3.65         3.95 o                         
   2   7   5         36.09         33.25         6.10 o                         
  -9   8   5         21.63         19.59         6.16 o                         
  -8   8   5        109.91        103.85         9.12 o                         
  -7   8   5        124.45        133.23         8.61 o                         
  -6   8   5          3.88          4.71         2.69 o                         
  -5   8   5         38.20         38.17         4.22 o                         
  -4   8   5         23.21         20.35         3.46 o                         
  -3   8   5         21.52         30.71         4.67 o                         
  -2   8   5         13.54         11.50         2.43 o                         
  -1   8   5          8.96         11.92         5.70 o                         
   0   8   5         68.36         60.75         6.78 o                         
   1   8   5         51.64         41.13         8.19 o                         
  -8   9   5          0.50          2.11         3.72 o                         
  -7   9   5         13.39         17.39         4.22 o                         
  -6   9   5          9.53          7.18         2.87 o                         
  -5   9   5          4.71          5.40         2.53 o                         
  -4   9   5         93.35        123.78         6.92 o                         
  -3   9   5          0.01          0.84         3.12 o                         
  -2   9   5         42.44         66.29         6.08 o                         
  -1   9   5          5.26         12.68         4.22 o                         
  -4  10   5          0.00         -0.25         2.53 o                         
   0 -11   6         76.56         70.68         7.48 o                         
   1 -11   6         11.30         13.39         3.67 o                         
   2 -11   6          1.63         -0.35         2.99 o                         
   3 -11   6          1.17          5.76         3.07 o                         
   4 -11   6          2.91          1.70         2.87 o                         
   5 -11   6        256.65        236.52        26.26 o                         
  -2 -10   6          5.36          7.93         3.48 o                         
  -1 -10   6          9.71          9.13         3.21 o                         
   0 -10   6          0.01          4.04         2.71 o                         
   1 -10   6         44.85         33.37         4.26 o                         
   2 -10   6         28.13         32.70         4.30 o                         
   3 -10   6          0.29         -2.02         2.42 o                         
   4 -10   6          1.65          3.31         2.64 o                         
   5 -10   6        219.02        231.31         8.79 o                         
   6 -10   6          7.17          7.45         3.29 o                         
  -3  -9   6          8.31          6.13         3.41 o                         
  -2  -9   6          6.38          4.77         2.99 o                         
  -1  -9   6        174.96        175.98         6.33 o                         
   0  -9   6          5.47          8.00         2.24 o                         
   1  -9   6        362.56        363.99         7.84 o                         
   2  -9   6          9.24         13.57         2.12 o                         
   3  -9   6        114.12        110.49         4.28 o                         
   4  -9   6          1.74          4.20         1.98 o                         
   5  -9   6          9.49          8.18         3.06 o                         
   6  -9   6        248.44        270.67        11.49 o                         
   7  -9   6         40.72         43.45         4.43 o                         
  -4  -8   6         14.69          5.26         3.70 o                         
  -3  -8   6         94.87         79.64         5.23 o                         
  -2  -8   6         12.78         12.26         2.78 o                         
  -1  -8   6         60.53         55.94         3.24 o                         
   0  -8   6          3.28          1.98         1.36 o                         
   1  -8   6         64.31         52.64         2.55 o                         
   2  -8   6        266.29        261.90         5.40 o                         
   3  -8   6          3.37          2.82         1.56 o                         
   4  -8   6        340.41        338.17         7.56 o                         
   5  -8   6         76.96         85.91         4.00 o                         
   6  -8   6         35.95         28.90         3.79 o                         
   7  -8   6          1.05          2.74         2.67 o                         
   8  -8   6         37.62         49.22        10.09 o                         
  -5  -7   6         28.37         23.27         5.86 o                         
  -4  -7   6         17.48         13.91         3.37 o                         
  -3  -7   6        215.45        215.93         7.51 o                         
  -2  -7   6        106.50         93.50         3.65 o                         
  -1  -7   6        201.82        181.19         3.61 o                         
   0  -7   6         11.93         14.66         1.33 o                         
   1  -7   6          1.76          2.92         1.02 o                         
   2  -7   6        118.68        108.09         2.44 o                         
   3  -7   6         17.57         15.81         1.52 o                         
   4  -7   6         17.31         16.40         1.77 o                         
   5  -7   6         24.45         19.90         2.25 o                         
   6  -7   6         91.76         97.13         4.47 o                         
   7  -7   6          6.23          7.46         3.06 o                         
   8  -7   6          0.07          1.15         3.24 o                         
  -6  -6   6        104.49        137.27         8.32 o                         
  -5  -6   6         15.70         32.19         2.67 o                         
  -4  -6   6          8.84         17.31         2.22 o                         
  -3  -6   6        104.10         92.04         3.23 o                         
  -2  -6   6        247.71        252.89         3.35 o                         
  -1  -6   6        530.95        500.64         5.22 o                         
   0  -6   6        203.42        181.80         2.87 o                         
   1  -6   6         37.73         35.52         1.88 o                         
   2  -6   6          2.48          4.03         0.82 o                         
   3  -6   6        347.86        338.77         4.75 o                         
   4  -6   6         21.61         20.04         1.68 o                         
   5  -6   6         43.65         38.82         2.78 o                         
   6  -6   6         32.96         29.02         2.99 o                         
   7  -6   6         25.67         21.76         3.21 o                         
   8  -6   6         13.62         16.59         4.79 o                         
  -7  -5   6         18.12         18.80         4.60 o                         
  -6  -5   6          3.22         -1.73         1.73 o                         
  -5  -5   6         51.51         58.02         3.04 o                         
  -4  -5   6          5.63          4.37         1.37 o                         
  -3  -5   6          1.18          2.23         0.90 o                         
  -2  -5   6         37.03         38.20         1.45 o                         
  -1  -5   6         34.06         28.34         1.18 o                         
   0  -5   6         23.44         36.55         1.36 o                         
   1  -5   6          1.16          0.91         0.71 o                         
   2  -5   6         72.90         78.78         1.60 o                         
   3  -5   6         41.31         35.66         1.47 o                         
   4  -5   6        172.73        161.54         2.76 o                         
   5  -5   6         64.88         70.83         2.46 o                         
   6  -5   6          0.52         -1.08         1.11 o                         
   7  -5   6          3.56          1.63         2.79 o                         
   8  -5   6         32.86         24.20         5.34 o                         
  -8  -4   6         26.25         20.85         4.27 o                         
  -7  -4   6          2.02          2.66         2.57 o                         
  -6  -4   6          2.95          5.43         1.99 o                         
  -5  -4   6         69.63         59.64         2.72 o                         
  -4  -4   6        501.28        467.93         5.02 o                         
  -3  -4   6         84.44         70.54         1.90 o                         
  -2  -4   6         54.38         47.62         1.50 o                         
  -1  -4   6        485.26        461.42         4.14 o                         
   0  -4   6        128.60        117.39         1.93 o                         
   1  -4   6        696.03        698.85         5.54 o                         
   2  -4   6          8.48          8.77         0.95 o                         
   3  -4   6          5.38          6.85         0.81 o                         
   4  -4   6          0.45          1.28         0.81 o                         
   5  -4   6         14.11         21.28         1.49 o                         
   6  -4   6         11.41          8.46         1.86 o                         
   7  -4   6          3.39          1.96         1.78 o                         
   8  -4   6          0.05         -0.56         3.05 o                         
  -8  -3   6         46.03         48.99         4.51 o                         
  -7  -3   6          0.09         -0.99         2.30 o                         
  -6  -3   6         10.49         21.51         2.23 o                         
  -5  -3   6        156.42        164.22         3.76 o                         
  -4  -3   6         12.89         16.56         1.25 o                         
  -3  -3   6        133.11        128.98         2.26 o                         
  -2  -3   6        916.74        867.19         6.23 o                         
  -1  -3   6          4.54          1.48         0.64 o                         
   0  -3   6          0.61          4.14         0.69 o                         
   1  -3   6        143.56        181.66         2.68 o                         
   2  -3   6        632.58        706.49         6.06 o                         
   3  -3   6         23.27         13.46         1.13 o                         
   4  -3   6          1.19          2.79         0.89 o                         
   5  -3   6         65.06         67.26         2.55 o                         
   6  -3   6          2.27          4.25         1.52 o                         
   7  -3   6          1.99          3.55         2.04 o                         
   8  -3   6         40.92         36.29         5.37 o                         
  -9  -2   6         82.74         96.68         6.83 o                         
  -8  -2   6        149.31        161.21         6.38 o                         
  -7  -2   6          3.31          5.25         1.92 o                         
  -6  -2   6          4.83          1.54         1.12 o                         
  -5  -2   6        436.62        444.12         4.77 o                         
  -4  -2   6        131.19        136.40         2.47 o                         
  -3  -2   6         24.23         34.93         1.49 o                         
  -2  -2   6        747.60        718.60         5.63 o                         
  -1  -2   6        240.84        215.17         2.40 o                         
   0  -2   6         31.49         24.39         1.12 o                         
   1  -2   6         44.21         27.04         1.30 o                         
   2  -2   6        547.56        551.20         5.37 o                         
   3  -2   6         50.96         49.25         2.06 o                         
   4  -2   6          0.15          0.95         0.88 o                         
   5  -2   6        130.84        108.92         4.14 o                         
   6  -2   6          4.28          7.76         2.16 o                         
   7  -2   6         15.66          6.37         3.01 o                         
   8  -2   6          0.29         -1.83         5.24 o                         
  -9  -1   6          2.29         -2.96         3.55 o                         
  -8  -1   6        238.48        251.77         5.85 o                         
  -7  -1   6         92.29         99.99         3.29 o                         
  -6  -1   6         90.39         90.00         2.45 o                         
  -5  -1   6          0.08         -1.04         1.04 o                         
  -4  -1   6       1132.13       1130.48         7.87 o                         
  -3  -1   6          0.81          3.10         0.69 o                         
  -2  -1   6         19.96         19.49         0.93 o                         
  -1  -1   6          5.08          9.02         0.76 o                         
   0  -1   6       2527.63       2474.50        15.04 o                         
   1  -1   6       1005.35        955.87         7.48 o                         
   2  -1   6         43.13         60.61         1.94 o                         
   3  -1   6         33.04         39.40         1.70 o                         
   4  -1   6          4.09          3.49         1.07 o                         
   5  -1   6         46.96         58.46         2.55 o                         
   6  -1   6         25.49         30.84         2.88 o                         
   7  -1   6          3.39          3.66         3.03 o                         
  -9   0   6         25.58         32.32         3.14 o                         
  -8   0   6        183.65        196.40         4.57 o                         
  -7   0   6        264.38        242.92         4.60 o                         
  -6   0   6         79.15         80.54         2.22 o                         
  -5   0   6          9.10          7.10         0.92 o                         
  -4   0   6         53.53         61.98         1.52 o                         
  -3   0   6        131.32        122.99         1.86 o                         
  -2   0   6        156.69        154.29         1.89 o                         
  -1   0   6          7.57         12.52         0.81 o                         
   0   0   6        487.25        434.32         4.27 o                         
   1   0   6         64.09         73.46         1.99 o                         
   2   0   6          3.71          7.85         0.98 o                         
   3   0   6        347.57        284.90         4.11 o                         
   4   0   6          1.75          0.49         0.84 o                         
   5   0   6        116.95        119.36         3.91 o                         
   6   0   6         44.79         40.14         4.35 o                         
   7   0   6          8.25          8.46         3.27 o                         
 -10   1   6          2.74          4.09         3.83 o                         
  -9   1   6         17.04         11.47         2.45 o                         
  -8   1   6         85.08         91.56         3.40 o                         
  -7   1   6         19.40         22.39         1.67 o                         
  -6   1   6        223.86        221.87         3.32 o                         
  -5   1   6         14.85         15.78         1.07 o                         
  -4   1   6         17.25         18.65         0.89 o                         
  -3   1   6          3.07          2.68         0.54 o                         
  -2   1   6         19.08         32.90         0.97 o                         
  -1   1   6          0.21          1.99         0.53 o                         
   0   1   6          9.47         14.11         1.09 o                         
   1   1   6         39.26         47.23         1.59 o                         
   2   1   6        631.94        618.57         6.16 o                         
   3   1   6         17.51         19.26         1.48 o                         
   4   1   6        168.02        169.91         4.74 o                         
   5   1   6          7.12          7.84         1.88 o                         
   6   1   6         22.11         23.41         4.64 o                         
   7   1   6         47.10         71.57         7.83 o                         
 -10   2   6          5.78          1.14         3.54 o                         
  -9   2   6         42.22         49.02         4.99 o                         
  -8   2   6         98.62        106.69         4.82 o                         
  -7   2   6         25.73         30.97         2.39 o                         
  -6   2   6          0.86          1.25         0.86 o                         
  -5   2   6          0.18          0.46         0.69 o                         
  -4   2   6        597.37        562.78         4.73 o                         
  -3   2   6        690.22        667.37         4.99 o                         
  -2   2   6         31.67         35.67         1.10 o                         
  -1   2   6        342.54        341.94         3.20 o                         
   0   2   6         22.55         32.76         1.63 o                         
   1   2   6         15.23         12.40         0.97 o                         
   2   2   6          0.59          0.30         0.81 o                         
   3   2   6          2.51          0.92         1.04 o                         
   4   2   6         75.09         70.97         3.29 o                         
   5   2   6         34.98         31.92         2.90 o                         
   6   2   6          9.74          4.92         3.97 o                         
 -10   3   6          6.97          2.42         3.45 o                         
  -9   3   6          4.48          7.39         2.67 o                         
  -8   3   6          3.76          3.02         2.18 o                         
  -7   3   6          9.47          9.52         1.41 o                         
  -6   3   6         13.66         10.33         0.99 o                         
  -5   3   6         85.53         89.27         1.80 o                         
  -4   3   6        145.60        133.67         2.55 o                         
  -3   3   6          0.30          1.68         0.55 o                         
  -2   3   6          7.30          8.56         0.65 o                         
  -1   3   6        153.08        149.79         1.98 o                         
   0   3   6         23.36         21.05         1.60 o                         
   1   3   6        145.35        148.13         2.95 o                         
   2   3   6         24.54         19.45         1.29 o                         
   3   3   6         58.74         61.12         2.91 o                         
   4   3   6        168.01        167.07         4.83 o                         
   5   3   6        185.71        208.73        10.63 o                         
 -10   4   6         27.22         27.68         4.37 o                         
  -9   4   6         11.04         15.96         3.56 o                         
  -8   4   6          2.69          4.39         2.19 o                         
  -7   4   6        123.40        108.48         3.92 o                         
  -6   4   6        105.14         99.18         2.57 o                         
  -5   4   6         22.47         23.41         1.30 o                         
  -4   4   6        103.73        105.33         1.97 o                         
  -3   4   6         70.65         75.05         1.46 o                         
  -2   4   6        377.76        375.30         3.69 o                         
  -1   4   6         89.38         94.49         2.04 o                         
   0   4   6         13.50         11.79         1.20 o                         
   1   4   6        106.33         96.37         3.32 o                         
   2   4   6          2.78          4.01         2.46 o                         
   3   4   6         91.18         87.80         8.14 o                         
   4   4   6         25.11         29.97         5.03 o                         
   5   4   6          2.26         -0.20         6.12 o                         
 -10   5   6          0.28         -0.36         3.41 o                         
  -9   5   6          0.81          3.50         3.20 o                         
  -8   5   6          0.03         -0.49         1.95 o                         
  -7   5   6        139.20        140.02         5.22 o                         
  -6   5   6         53.08         49.53         1.93 o                         
  -5   5   6        218.16        228.13         6.07 o                         
  -4   5   6        578.56        578.66         7.88 o                         
  -3   5   6         10.31         16.21         1.48 o                         
  -2   5   6         30.16         41.79         1.53 o                         
  -1   5   6         11.68          9.58         1.02 o                         
   0   5   6        109.23        121.20         3.52 o                         
   1   5   6         33.87         31.79         3.22 o                         
   2   5   6         20.06         16.71         3.11 o                         
   3   5   6          9.34          7.00         5.95 o                         
   4   5   6         12.43         10.59         4.22 o                         
  -9   6   6         10.28          9.83         2.78 o                         
  -8   6   6         10.09          8.02         4.98 o                         
  -7   6   6         18.08         14.07         3.31 o                         
  -6   6   6         52.89         57.61         4.57 o                         
  -5   6   6        101.77         94.90         3.92 o                         
  -4   6   6          1.45          0.52         1.21 o                         
  -3   6   6          0.11          0.49         1.17 o                         
  -2   6   6          1.47          2.49         2.13 o                         
  -1   6   6         19.32         20.55         1.74 o                         
   0   6   6        573.91        557.26        10.51 o                         
   1   6   6         23.65         25.35         4.24 o                         
   2   6   6          2.97          6.80         4.17 o                         
   3   6   6         47.16         44.91         7.13 o                         
  -9   7   6          9.45         11.57         5.66 o                         
  -8   7   6          4.98          4.64         4.56 o                         
  -7   7   6         22.30         25.67         5.15 o                         
  -6   7   6         11.26         11.83         2.54 o                         
  -5   7   6          0.62         -0.13         1.34 o                         
  -4   7   6         38.83         32.39         2.55 o                         
  -3   7   6         51.34         61.05         3.00 o                         
  -2   7   6         11.13         11.75         4.44 o                         
  -1   7   6          8.87          8.74         2.77 o                         
   0   7   6        120.20        124.22         5.44 o                         
   1   7   6         94.79         86.73         8.32 o                         
   2   7   6        168.56        151.98        10.65 o                         
  -8   8   6         26.17         19.34         5.40 o                         
  -7   8   6          4.20          3.38         3.72 o                         
  -6   8   6         12.88         18.89         2.57 o                         
  -5   8   6          3.61          6.42         3.72 o                         
  -4   8   6         56.42         54.65         2.92 o                         
  -3   8   6         26.52         33.78         5.40 o                         
  -2   8   6         17.63         24.16         4.27 o                         
  -1   8   6         78.34         82.63         7.09 o                         
   0   8   6         59.87         52.24        12.24 o                         
  -7   9   6          7.11          8.36         3.80 o                         
  -6   9   6          0.41         -1.44         2.70 o                         
  -5   9   6          1.00         -1.77         2.62 o                         
  -4   9   6          1.81          4.56         3.12 o                         
  -3   9   6         10.27         10.22         4.22 o                         
  -2   9   6          3.26          0.34         4.22 o                         
   1 -11   7        110.90        135.98         7.73 o                         
   2 -11   7         23.61         23.41         4.34 o                         
   3 -11   7         24.26         19.48         4.13 o                         
   4 -11   7         60.08         57.56         6.32 o                         
  -2 -10   7          8.30          4.93         3.35 o                         
  -1 -10   7         85.19         97.91         6.27 o                         
   0 -10   7         65.52         72.59         5.41 o                         
   1 -10   7         25.91         25.09         4.09 o                         
   2 -10   7        104.45        106.78         6.57 o                         
   3 -10   7          0.50         -2.32         2.63 o                         
   4 -10   7          2.91          4.30         2.99 o                         
   5 -10   7         63.24         63.21         5.80 o                         
   6 -10   7          5.74          7.74         3.95 o                         
  -3  -9   7          3.40         -0.63         3.28 o                         
  -2  -9   7         37.38         42.27         4.67 o                         
  -1  -9   7         31.74         37.47         4.23 o                         
   0  -9   7          1.42          0.43         2.09 o                         
   1  -9   7         20.41         13.00         3.22 o                         
   2  -9   7          1.39          2.79         2.12 o                         
   3  -9   7          3.81          1.99         2.10 o                         
   4  -9   7          5.70          9.30         2.61 o                         
   5  -9   7          0.07          0.81         2.73 o                         
   6  -9   7          5.74          4.90         2.94 o                         
   7  -9   7         24.78         30.95         4.24 o                         
  -4  -8   7         43.04         51.17         5.23 o                         
  -3  -8   7          3.72         -0.45         2.43 o                         
  -2  -8   7          0.95          0.55         2.27 o                         
  -1  -8   7         12.09         13.01         2.35 o                         
   0  -8   7         17.59         15.30         2.14 o                         
   1  -8   7          3.09          3.68         1.50 o                         
   2  -8   7         51.66         52.86         3.02 o                         
   3  -8   7        149.10        145.82         8.04 o                         
   4  -8   7         76.18         65.99         4.56 o                         
   5  -8   7         61.37         49.01         4.01 o                         
   6  -8   7          0.33         -0.84         2.57 o                         
   7  -8   7         21.57         24.18         4.02 o                         
  -5  -7   7          6.37         12.89         5.00 o                         
  -4  -7   7         28.85         15.16         3.23 o                         
  -3  -7   7          0.35          0.74         2.32 o                         
  -2  -7   7        328.02        272.92         6.17 o                         
  -1  -7   7         82.07         96.23         3.30 o                         
   0  -7   7        795.67        772.84         9.41 o                         
   1  -7   7        621.38        607.18         6.53 o                         
   2  -7   7         23.54         22.09         1.55 o                         
   3  -7   7          0.40          0.03         1.15 o                         
   4  -7   7          0.00          0.28         1.44 o                         
   5  -7   7        246.08        248.55         6.66 o                         
   6  -7   7         37.09         37.13         3.35 o                         
   7  -7   7          1.82          5.04         2.98 o                         
   8  -7   7         16.58         16.04         7.01 o                         
  -6  -6   7         86.72        111.60         6.98 o                         
  -5  -6   7         48.36         48.80         3.65 o                         
  -4  -6   7        131.36        115.65         3.79 o                         
  -3  -6   7         37.35         43.81         2.27 o                         
  -2  -6   7         20.10         19.17         1.28 o                         
  -1  -6   7        127.43        122.94         2.20 o                         
   0  -6   7         18.74         24.28         1.48 o                         
   1  -6   7        114.32        112.39         3.21 o                         
   2  -6   7        379.72        361.68         4.32 o                         
   3  -6   7        175.42        172.90         3.55 o                         
   4  -6   7         92.00         94.02         4.87 o                         
   5  -6   7        104.01        102.97         4.65 o                         
   6  -6   7          1.52          1.39         2.06 o                         
   7  -6   7         19.87         18.75         4.68 o                         
   8  -6   7         24.03         24.99         5.51 o                         
  -7  -5   7          8.41         -0.61         3.21 o                         
  -6  -5   7         16.52         17.38         2.73 o                         
  -5  -5   7         10.58          6.07         1.73 o                         
  -4  -5   7          0.01         -1.22         1.24 o                         
  -3  -5   7          1.75          2.49         0.90 o                         
  -2  -5   7          2.61          3.43         0.89 o                         
  -1  -5   7          0.30         -0.01         0.70 o                         
   0  -5   7          0.25          0.37         0.68 o                         
   1  -5   7          2.36          3.50         0.75 o                         
   2  -5   7         36.86         34.15         1.43 o                         
   3  -5   7        110.60        132.57         2.48 o                         
   4  -5   7          0.23          0.83         0.80 o                         
   5  -5   7        419.58        408.94         6.64 o                         
   6  -5   7          5.19          4.41         1.57 o                         
   7  -5   7         20.84         21.06         4.02 o                         
   8  -5   7          8.90          9.04         4.29 o                         
  -8  -4   7         13.23         13.19         4.49 o                         
  -7  -4   7          0.02         -2.58         2.58 o                         
  -6  -4   7         12.07         11.06         2.32 o                         
  -5  -4   7         73.01         63.83         3.80 o                         
  -4  -4   7        439.33        432.98         5.49 o                         
  -3  -4   7          5.79          8.99         1.08 o                         
  -2  -4   7          0.24          0.88         0.73 o                         
  -1  -4   7        526.49        481.85         4.42 o                         
   0  -4   7        175.74        187.77         2.64 o                         
   1  -4   7        624.36        595.05         5.34 o                         
   2  -4   7         36.65         44.22         1.69 o                         
   3  -4   7          6.69          6.28         0.96 o                         
   4  -4   7        317.67        330.06         4.49 o                         
   5  -4   7        176.49        180.20         6.41 o                         
   6  -4   7         67.40         53.88         3.61 o                         
   7  -4   7          1.05          2.17         1.93 o                         
   8  -4   7         74.92         95.85        13.26 o                         
  -8  -3   7          0.05         -0.23         3.03 o                         
  -7  -3   7         20.73         19.07         4.16 o                         
  -6  -3   7          9.95          9.65         2.13 o                         
  -5  -3   7          9.89          9.36         1.23 o                         
  -4  -3   7        164.38        149.59         2.67 o                         
  -3  -3   7          3.65          2.27         0.84 o                         
  -2  -3   7        320.50        307.31         3.39 o                         
  -1  -3   7          7.09          3.44         0.77 o                         
   0  -3   7        124.11        134.44         2.25 o                         
   1  -3   7        461.37        442.14         4.61 o                         
   2  -3   7        676.96        707.17         6.54 o                         
   3  -3   7         58.03         54.68         1.97 o                         
   4  -3   7         81.55         83.22         2.48 o                         
   5  -3   7        189.11        194.67         4.53 o                         
   6  -3   7         21.98         25.29         4.11 o                         
   7  -3   7         55.47         51.32         5.02 o                         
   8  -3   7         80.57        130.86        14.61 o                         
  -9  -2   7         75.16         96.06         7.87 o                         
  -8  -2   7          0.12         -2.65         2.83 o                         
  -7  -2   7         72.53         81.49         4.59 o                         
  -6  -2   7         13.73          9.74         1.57 o                         
  -5  -2   7         66.07         60.80         2.06 o                         
  -4  -2   7         24.65         22.24         1.29 o                         
  -3  -2   7         30.49         30.03         1.37 o                         
  -2  -2   7        326.08        279.06         3.20 o                         
  -1  -2   7        346.11        301.20         3.29 o                         
   0  -2   7         13.01         14.77         1.14 o                         
   1  -2   7        224.03        224.90         3.40 o                         
   2  -2   7          2.58          2.75         0.77 o                         
   3  -2   7        206.70        211.75         3.77 o                         
   4  -2   7        151.10        132.71         3.07 o                         
   5  -2   7          0.87          1.77         1.45 o                         
   6  -2   7         32.72         29.77         3.82 o                         
   7  -2   7          8.35         12.38         4.08 o                         
  -9  -1   7         11.63          9.76         4.18 o                         
  -8  -1   7          3.54          2.76         2.18 o                         
  -7  -1   7          2.82          3.98         1.54 o                         
  -6  -1   7         84.76         90.36         2.56 o                         
  -5  -1   7        443.20        476.71         4.70 o                         
  -4  -1   7         18.62         20.65         1.15 o                         
  -3  -1   7          1.50          4.37         0.80 o                         
  -2  -1   7         87.00         54.17         1.47 o                         
  -1  -1   7       1136.76       1227.59         8.76 o                         
   0  -1   7        606.43        582.92         4.98 o                         
   1  -1   7        130.31        132.23         2.42 o                         
   2  -1   7         34.58         36.04         1.72 o                         
   3  -1   7        446.61        502.94         5.64 o                         
   4  -1   7         10.86          9.42         1.33 o                         
   5  -1   7          1.94          0.36         1.89 o                         
   6  -1   7         11.38         12.62         3.31 o                         
   7  -1   7         23.08         11.78         5.77 o                         
  -9   0   7          9.09         10.81         3.00 o                         
  -8   0   7         18.35         20.19         2.42 o                         
  -7   0   7          6.19          7.50         1.54 o                         
  -6   0   7          0.00          1.28         0.90 o                         
  -5   0   7         57.99         74.19         1.78 o                         
  -4   0   7         94.73        106.20         1.88 o                         
  -3   0   7        772.16        786.53         5.82 o                         
  -2   0   7        110.75         92.35         1.70 o                         
  -1   0   7         29.64         42.81         1.31 o                         
   0   0   7        489.26        480.82         4.48 o                         
   1   0   7         24.66         19.89         1.22 o                         
   2   0   7        148.54        129.12         2.75 o                         
   3   0   7        256.36        253.21         4.61 o                         
   4   0   7         16.19         11.60         1.68 o                         
   5   0   7         88.79         90.59         5.16 o                         
   6   0   7          1.00          1.13         2.91 o                         
   7   0   7          0.26         -3.48         3.48 o                         
 -10   1   7         81.81         79.59         7.14 o                         
  -9   1   7         30.95         21.82         3.83 o                         
  -8   1   7         84.10         82.18         3.36 o                         
  -7   1   7         23.30         17.87         1.81 o                         
  -6   1   7        225.06        201.99         2.66 o                         
  -5   1   7         95.76         97.05         1.79 o                         
  -4   1   7        135.25        111.78         1.89 o                         
  -3   1   7        390.56        393.19         3.41 o                         
  -2   1   7         91.31         87.70         1.58 o                         
  -1   1   7        356.14        369.27         3.41 o                         
   0   1   7        213.48        214.11         2.76 o                         
   1   1   7        204.98        180.96         2.92 o                         
   2   1   7         98.69         91.33         2.72 o                         
   3   1   7        526.94        500.49         8.16 o                         
   4   1   7          0.03         -0.67         1.35 o                         
   5   1   7          0.06         -0.55         2.03 o                         
   6   1   7         12.19         14.09         4.43 o                         
 -10   2   7          2.72          6.57         3.92 o                         
  -9   2   7          0.01          3.15         2.61 o                         
  -8   2   7         24.95         19.15         4.03 o                         
  -7   2   7         21.80         21.70         1.94 o                         
  -6   2   7         14.23         14.40         1.17 o                         
  -5   2   7        102.25         89.08         1.90 o                         
  -4   2   7        144.25        134.40         1.94 o                         
  -3   2   7         10.83         15.36         0.87 o                         
  -2   2   7         41.10         41.21         1.19 o                         
  -1   2   7          7.72          5.11         0.83 o                         
   0   2   7        473.98        454.29         4.65 o                         
   1   2   7        184.59        201.13         3.03 o                         
   2   2   7        151.34        136.42         2.86 o                         
   3   2   7         46.59         49.03         3.64 o                         
   4   2   7          1.52         -1.51         1.51 o                         
   5   2   7         21.59         37.08         3.34 o                         
   6   2   7         21.23         15.37         8.02 o                         
 -10   3   7          8.56         19.29         4.63 o                         
  -9   3   7          2.75          4.10         3.13 o                         
  -8   3   7         44.16         42.64         3.77 o                         
  -7   3   7         25.89         23.77         2.62 o                         
  -6   3   7         71.65         67.32         1.99 o                         
  -5   3   7        134.46        130.54         2.14 o                         
  -4   3   7        114.65        111.25         2.06 o                         
  -3   3   7          8.76         11.45         0.80 o                         
  -2   3   7          3.65          4.25         0.71 o                         
  -1   3   7          5.34          7.25         0.85 o                         
   0   3   7        970.41        958.78        10.25 o                         
   1   3   7        104.15        110.69         3.21 o                         
   2   3   7         13.13         11.99         2.72 o                         
   3   3   7          2.90          0.55         2.31 o                         
   4   3   7         86.21         85.66         7.28 o                         
   5   3   7          2.49          3.62         4.99 o                         
 -10   4   7         18.59         21.26         5.15 o                         
  -9   4   7         19.87         14.00         9.25 o                         
  -8   4   7         98.72         90.79         7.02 o                         
  -7   4   7         18.03         15.33         2.48 o                         
  -6   4   7         12.69         18.81         1.97 o                         
  -5   4   7        186.03        179.26         3.20 o                         
  -4   4   7       1360.06       1316.02        12.06 o                         
  -3   4   7         25.02         19.84         1.10 o                         
  -2   4   7         93.95         91.76         2.54 o                         
  -1   4   7         30.68         31.03         1.44 o                         
   0   4   7         13.96         10.68         1.30 o                         
   1   4   7        353.66        339.58         8.68 o                         
   2   4   7         37.01         26.70         4.77 o                         
   3   4   7         20.93         12.54         3.76 o                         
   4   4   7          0.31          5.89         4.95 o                         
 -10   5   7          6.42          4.16         7.85 o                         
  -9   5   7        100.72        126.91         7.54 o                         
  -8   5   7         62.82         52.01         5.20 o                         
  -7   5   7         17.08         20.66         4.09 o                         
  -6   5   7          3.40          3.10         1.45 o                         
  -5   5   7          8.07          5.98         1.56 o                         
  -4   5   7        146.04        146.77         3.39 o                         
  -3   5   7         55.68         44.09         1.67 o                         
  -2   5   7        225.52        225.56         3.86 o                         
  -1   5   7         41.51         36.15         2.92 o                         
   0   5   7         18.99         17.13         2.26 o                         
   1   5   7          0.07         -2.02         2.02 o                         
   2   5   7          1.59          0.26         2.80 o                         
   3   5   7         43.53         42.52         5.34 o                         
  -9   6   7         71.66         75.53         6.16 o                         
  -8   6   7         76.59         85.53        10.05 o                         
  -7   6   7         52.91         56.39         6.16 o                         
  -6   6   7          0.19         -2.03         2.03 o                         
  -5   6   7          9.86          4.85         2.04 o                         
  -4   6   7          0.04          0.09         1.48 o                         
  -3   6   7         12.37         10.83         1.91 o                         
  -2   6   7         46.55         36.89         3.58 o                         
  -1   6   7         73.41        108.72         4.76 o                         
   0   6   7         22.54         15.60         3.00 o                         
   1   6   7         20.28         14.16         7.35 o                         
   2   6   7          5.16          2.21         4.34 o                         
  -9   7   7          5.06         15.45         6.08 o                         
  -8   7   7         27.85         31.92         6.50 o                         
  -7   7   7         84.80         93.30         8.78 o                         
  -6   7   7          9.38          7.51         3.97 o                         
  -5   7   7         45.44         47.43         4.33 o                         
  -4   7   7         79.18         83.80         4.92 o                         
  -3   7   7        114.68        123.06         6.84 o                         
  -2   7   7         51.16         62.87         6.08 o                         
  -1   7   7          2.11          1.14         3.23 o                         
   0   7   7        103.62        105.73         5.59 o                         
   1   7   7         52.38         43.26         4.69 o                         
  -8   8   7          0.64          1.77         4.22 o                         
  -7   8   7         96.10        116.43         9.37 o                         
  -6   8   7          5.81          9.12         3.97 o                         
  -5   8   7         21.26          9.03         3.80 o                         
  -4   8   7          4.40          1.10         3.38 o                         
  -3   8   7         36.17         51.92         6.92 o                         
  -2   8   7         11.51          8.70         4.98 o                         
  -1   8   7        188.19        200.14        10.20 o                         
  -6   9   7         38.22         52.43         6.42 o                         
  -5   9   7          5.38          1.44         3.29 o                         
  -4   9   7          0.10          6.33         3.72 o                         
  -3   9   7          9.63         12.67         4.73 o                         
   2 -11   8         40.55         43.08         5.37 o                         
   3 -11   8          0.07         -2.95         2.95 o                         
  -1 -10   8         29.31         28.71         4.28 o                         
   0 -10   8          4.99          2.65         3.38 o                         
   1 -10   8         70.00         74.80         6.38 o                         
   2 -10   8         16.79         18.47         4.09 o                         
   3 -10   8          5.79         13.19         3.62 o                         
   4 -10   8        104.14         96.20         6.73 o                         
   5 -10   8          7.93          6.48         3.50 o                         
  -3  -9   8          0.32          0.17         3.14 o                         
  -2  -9   8          1.86         -2.62         2.62 o                         
  -1  -9   8         66.69         43.09         4.48 o                         
   0  -9   8          3.61          7.34         2.95 o                         
   1  -9   8         29.72         28.93         3.84 o                         
   2  -9   8         10.32         11.57         6.13 o                         
   3  -9   8         47.94         49.70         5.17 o                         
   4  -9   8          0.36          4.03         4.33 o                         
   5  -9   8          0.16          0.25         2.96 o                         
   6  -9   8          2.93         -0.90         2.84 o                         
  -4  -8   8         79.37        118.66         8.89 o                         
  -3  -8   8          0.81         -0.82         2.74 o                         
  -2  -8   8        134.27        148.90         5.94 o                         
  -1  -8   8          0.68         -0.25         1.91 o                         
   0  -8   8         67.26         62.63         3.75 o                         
   1  -8   8          4.90          0.70         2.10 o                         
   2  -8   8          8.77          7.21         2.23 o                         
   3  -8   8        155.50        157.41         5.79 o                         
   4  -8   8          0.01         -1.87         1.87 o                         
   5  -8   8         31.50         33.37         4.08 o                         
   6  -8   8         24.78         22.48         3.95 o                         
   7  -8   8         19.55         22.05         5.51 o                         
  -5  -7   8          4.07          6.63         3.50 o                         
  -4  -7   8          5.59          2.30         2.78 o                         
  -3  -7   8         26.18         27.45         2.67 o                         
  -2  -7   8          2.10          4.92         2.00 o                         
  -1  -7   8          8.45          8.73         2.38 o                         
   0  -7   8        159.24        133.62         3.77 o                         
   1  -7   8         76.87         75.29         2.97 o                         
   2  -7   8          1.01         -1.38         1.38 o                         
   3  -7   8          0.55         -0.98         1.45 o                         
   4  -7   8          6.71          1.29         1.97 o                         
   5  -7   8          1.62          3.03         2.31 o                         
   6  -7   8         53.98         62.60         5.65 o                         
   7  -7   8          4.47          8.11         3.31 o                         
  -6  -6   8          0.18         -1.48         3.00 o                         
  -5  -6   8          0.01          3.02         1.63 o                         
  -4  -6   8          5.32          2.12         1.55 o                         
  -3  -6   8         35.18         33.33         2.28 o                         
  -2  -6   8        183.79        182.72         4.14 o                         
  -1  -6   8          0.89         -0.26         0.91 o                         
   0  -6   8         18.25         18.83         1.19 o                         
   1  -6   8        248.15        258.54         3.58 o                         
   2  -6   8        176.55        183.82         2.73 o                         
   3  -6   8         20.92         11.63         1.45 o                         
   4  -6   8        206.27        184.94         5.85 o                         
   5  -6   8        102.47        122.45         5.77 o                         
   6  -6   8         13.71         13.56         3.16 o                         
   7  -6   8          7.42         -3.90         4.52 o                         
  -7  -5   8         10.12          5.02         3.81 o                         
  -6  -5   8         10.57         17.27         3.34 o                         
  -5  -5   8          8.88         15.07         1.99 o                         
  -4  -5   8         20.06         19.67         1.99 o                         
  -3  -5   8         87.84         77.04         2.42 o                         
  -2  -5   8         82.76         81.37         2.15 o                         
  -1  -5   8       1055.29        987.38         7.80 o                         
   0  -5   8       1097.23       1041.77         8.26 o                         
   1  -5   8        124.78        105.29         2.34 o                         
   2  -5   8        768.19        776.44         7.38 o                         
   3  -5   8         34.48         31.50         1.58 o                         
   4  -5   8         24.38         24.38         1.93 o                         
   5  -5   8         26.52         25.26         2.30 o                         
   6  -5   8          3.84          3.64         1.75 o                         
   7  -5   8         19.69         22.19         4.34 o                         
  -8  -4   8          1.05          0.01         3.61 o                         
  -7  -4   8         10.85         11.45         3.25 o                         
  -6  -4   8         41.01         51.09         4.50 o                         
  -5  -4   8          4.87          3.03         1.47 o                         
  -4  -4   8        142.57        131.10         2.84 o                         
  -3  -4   8        119.17        111.70         2.40 o                         
  -2  -4   8         80.79         75.63         1.97 o                         
  -1  -4   8          2.17          2.64         0.79 o                         
   0  -4   8         31.85         34.21         1.51 o                         
   1  -4   8          0.05          0.26         0.74 o                         
   2  -4   8          0.92          1.72         0.90 o                         
   3  -4   8         42.44         45.21         2.01 o                         
   4  -4   8        369.84        370.56         5.48 o                         
   5  -4   8          3.75          2.23         1.53 o                         
   6  -4   8          1.60         -0.09         1.77 o                         
   7  -4   8          0.59          0.26         3.16 o                         
  -8  -3   8         20.37          9.07         3.40 o                         
  -7  -3   8          8.25          3.03         2.84 o                         
  -6  -3   8          7.80          1.97         2.18 o                         
  -5  -3   8         11.12          9.76         1.22 o                         
  -4  -3   8        409.99        412.13         5.10 o                         
  -3  -3   8        166.17        157.67         2.64 o                         
  -2  -3   8         35.03         34.04         1.78 o                         
  -1  -3   8          0.08          1.18         0.74 o                         
   0  -3   8         23.07         18.30         1.14 o                         
   1  -3   8        840.48        805.63         6.86 o                         
   2  -3   8          6.40          5.72         0.96 o                         
   3  -3   8        257.49        259.17         3.81 o                         
   4  -3   8        128.01        129.40         3.42 o                         
   5  -3   8          9.12          6.86         1.86 o                         
   6  -3   8         19.83         19.28         3.88 o                         
   7  -3   8         11.26         13.42         4.75 o                         
  -9  -2   8         14.18         29.98         6.05 o                         
  -8  -2   8         22.36         31.89         4.48 o                         
  -7  -2   8         24.89         31.31         3.38 o                         
  -6  -2   8         58.76         57.07         2.56 o                         
  -5  -2   8         20.52         21.27         1.42 o                         
  -4  -2   8        158.89        155.75         2.76 o                         
  -3  -2   8          4.96          6.75         1.00 o                         
  -2  -2   8        639.76        653.84         5.81 o                         
  -1  -2   8         16.12         22.20         1.22 o                         
   0  -2   8        260.68        248.68         3.53 o                         
   1  -2   8         41.17         54.16         2.07 o                         
   2  -2   8        142.57        170.57         2.99 o                         
   3  -2   8        504.13        487.02         5.92 o                         
   4  -2   8         62.23         69.80         3.01 o                         
   5  -2   8          3.68          5.41         2.36 o                         
   6  -2   8          2.96         -0.73         3.06 o                         
   7  -2   8          5.02          7.46         4.88 o                         
  -9  -1   8          2.42         -3.61         5.19 o                         
  -8  -1   8         40.68         39.63         3.91 o                         
  -7  -1   8         14.04          8.87         1.73 o                         
  -6  -1   8         33.53         37.09         2.00 o                         
  -5  -1   8        102.17        105.33         2.37 o                         
  -4  -1   8         30.30         38.31         1.50 o                         
  -3  -1   8         38.38         36.50         1.55 o                         
  -2  -1   8         79.06         65.04         1.61 o                         
  -1  -1   8        207.64        221.98         2.91 o                         
   0  -1   8         72.75         61.78         1.77 o                         
   1  -1   8        107.66        110.92         2.38 o                         
   2  -1   8        172.70        169.67         3.27 o                         
   3  -1   8        238.22        238.79         4.05 o                         
   4  -1   8        159.81        160.85         4.51 o                         
   5  -1   8         38.91         43.94         4.30 o                         
   6  -1   8         70.31         87.27         7.87 o                         
  -9   0   8         41.08         31.05         3.32 o                         
  -8   0   8        461.00        480.79         7.70 o                         
  -7   0   8         68.28         69.30         2.85 o                         
  -6   0   8         23.61         22.81         1.52 o                         
  -5   0   8        144.81        146.69         2.44 o                         
  -4   0   8         11.00         11.03         0.92 o                         
  -3   0   8         91.83         78.93         1.73 o                         
  -2   0   8        146.20        133.00         2.20 o                         
  -1   0   8          2.88          1.77         0.64 o                         
   0   0   8          2.77         -0.02         0.72 o                         
   1   0   8         15.50         12.81         1.14 o                         
   2   0   8        590.96        572.68         6.43 o                         
   3   0   8         32.00         24.59         3.07 o                         
   4   0   8          0.26          0.56         1.62 o                         
   5   0   8          0.01          0.10         2.42 o                         
   6   0   8          0.22          1.00         3.36 o                         
  -9   1   8         45.89         49.33         6.82 o                         
  -8   1   8         20.84         19.12         2.04 o                         
  -7   1   8          3.04          1.20         1.22 o                         
  -6   1   8          9.13         10.08         1.17 o                         
  -5   1   8         43.66         48.66         1.46 o                         
  -4   1   8         84.27         88.87         1.85 o                         
  -3   1   8        192.80        175.23         2.30 o                         
  -2   1   8        145.37        160.28         2.29 o                         
  -1   1   8        259.68        229.51         2.90 o                         
   0   1   8         18.03         16.10         1.07 o                         
   1   1   8         48.75         52.02         1.94 o                         
   2   1   8        401.69        382.86         5.51 o                         
   3   1   8         93.60         94.16         4.07 o                         
   4   1   8         29.37         25.53         2.76 o                         
   5   1   8         17.99         19.47         3.08 o                         
   6   1   8          0.05         -5.91         6.08 o                         
 -10   2   8         42.52         35.57         5.22 o                         
  -9   2   8          7.35         10.11         3.63 o                         
  -8   2   8          9.72          7.61         2.62 o                         
  -7   2   8         13.59         13.13         2.06 o                         
  -6   2   8        272.01        258.62         4.09 o                         
  -5   2   8         23.25         27.25         1.40 o                         
  -4   2   8         23.38         32.38         1.34 o                         
  -3   2   8        118.84        109.16         2.04 o                         
  -2   2   8         33.35         43.24         1.42 o                         
  -1   2   8        434.64        390.13         4.52 o                         
   0   2   8        176.52        171.04         3.25 o                         
   1   2   8        262.14        267.18         3.83 o                         
   2   2   8         40.50         40.02         2.63 o                         
   3   2   8          9.31          4.61         2.06 o                         
   4   2   8          0.26          0.30         1.91 o                         
   5   2   8          9.50         15.97         4.37 o                         
 -10   3   8          3.72         -0.83         4.22 o                         
  -9   3   8         61.25         59.49         8.78 o                         
  -8   3   8          5.51          5.50         2.74 o                         
  -7   3   8          4.91          7.45         2.07 o                         
  -6   3   8          6.80          6.48         1.40 o                         
  -5   3   8         61.17         57.45         1.94 o                         
  -4   3   8        434.46        413.09         4.29 o                         
  -3   3   8        207.41        191.15         2.81 o                         
  -2   3   8          6.71          4.49         0.86 o                         
  -1   3   8          0.76          0.12         0.80 o                         
   0   3   8          4.60          9.17         1.30 o                         
   1   3   8          0.26         -2.23         2.28 o                         
   2   3   8         70.02         75.21         6.17 o                         
   3   3   8         50.47         60.23         9.68 o                         
   4   3   8         11.69          7.65         5.28 o                         
  -9   4   8         12.69         19.98         4.56 o                         
  -8   4   8         14.47         15.98         6.12 o                         
  -7   4   8         20.41         19.81         3.25 o                         
  -6   4   8         13.82         16.39         2.95 o                         
  -5   4   8        159.97        161.59         3.90 o                         
  -4   4   8          6.24          9.34         1.03 o                         
  -3   4   8          0.40          1.02         0.88 o                         
  -2   4   8         20.03         18.35         1.51 o                         
  -1   4   8        115.10         94.34         3.58 o                         
   0   4   8         97.63         97.45         6.48 o                         
   1   4   8         63.20         54.68         5.21 o                         
   2   4   8         21.27         21.59         5.59 o                         
   3   4   8         49.31         38.59         6.54 o                         
  -9   5   8         73.28         69.21         6.16 o                         
  -8   5   8          2.47          3.00         2.97 o                         
  -7   5   8          0.08         -2.06         2.32 o                         
  -6   5   8          1.41         -1.83         1.83 o                         
  -5   5   8        214.12        193.46         6.19 o                         
  -4   5   8          3.03          5.53         1.25 o                         
  -3   5   8         41.49         46.93         2.63 o                         
  -2   5   8         37.66         36.50         3.00 o                         
  -1   5   8         58.03         47.13         3.60 o                         
   0   5   8          0.45         -2.08         2.08 o                         
   1   5   8         15.19         10.67         6.00 o                         
   2   5   8          9.05          5.95         4.43 o                         
  -9   6   8         16.54         14.78         6.00 o                         
  -8   6   8          4.96         11.74         5.57 o                         
  -7   6   8          0.08          5.83         4.39 o                         
  -6   6   8         98.25         98.70         6.92 o                         
  -5   6   8        300.44        287.70        18.02 o                         
  -4   6   8          2.01          1.31         2.32 o                         
  -3   6   8          0.66          1.55         2.49 o                         
  -2   6   8         46.70         50.40         3.18 o                         
  -1   6   8          0.11          1.74         2.36 o                         
   0   6   8          8.09          4.47         3.54 o                         
   1   6   8          1.91          0.84         2.98 o                         
  -8   7   8         48.39         69.06         9.20 o                         
  -7   7   8         38.50         31.50         6.25 o                         
  -6   7   8         33.01         27.70         5.74 o                         
  -5   7   8          6.29          0.42         3.55 o                         
  -4   7   8         39.89         32.00         5.91 o                         
  -3   7   8          0.38          3.04         4.22 o                         
  -2   7   8         37.25         69.15         8.70 o                         
  -1   7   8          8.24         11.51         4.34 o                         
   0   7   8         80.96         89.80        11.15 o                         
  -7   8   8          2.95         -1.52         3.97 o                         
  -6   8   8          0.03          5.91         4.05 o                         
  -5   8   8          8.91          9.29         4.48 o                         
  -4   8   8         19.50         14.78         4.64 o                         
  -3   8   8          3.76          8.95         4.56 o                         
  -2   8   8         46.80         59.52         8.87 o                         
  -1 -10   9          1.18          1.46         3.10 o                         
   0 -10   9          1.77         -2.95         2.95 o                         
   1 -10   9         95.19         85.28        12.04 o                         
   2 -10   9         30.98         35.36         5.06 o                         
   3 -10   9          0.34         -0.99         3.12 o                         
   4 -10   9         11.00         10.05         4.00 o                         
  -3  -9   9         61.28         59.50         7.42 o                         
  -2  -9   9        249.26        235.80        10.99 o                         
  -1  -9   9          5.42          8.10         3.02 o                         
   0  -9   9          1.12          0.86         3.19 o                         
   1  -9   9         16.83         12.94         5.55 o                         
   2  -9   9        104.08         97.64         6.72 o                         
   3  -9   9         23.10         23.98         9.51 o                         
   4  -9   9          0.27          3.38         3.16 o                         
   5  -9   9          6.52          1.59         2.95 o                         
  -4  -8   9          6.45          3.67         3.49 o                         
  -3  -8   9         18.67         16.24         3.73 o                         
  -2  -8   9          0.11          1.05         2.39 o                         
  -1  -8   9          2.06         -1.87         1.87 o                         
   0  -8   9         14.11         14.61         3.74 o                         
   1  -8   9        149.94        143.01         6.68 o                         
   2  -8   9         86.26         80.20         5.23 o                         
   3  -8   9         67.16         65.95         5.02 o                         
   4  -8   9         79.12         77.56         5.11 o                         
   5  -8   9          5.35         11.67         3.58 o                         
   6  -8   9          1.32         -2.60         2.60 o                         
  -5  -7   9         13.22         19.62         4.25 o                         
  -4  -7   9         34.38         38.94         4.12 o                         
  -3  -7   9          7.81          3.92         1.91 o                         
  -2  -7   9         36.52         32.24         2.10 o                         
  -1  -7   9         74.48         79.13         2.55 o                         
   0  -7   9         47.53         52.00         3.40 o                         
   1  -7   9          0.09         -0.60         1.74 o                         
   2  -7   9        109.72        101.45         5.35 o                         
   3  -7   9         62.02         76.09         4.44 o                         
   4  -7   9          1.06          0.18         2.03 o                         
   5  -7   9         21.53         22.60         3.41 o                         
   6  -7   9          7.46          4.31         3.84 o                         
  -6  -6   9         17.15         10.09         4.14 o                         
  -5  -6   9          0.23         -1.12         1.66 o                         
  -4  -6   9         73.72         65.51         3.33 o                         
  -3  -6   9        146.24        158.26         5.20 o                         
  -2  -6   9          6.52          5.30         1.33 o                         
  -1  -6   9         55.71         65.23         2.54 o                         
   0  -6   9          0.11          0.25         0.99 o                         
   1  -6   9          5.74          4.32         1.09 o                         
   2  -6   9          2.40          0.05         1.02 o                         
   3  -6   9          3.85          1.66         1.23 o                         
   4  -6   9          4.34          3.28         1.76 o                         
   5  -6   9         65.94         69.05         4.90 o                         
   6  -6   9         20.04         23.69         3.85 o                         
   7  -6   9         46.30         33.23         6.14 o                         
  -7  -5   9          7.79          8.89         3.32 o                         
  -6  -5   9        111.11        120.65         6.25 o                         
  -5  -5   9          6.12          8.94         2.14 o                         
  -4  -5   9         37.78         42.21         2.67 o                         
  -3  -5   9         38.26         38.11         2.44 o                         
  -2  -5   9         51.71         46.58         2.00 o                         
  -1  -5   9        294.27        288.96         3.79 o                         
   0  -5   9         65.31         56.83         1.99 o                         
   1  -5   9        220.91        209.39         3.41 o                         
   2  -5   9        472.69        463.89         5.48 o                         
   3  -5   9          3.33          4.74         1.32 o                         
   4  -5   9          1.91          2.10         1.53 o                         
   5  -5   9          0.31          3.21         1.72 o                         
   6  -5   9          0.25         -1.46         2.59 o                         
   7  -5   9         43.89         33.05         6.05 o                         
  -7  -4   9          9.40          9.26         2.99 o                         
  -6  -4   9          0.87         -0.29         2.35 o                         
  -5  -4   9         36.09         42.47         3.42 o                         
  -4  -4   9         79.93         73.23         2.76 o                         
  -3  -4   9        359.89        340.05         4.14 o                         
  -2  -4   9         55.30         62.76         1.97 o                         
  -1  -4   9        398.55        359.96         4.26 o                         
   0  -4   9          4.07          2.57         0.90 o                         
   1  -4   9         61.13         49.02         1.86 o                         
   2  -4   9         19.18         22.43         1.44 o                         
   3  -4   9          2.25          0.09         1.18 o                         
   4  -4   9          8.56         12.55         1.87 o                         
   5  -4   9          0.50         -1.52         1.58 o                         
   6  -4   9          7.09          6.74         2.70 o                         
   7  -4   9          1.01          7.13         4.66 o                         
  -8  -3   9          5.84          7.24         3.28 o                         
  -7  -3   9         42.22         35.17         3.63 o                         
  -6  -3   9         53.53         65.11         3.89 o                         
  -5  -3   9        117.75        113.84         3.74 o                         
  -4  -3   9          1.24          1.41         0.97 o                         
  -3  -3   9          0.56          1.72         0.84 o                         
  -2  -3   9        103.46         97.57         2.24 o                         
  -1  -3   9         58.57         40.19         1.61 o                         
   0  -3   9         34.32         44.00         1.81 o                         
   1  -3   9        420.32        404.66         4.83 o                         
   2  -3   9         32.61         27.78         1.70 o                         
   3  -3   9          2.54          1.71         1.16 o                         
   4  -3   9          4.78          5.80         1.61 o                         
   5  -3   9         27.47         23.72         3.64 o                         
   6  -3   9          8.55         11.51         4.87 o                         
  -8  -2   9         12.46         11.47         3.24 o                         
  -7  -2   9         29.91         36.34         3.24 o                         
  -6  -2   9          0.84          0.89         1.48 o                         
  -5  -2   9         94.14         95.36         2.74 o                         
  -4  -2   9         27.06         22.66         1.38 o                         
  -3  -2   9         32.85         37.80         1.60 o                         
  -2  -2   9         67.88         58.58         1.87 o                         
  -1  -2   9         28.41         35.08         1.62 o                         
   0  -2   9          0.32          0.78         0.78 o                         
   1  -2   9        684.01        735.88         6.72 o                         
   2  -2   9         78.21         76.05         2.32 o                         
   3  -2   9         18.09         18.90         1.62 o                         
   4  -2   9        101.67        115.64         4.82 o                         
   5  -2   9         10.17         10.48         3.56 o                         
   6  -2   9         87.33        104.89         7.39 o                         
  -9  -1   9          5.12          4.99         3.23 o                         
  -8  -1   9          0.39          1.48         2.03 o                         
  -7  -1   9          0.64         -0.52         1.45 o                         
  -6  -1   9        227.48        213.49         4.15 o                         
  -5  -1   9         47.42         48.65         2.55 o                         
  -4  -1   9         57.28         50.88         1.81 o                         
  -3  -1   9         17.68         17.80         1.15 o                         
  -2  -1   9        155.91        158.30         2.68 o                         
  -1  -1   9          0.40         -0.08         0.76 o                         
   0  -1   9         53.09         50.37         1.78 o                         
   1  -1   9          0.42         -0.81         0.81 o                         
   2  -1   9        235.18        253.81         4.20 o                         
   3  -1   9         12.81         12.55         1.77 o                         
   4  -1   9         17.75          9.33         2.81 o                         
   5  -1   9          1.04          0.30         3.13 o                         
   6  -1   9         28.69         38.67         5.63 o                         
  -9   0   9         21.95         19.56         3.99 o                         
  -8   0   9          9.85         11.89         2.10 o                         
  -7   0   9         21.09         18.28         1.80 o                         
  -6   0   9         35.01         31.39         1.90 o                         
  -5   0   9        462.85        453.93         4.52 o                         
  -4   0   9          5.47          5.89         0.92 o                         
  -3   0   9          2.65          0.96         0.77 o                         
  -2   0   9          2.00          2.95         0.80 o                         
  -1   0   9         80.51         97.29         2.09 o                         
   0   0   9        594.91        574.36         5.57 o                         
   1   0   9         16.31         17.17         1.45 o                         
   2   0   9        192.41        192.79         4.30 o                         
   3   0   9        151.23        154.87         4.71 o                         
   4   0   9          7.17          6.67         2.79 o                         
   5   0   9          0.86          2.32         3.47 o                         
  -9   1   9         98.61        105.49         7.66 o                         
  -8   1   9          8.41          9.54         3.03 o                         
  -7   1   9          8.80         10.03         1.36 o                         
  -6   1   9        117.20        107.42         2.69 o                         
  -5   1   9         63.32         65.79         1.83 o                         
  -4   1   9         12.52         16.79         1.10 o                         
  -3   1   9        318.99        292.71         3.39 o                         
  -2   1   9        209.56        217.15         2.91 o                         
  -1   1   9        150.65        154.39         2.56 o                         
   0   1   9         34.90         29.98         1.44 o                         
   1   1   9          0.01          0.06         1.07 o                         
   2   1   9          1.98          0.92         1.49 o                         
   3   1   9         12.67         12.02         2.20 o                         
   4   1   9         10.92         14.08         2.36 o                         
   5   1   9         40.66         31.80         6.71 o                         
  -9   2   9        109.62        112.60         9.14 o                         
  -8   2   9         39.49         36.54         4.26 o                         
  -7   2   9         33.07         41.11         4.82 o                         
  -6   2   9         53.67         56.71         2.59 o                         
  -5   2   9          1.26          0.28         1.04 o                         
  -4   2   9        200.37        204.90         3.45 o                         
  -3   2   9         41.43         38.51         1.62 o                         
  -2   2   9         67.82         60.88         1.90 o                         
  -1   2   9         27.17         25.60         1.59 o                         
   0   2   9         48.75         46.54         2.60 o                         
   1   2   9         41.46         40.48         2.79 o                         
   2   2   9         28.62         23.29         2.22 o                         
   3   2   9          9.18          7.49         2.45 o                         
   4   2   9         30.71         30.26         5.75 o                         
  -9   3   9         39.44         43.68         6.21 o                         
  -8   3   9          6.98          8.16         4.64 o                         
  -7   3   9          0.62          1.70         2.74 o                         
  -6   3   9        174.48        180.04         6.18 o                         
  -5   3   9        180.57        175.58         3.71 o                         
  -4   3   9        202.96        190.79         3.42 o                         
  -3   3   9         96.19         98.89         2.43 o                         
  -2   3   9        365.20        359.09         5.45 o                         
  -1   3   9        286.25        245.65         5.60 o                         
   0   3   9         23.33         24.29         2.47 o                         
   1   3   9         11.45         10.47         3.38 o                         
   2   3   9          3.23          1.17         3.06 o                         
   3   3   9         91.69         88.09         9.43 o                         
   4   3   9          0.57          3.57         4.73 o                         
  -9   4   9          0.38         -0.21         3.47 o                         
  -8   4   9          5.59         11.02         3.88 o                         
  -7   4   9         24.21         22.95         5.55 o                         
  -6   4   9        128.57        136.04         6.03 o                         
  -5   4   9        227.80        202.57         6.84 o                         
  -4   4   9          0.04         -1.06         1.77 o                         
  -3   4   9         17.26         13.48         1.74 o                         
  -2   4   9          0.13         -0.02         1.64 o                         
  -1   4   9         19.74         19.73         4.07 o                         
   0   4   9         63.29         74.85         5.86 o                         
   1   4   9        111.10        120.48         7.54 o                         
   2   4   9         41.34         43.67         7.34 o                         
   3   4   9         19.65         19.19         5.61 o                         
  -9   5   9          8.45          0.33         8.74 o                         
  -8   5   9          2.30          7.81         4.01 o                         
  -7   5   9         13.21         11.77         3.23 o                         
  -6   5   9         28.42         19.66         2.91 o                         
  -5   5   9         46.83         51.78         5.15 o                         
  -4   5   9         54.11         63.27         4.05 o                         
  -3   5   9         33.46         26.06         3.08 o                         
  -2   5   9          1.60          2.21         1.93 o                         
  -1   5   9          5.25          6.56         2.49 o                         
   0   5   9         38.54         38.62         4.39 o                         
   1   5   9         21.56         19.91         4.10 o                         
   2   5   9         22.45         33.53        16.63 o                         
  -8   6   9          1.22         -4.48         4.48 o                         
  -7   6   9          7.71          3.12         4.73 o                         
  -6   6   9         17.73         21.19         5.74 o                         
  -5   6   9         22.12         30.14         6.76 o                         
  -4   6   9          1.84          6.67         4.39 o                         
  -3   6   9         13.27         18.41         5.15 o                         
  -2   6   9         12.81         12.14         2.93 o                         
  -1   6   9         30.94         25.54         3.59 o                         
   0   6   9          3.99          1.40         3.27 o                         
  -7   7   9         65.33         62.48         9.03 o                         
  -6   7   9          2.79         -1.01         3.55 o                         
  -5   7   9          2.08          1.35         3.88 o                         
  -4   7   9          0.31         -2.45         3.88 o                         
  -3   7   9          5.59         11.23         5.15 o                         
  -2   7   9         44.35         42.72         7.60 o                         
  -1   7   9         21.87         33.44         7.35 o                         
  -5   8   9         32.37         41.46         6.84 o                         
   0 -10  10          6.02          6.30         3.88 o                         
   1 -10  10         31.65         24.74         4.77 o                         
   2 -10  10         12.48         -0.36         6.16 o                         
   3 -10  10          0.62         -1.47         3.27 o                         
  -2  -9  10          6.42         11.41         3.66 o                         
  -1  -9  10         89.87         99.95         6.44 o                         
   0  -9  10         52.57         48.23         6.15 o                         
   1  -9  10         44.19         53.10         9.53 o                         
   2  -9  10          3.60          0.61         3.12 o                         
   3  -9  10         32.39         33.65         4.88 o                         
   4  -9  10          4.22         -3.01         3.01 o                         
   5  -9  10         98.89        112.43         9.71 o                         
  -4  -8  10         31.06         28.52         4.74 o                         
  -3  -8  10         76.18         94.14         8.02 o                         
  -2  -8  10          4.34          2.03         2.49 o                         
  -1  -8  10          5.69          2.57         2.39 o                         
   0  -8  10          0.19         -0.18         2.41 o                         
   1  -8  10         10.81         13.76         3.17 o                         
   2  -8  10         14.65         10.76         3.06 o                         
   3  -8  10          2.08          7.45         3.42 o                         
   4  -8  10         19.62         18.66         3.43 o                         
   5  -8  10          1.84         -1.52         2.67 o                         
  -5  -7  10         98.11        139.26         7.74 o                         
  -4  -7  10         17.42         13.04         3.33 o                         
  -3  -7  10         10.39          9.46         2.42 o                         
  -2  -7  10          7.87          6.45         1.60 o                         
  -1  -7  10        241.00        234.22         5.26 o                         
   0  -7  10        148.23        155.13         3.80 o                         
   1  -7  10         82.80         78.07         5.03 o                         
   2  -7  10         15.47         21.62         3.39 o                         
   3  -7  10         11.31         12.00         3.13 o                         
   4  -7  10         12.60         16.18         2.89 o                         
   5  -7  10        109.94        120.62         7.47 o                         
   6  -7  10          9.23         16.53         4.18 o                         
  -6  -6  10          3.30         -1.07         3.33 o                         
  -5  -6  10         16.98         23.25         3.09 o                         
  -4  -6  10          6.61          8.14         1.90 o                         
  -3  -6  10        190.28        187.16         6.59 o                         
  -2  -6  10          0.65         -0.30         1.35 o                         
  -1  -6  10          0.38         -0.63         1.25 o                         
   0  -6  10        380.05        365.05         5.80 o                         
   1  -6  10         92.13         99.63         3.37 o                         
   2  -6  10         62.66         64.71         3.31 o                         
   3  -6  10        175.33        183.59         4.46 o                         
   4  -6  10          1.09          0.12         1.54 o                         
   5  -6  10         20.52         11.72         3.13 o                         
   6  -6  10         13.71         15.23         4.23 o                         
  -6  -5  10          5.80          7.66         3.26 o                         
  -5  -5  10          6.44          7.35         2.88 o                         
  -4  -5  10         11.02         12.57         1.93 o                         
  -3  -5  10          9.00          7.93         1.55 o                         
  -2  -5  10        381.74        385.93         5.63 o                         
  -1  -5  10        227.00        202.36         4.10 o                         
   0  -5  10         46.26         45.70         2.23 o                         
   1  -5  10        226.12        227.09         4.37 o                         
   2  -5  10         13.47          7.63         1.96 o                         
   3  -5  10         65.92         82.09         3.49 o                         
   4  -5  10         23.79         18.26         2.33 o                         
   5  -5  10         36.64         32.71         2.96 o                         
   6  -5  10         22.57         26.52         5.08 o                         
  -7  -4  10         11.73          8.68         3.01 o                         
  -6  -4  10         32.29         26.50         3.86 o                         
  -5  -4  10        103.70         95.39         4.47 o                         
  -4  -4  10        166.63        167.43         4.43 o                         
  -3  -4  10         13.16         16.13         1.67 o                         
  -2  -4  10        836.98        844.27         9.04 o                         
  -1  -4  10        118.70        123.13         2.72 o                         
   0  -4  10          0.43          0.06         0.93 o                         
   1  -4  10         58.68         57.18         2.25 o                         
   2  -4  10        346.90        377.43         5.50 o                         
   3  -4  10         41.21         41.22         3.66 o                         
   4  -4  10          6.75          7.62         2.22 o                         
   5  -4  10          1.12          0.99         2.06 o                         
   6  -4  10        105.46        134.74        17.64 o                         
  -8  -3  10          2.69          7.61         3.42 o                         
  -7  -3  10         67.30         73.05         4.98 o                         
  -6  -3  10         46.03         58.79         4.00 o                         
  -5  -3  10         66.20         68.93         3.60 o                         
  -4  -3  10        127.51        133.36         3.07 o                         
  -3  -3  10          9.50          7.54         1.18 o                         
  -2  -3  10          0.06         -0.74         0.80 o                         
  -1  -3  10        292.43        269.77         3.83 o                         
   0  -3  10        271.33        250.57         3.70 o                         
   1  -3  10        111.76        106.79         2.59 o                         
   2  -3  10        138.62        132.93         3.57 o                         
   3  -3  10         18.90         14.41         1.98 o                         
   4  -3  10         71.95         70.15         4.87 o                         
   5  -3  10         23.83         34.77         4.82 o                         
   6  -3  10          0.05          2.48         4.32 o                         
  -8  -2  10         49.09         43.45         4.44 o                         
  -7  -2  10          1.15          4.34         2.29 o                         
  -6  -2  10         77.96         87.03         3.86 o                         
  -5  -2  10          0.22          1.11         1.29 o                         
  -4  -2  10        165.76        159.97         3.26 o                         
  -3  -2  10          1.71          0.53         0.85 o                         
  -2  -2  10        368.33        353.07         4.66 o                         
  -1  -2  10         99.28         93.03         2.49 o                         
   0  -2  10          7.85          7.19         1.10 o                         
   1  -2  10        126.04        115.54         2.66 o                         
   2  -2  10        266.95        262.50         4.72 o                         
   3  -2  10         13.10          9.05         2.11 o                         
   4  -2  10         23.67         19.25         3.32 o                         
   5  -2  10         29.15         29.63         5.00 o                         
   6  -2  10         11.63         19.76         8.44 o                         
  -8  -1  10         21.85         19.97         2.66 o                         
  -7  -1  10          3.36          4.08         1.78 o                         
  -6  -1  10          0.57          0.90         1.32 o                         
  -5  -1  10         79.58         82.04         2.72 o                         
  -4  -1  10          3.17          2.05         1.05 o                         
  -3  -1  10          0.89          1.15         0.94 o                         
  -2  -1  10         16.61         15.96         1.25 o                         
  -1  -1  10         14.18         14.13         1.21 o                         
   0  -1  10         14.58          9.63         1.19 o                         
   1  -1  10        137.59        133.77         3.08 o                         
   2  -1  10        183.72        193.84         4.48 o                         
   3  -1  10         10.84          6.19         2.16 o                         
   4  -1  10          6.83          4.64         3.38 o                         
   5  -1  10         11.08         10.73         4.91 o                         
  -9   0  10          1.10          3.95         3.65 o                         
  -8   0  10          5.76          9.01         2.42 o                         
  -7   0  10          7.62          5.47         1.48 o                         
  -6   0  10         91.89         91.58         3.64 o                         
  -5   0  10         96.01         97.46         2.80 o                         
  -4   0  10          1.72          1.83         0.94 o                         
  -3   0  10         32.33         30.77         2.60 o                         
  -2   0  10         10.25          6.51         0.97 o                         
  -1   0  10        418.05        401.88         4.51 o                         
   0   0  10        228.15        222.54         4.54 o                         
   1   0  10        162.85        149.57         3.62 o                         
   2   0  10         92.77         90.29         4.98 o                         
   3   0  10        182.35        183.52         6.09 o                         
   4   0  10          0.03         -2.72         2.72 o                         
   5   0  10         75.75         93.54         7.93 o                         
  -9   1  10        158.23        151.62         8.30 o                         
  -8   1  10          3.13          5.72         3.97 o                         
  -7   1  10          0.47          1.50         1.96 o                         
  -6   1  10          0.01          0.55         1.43 o                         
  -5   1  10        313.22        316.18         6.23 o                         
  -4   1  10        262.93        263.18         3.96 o                         
  -3   1  10        418.00        371.37         4.18 o                         
  -2   1  10        100.98        100.13         2.42 o                         
  -1   1  10         70.46         60.69         2.37 o                         
   0   1  10        430.04        419.68         5.66 o                         
   1   1  10         65.79         70.38         3.33 o                         
   2   1  10          0.41         -0.94         1.58 o                         
   3   1  10         24.66         22.30         2.64 o                         
   4   1  10          0.86         -0.37         3.59 o                         
  -9   2  10         35.93         31.19         5.91 o                         
  -8   2  10         74.74         74.34        10.51 o                         
  -7   2  10         75.49         76.12         6.14 o                         
  -6   2  10         60.96         57.81         4.03 o                         
  -5   2  10          4.25          4.22         1.56 o                         
  -4   2  10        130.03        118.86         3.70 o                         
  -3   2  10          9.70          9.87         1.49 o                         
  -2   2  10         24.41         22.05         1.90 o                         
  -1   2  10         23.48         19.41         2.03 o                         
   0   2  10         98.11         97.95         4.95 o                         
   1   2  10         62.00         61.42         3.02 o                         
   2   2  10         59.95         51.57         4.07 o                         
   3   2  10          5.11          6.78         3.87 o                         
  -9   3  10          9.62         16.23         5.28 o                         
  -8   3  10          1.52          0.22         3.55 o                         
  -7   3  10         52.34         62.32         5.51 o                         
  -6   3  10         31.39         28.40         3.88 o                         
  -5   3  10          0.49         -0.27         1.85 o                         
  -4   3  10         96.28         83.17         3.43 o                         
  -3   3  10         10.50         10.43         1.88 o                         
  -2   3  10          9.36          7.05         1.89 o                         
  -1   3  10          0.19          0.74         2.21 o                         
   0   3  10         33.53         31.76         4.20 o                         
   1   3  10          0.67          4.30         2.74 o                         
   2   3  10          1.24          8.91         4.77 o                         
   3   3  10         54.34         74.00        16.93 o                         
  -9   4  10         32.38         27.04         5.36 o                         
  -8   4  10          9.34          3.57         3.52 o                         
  -7   4  10         33.16         36.40         9.96 o                         
  -6   4  10          0.04          1.93         2.68 o                         
  -5   4  10        159.65        155.54         6.46 o                         
  -4   4  10          1.07         -1.87         3.18 o                         
  -3   4  10          0.88          3.38         1.90 o                         
  -2   4  10          5.52          4.67         2.01 o                         
  -1   4  10          4.35          6.72         2.57 o                         
   0   4  10         95.82         94.44         6.34 o                         
   1   4  10          2.29          4.81         3.18 o                         
   2   4  10         59.52         64.02        15.96 o                         
  -8   5  10         56.69         60.45         5.73 o                         
  -7   5  10         20.99         19.54         4.81 o                         
  -6   5  10          1.31          8.97         3.04 o                         
  -5   5  10        112.35        129.12         6.53 o                         
  -4   5  10          0.95         -0.91         2.66 o                         
  -3   5  10        138.10        122.28         6.74 o                         
  -2   5  10        291.52        305.37         9.21 o                         
  -1   5  10          2.54          2.68         3.27 o                         
   0   5  10          0.24          0.56         3.01 o                         
   1   5  10          9.48          5.58         4.56 o                         
  -7   6  10        312.25        288.25        16.38 o                         
  -6   6  10        109.10        101.32        10.39 o                         
  -5   6  10         48.46         35.13         7.43 o                         
  -4   6  10         57.03         71.85         9.03 o                         
  -3   6  10          0.22         -3.55         3.55 o                         
  -2   6  10          6.14          5.20         3.05 o                         
  -1   6  10          0.13          0.87         3.21 o                         
  -6   7  10         19.24         19.42         6.00 o                         
  -5   7  10          0.05         -2.96         4.14 o                         
  -4   7  10          3.51          4.39         4.90 o                         
  -3   7  10          1.23         -3.55         3.55 o                         
  -2  -9  11          0.02          2.01         4.74 o                         
  -1  -9  11          0.52         -2.40         2.79 o                         
   0  -9  11        100.44        128.31         8.35 o                         
   1  -9  11         88.81        111.62         7.77 o                         
   2  -9  11          4.32          3.13         6.29 o                         
   3  -9  11          7.43         11.31         4.20 o                         
  -3  -8  11          7.11          4.15         3.25 o                         
  -2  -8  11        139.44        148.78         7.28 o                         
  -1  -8  11         54.77         52.15         4.88 o                         
   0  -8  11          1.84         -0.51         2.73 o                         
   1  -8  11         58.88         56.83         5.11 o                         
   2  -8  11          5.76         -1.22         3.19 o                         
   3  -8  11          1.42          5.50         3.62 o                         
   4  -8  11         17.00         23.17         5.64 o                         
  -4  -7  11          0.11          1.47         2.95 o                         
  -3  -7  11          0.82          3.13         2.25 o                         
  -2  -7  11          4.56          7.25         2.13 o                         
  -1  -7  11         12.61         12.51         2.00 o                         
   0  -7  11         23.21         19.75         2.17 o                         
   1  -7  11          2.42          4.66         2.30 o                         
   2  -7  11         72.20         62.94         4.99 o                         
   3  -7  11         85.83         91.18         5.18 o                         
   4  -7  11         39.26         40.33         4.55 o                         
   5  -7  11          0.02          0.42         3.19 o                         
  -5  -6  11         58.21         84.70         5.87 o                         
  -4  -6  11         69.94         66.49         3.95 o                         
  -3  -6  11          9.03          8.28         2.11 o                         
  -2  -6  11        147.08        131.03         4.16 o                         
  -1  -6  11         19.85         19.71         2.18 o                         
   0  -6  11        210.58        233.92         6.19 o                         
   1  -6  11         38.29         31.67         2.50 o                         
   2  -6  11          4.84          8.79         1.99 o                         
   3  -6  11          1.89          1.24         1.50 o                         
   4  -6  11          0.87          2.25         2.04 o                         
   5  -6  11         19.89         17.01         4.32 o                         
  -6  -5  11         13.65         22.85         3.89 o                         
  -5  -5  11          6.83          5.48         2.73 o                         
  -4  -5  11         14.50         19.16         2.46 o                         
  -3  -5  11        116.34        128.67         4.18 o                         
  -2  -5  11         10.42          8.39         1.64 o                         
  -1  -5  11         11.27          9.14         1.72 o                         
   0  -5  11          0.61         -0.81         1.44 o                         
   1  -5  11          7.33          4.52         1.94 o                         
   2  -5  11         53.11         71.31         3.49 o                         
   3  -5  11          6.45          6.83         2.03 o                         
   4  -5  11         10.78         13.93         3.01 o                         
   5  -5  11         27.17         40.66         5.40 o                         
  -7  -4  11          0.85          0.19         2.74 o                         
  -6  -4  11         34.43         34.81         3.72 o                         
  -5  -4  11          0.09          0.51         2.32 o                         
  -4  -4  11          1.77          1.00         1.97 o                         
  -3  -4  11         28.15         31.53         3.68 o                         
  -2  -4  11        114.56        109.73         3.29 o                         
  -1  -4  11         76.31         77.91         3.02 o                         
   0  -4  11        176.89        174.32         3.89 o                         
   1  -4  11        590.12        595.77         7.78 o                         
   2  -4  11         77.41         80.96         3.29 o                         
   3  -4  11          8.35          6.51         2.05 o                         
   4  -4  11         17.10          6.85         3.10 o                         
   5  -4  11         19.59         15.14         4.27 o                         
  -7  -3  11         12.86          9.01         3.04 o                         
  -6  -3  11         20.58         15.20         2.93 o                         
  -5  -3  11         14.47         14.34         2.63 o                         
  -4  -3  11        164.87        168.10         4.79 o                         
  -3  -3  11        467.81        440.91         6.51 o                         
  -2  -3  11         58.37         63.53         2.55 o                         
  -1  -3  11          0.60          0.02         0.92 o                         
   0  -3  11         30.70         34.19         1.96 o                         
   1  -3  11        116.82         98.37         3.37 o                         
   2  -3  11        207.55        246.88         5.98 o                         
   3  -3  11          0.45         -1.02         2.11 o                         
   4  -3  11        170.14        209.11         8.07 o                         
   5  -3  11          0.41          2.03         4.12 o                         
  -8  -2  11          0.62          3.49         2.87 o                         
  -7  -2  11          7.22          6.57         2.81 o                         
  -6  -2  11          7.03          2.13         2.47 o                         
  -5  -2  11        159.32        167.56         6.51 o                         
  -4  -2  11         11.85         17.43         1.77 o                         
  -3  -2  11        436.37        445.28         5.61 o                         
  -2  -2  11          0.33         -0.28         1.18 o                         
  -1  -2  11          0.88          2.04         1.10 o                         
   0  -2  11        100.78         98.33         3.02 o                         
   1  -2  11        125.31        131.09         4.13 o                         
   2  -2  11          0.32         -0.15         1.76 o                         
   3  -2  11         31.56         31.44         3.54 o                         
   4  -2  11          0.08         -2.64         3.26 o                         
   5  -2  11         56.00         74.42        11.07 o                         
  -8  -1  11         52.26         59.94         4.98 o                         
  -7  -1  11         97.71         97.35         3.99 o                         
  -6  -1  11          1.93          1.14         1.88 o                         
  -5  -1  11         13.04         12.18         1.61 o                         
  -4  -1  11        108.59        103.10         3.02 o                         
  -3  -1  11        183.06        183.16         3.95 o                         
  -2  -1  11        292.09        280.96         4.80 o                         
  -1  -1  11          4.70          4.58         1.26 o                         
   0  -1  11          5.57          3.09         1.28 o                         
   1  -1  11         69.75         72.83         3.03 o                         
   2  -1  11        226.03        232.29         6.38 o                         
   3  -1  11         74.05         88.20         5.73 o                         
   4  -1  11          3.16          1.70         4.09 o                         
  -8   0  11          0.03         -2.59         2.59 o                         
  -7   0  11          3.55          3.66         1.79 o                         
  -6   0  11         66.19         64.22         2.83 o                         
  -5   0  11         52.06         51.26         2.48 o                         
  -4   0  11          0.86          1.73         1.34 o                         
  -3   0  11         16.01         17.91         1.74 o                         
  -2   0  11        148.98        153.45         3.50 o                         
  -1   0  11         39.19         38.58         2.11 o                         
   0   0  11          5.14          7.32         1.50 o                         
   1   0  11        163.01        164.03         4.16 o                         
   2   0  11         30.60         32.79         3.24 o                         
   3   0  11          4.83          1.77         2.57 o                         
   4   0  11         18.08         16.91         4.68 o                         
  -8   1  11          1.07          5.85        15.41 o                         
  -7   1  11          8.86          5.57         3.23 o                         
  -6   1  11        219.09        226.30         7.12 o                         
  -5   1  11          3.41          2.70         1.83 o                         
  -4   1  11         31.58         29.80         2.29 o                         
  -3   1  11          6.50          4.39         1.52 o                         
  -2   1  11          6.43          5.07         1.28 o                         
  -1   1  11        138.06        128.79         3.78 o                         
   0   1  11         84.35         87.61         3.29 o                         
   1   1  11         14.76          7.74         2.15 o                         
   2   1  11         27.73         29.38         3.25 o                         
   3   1  11         15.31         23.51         8.38 o                         
  -8   2  11          3.35         -3.88         3.88 o                         
  -7   2  11         11.68         15.91         4.31 o                         
  -6   2  11          6.35          4.70         3.21 o                         
  -5   2  11         73.43         74.61         4.53 o                         
  -4   2  11         27.99         26.01         2.49 o                         
  -3   2  11        273.43        263.68         5.82 o                         
  -2   2  11         57.37         54.76         3.20 o                         
  -1   2  11         14.33         16.56         2.62 o                         
   0   2  11          4.86          2.25         2.57 o                         
   1   2  11        145.65        151.38         7.04 o                         
   2   2  11          1.05          1.39         6.29 o                         
   3   2  11         18.54         29.32         6.44 o                         
  -8   3  11         47.61         55.45         9.29 o                         
  -7   3  11          7.20          9.45         4.35 o                         
  -6   3  11         49.01         43.77         7.43 o                         
  -5   3  11          3.48          4.22         2.97 o                         
  -4   3  11         17.08         18.02         2.99 o                         
  -3   3  11         11.60          9.38         2.31 o                         
  -2   3  11          9.14          7.18         2.19 o                         
  -1   3  11         71.54         63.69         4.74 o                         
   0   3  11          0.01         -1.26         2.72 o                         
   1   3  11         50.03         44.34         5.28 o                         
   2   3  11         52.57         52.62         7.65 o                         
  -8   4  11          5.39          8.15         4.09 o                         
  -7   4  11          8.13         12.24         4.16 o                         
  -6   4  11         23.55         25.61         7.13 o                         
  -5   4  11         20.90         22.16         4.35 o                         
  -4   4  11         16.76         19.09         4.11 o                         
  -3   4  11         22.55         25.63         5.49 o                         
  -2   4  11          3.91          3.83         2.69 o                         
  -1   4  11         23.91         32.04         4.28 o                         
   0   4  11          2.17         -2.00         2.95 o                         
   1   4  11          0.19         -0.12         3.54 o                         
  -7   5  11         18.12         14.89         3.72 o                         
  -6   5  11         16.89         11.93         3.53 o                         
  -5   5  11         33.48         28.26         4.25 o                         
  -4   5  11          9.81          6.56         3.53 o                         
  -3   5  11         31.08         29.61         4.52 o                         
  -2   5  11          4.20          0.06         3.26 o                         
  -1   5  11          2.90         -1.78         3.37 o                         
  -6   6  11          6.52         14.35         6.25 o                         
  -5   6  11         62.16        113.81        12.07 o                         
  -4   6  11         34.77         35.46         7.60 o                         
  -3   6  11          4.90          2.89         2.88 o                         
   0  -9  12         38.25         35.21         5.75 o                         
   1  -9  12        148.85        176.94         9.61 o                         
   2  -9  12         33.73         40.23         7.38 o                         
  -2  -8  12         53.90         47.98         5.11 o                         
  -1  -8  12         30.93         26.66         4.92 o                         
   0  -8  12          0.45         -0.08         3.35 o                         
   1  -8  12         12.44         13.12         4.10 o                         
   2  -8  12         21.28         15.67         6.78 o                         
   3  -8  12          0.09          1.15         3.46 o                         
  -4  -7  12        104.51        132.89        13.29 o                         
  -3  -7  12          0.84         -0.47         2.45 o                         
  -2  -7  12         95.93         89.02         5.34 o                         
  -1  -7  12          2.06         -0.18         2.20 o                         
   0  -7  12          5.79          5.59         2.27 o                         
   1  -7  12         25.07         31.73         3.70 o                         
   2  -7  12          1.78          2.21         2.64 o                         
   3  -7  12         27.03         33.16         4.36 o                         
   4  -7  12          5.64          0.62         2.90 o                         
  -5  -6  12          0.05         -0.78         2.85 o                         
  -4  -6  12         34.78         29.57         4.01 o                         
  -3  -6  12         13.97         10.73         2.82 o                         
  -2  -6  12          0.12          0.20         1.68 o                         
  -1  -6  12         17.82         24.97         3.57 o                         
   0  -6  12         72.80         84.52         3.89 o                         
   1  -6  12         13.19          9.04         1.97 o                         
   2  -6  12         26.80         35.53         3.07 o                         
   3  -6  12         10.40          2.35         2.14 o                         
   4  -6  12         99.44        119.10         6.20 o                         
  -6  -5  12         27.49         17.99         3.79 o                         
  -5  -5  12          1.07          7.22         3.77 o                         
  -4  -5  12         66.63         61.42         4.29 o                         
  -3  -5  12         10.32         10.84         2.45 o                         
  -2  -5  12          2.81          3.34         2.10 o                         
  -1  -5  12        153.90        144.61         4.58 o                         
   0  -5  12         23.56         29.82         2.62 o                         
   1  -5  12        106.87        106.69         4.28 o                         
   2  -5  12         37.15         44.72         3.26 o                         
   3  -5  12         66.17         71.28         4.49 o                         
   4  -5  12          1.88          4.05         3.34 o                         
  -6  -4  12         81.72        101.05         5.58 o                         
  -5  -4  12         13.36         11.24         2.85 o                         
  -4  -4  12         54.20         57.32         4.30 o                         
  -3  -4  12        170.02        174.52         7.17 o                         
  -2  -4  12          2.93          0.59         2.14 o                         
  -1  -4  12         45.11         49.56         3.71 o                         
   0  -4  12          0.33          0.70         1.94 o                         
   1  -4  12          2.11          1.30         1.91 o                         
   2  -4  12         93.12        102.48         4.46 o                         
   3  -4  12          0.85         -0.73         2.20 o                         
   4  -4  12         79.06         89.27         7.13 o                         
  -7  -3  12         30.31         26.81         3.89 o                         
  -6  -3  12          7.01         10.55         2.94 o                         
  -5  -3  12         43.73         46.05         3.75 o                         
  -4  -3  12          0.35         -1.89         1.89 o                         
  -3  -3  12         29.07         24.63         2.62 o                         
  -2  -3  12        108.03        111.55         6.27 o                         
  -1  -3  12         49.95         49.94         3.19 o                         
   0  -3  12         60.69         56.98         4.29 o                         
   1  -3  12         96.69        109.32         4.82 o                         
   2  -3  12          3.18          1.39         2.50 o                         
   3  -3  12         30.99         38.49         4.54 o                         
   4  -3  12         15.89         12.45         3.52 o                         
  -7  -2  12          7.63          4.66         3.20 o                         
  -6  -2  12          6.26          3.97         2.06 o                         
  -5  -2  12         25.61         26.64         2.58 o                         
  -4  -2  12          0.22         -1.35         1.35 o                         
  -3  -2  12          0.70         -0.70         1.49 o                         
  -2  -2  12          0.51         -0.17         1.44 o                         
  -1  -2  12         14.67         12.28         1.85 o                         
   0  -2  12        158.69        175.19         4.84 o                         
   1  -2  12         14.07         22.42         2.65 o                         
   2  -2  12          0.19          1.32         2.16 o                         
   3  -2  12          7.30          7.23         3.06 o                         
   4  -2  12         31.99         43.37         9.41 o                         
  -8  -1  12          8.85          6.86         3.53 o                         
  -7  -1  12          1.20         -0.04         2.01 o                         
  -6  -1  12         14.52         13.81         2.07 o                         
  -5  -1  12        160.71        181.41         4.69 o                         
  -4  -1  12          0.05         -0.59         1.46 o                         
  -3  -1  12        155.65        139.22         4.06 o                         
  -2  -1  12         22.90         21.69         2.39 o                         
  -1  -1  12        136.76        141.93         3.90 o                         
   0  -1  12         76.86         72.67         4.33 o                         
   1  -1  12         65.30         71.63         3.60 o                         
   2  -1  12          1.57         -1.34         2.12 o                         
   3  -1  12         28.21         30.74         6.06 o                         
  -8   0  12         36.47         39.25         5.88 o                         
  -7   0  12          0.03          1.57         3.32 o                         
  -6   0  12        138.03        144.04         4.56 o                         
  -5   0  12          5.01          6.02         1.81 o                         
  -4   0  12         44.61         42.88         2.64 o                         
  -3   0  12         54.06         51.75         2.90 o                         
  -2   0  12         19.66         15.75         1.90 o                         
  -1   0  12          5.52          1.41         1.44 o                         
   0   0  12         43.90         39.07         2.66 o                         
   1   0  12         68.32         71.52         3.62 o                         
   2   0  12          0.77          0.20         1.76 o                         
   3   0  12         12.56         10.22         6.84 o                         
  -8   1  12         37.75         44.13         5.87 o                         
  -7   1  12         83.06         81.96         8.15 o                         
  -6   1  12          9.57         11.27         3.21 o                         
  -5   1  12          2.43         -1.90         1.90 o                         
  -4   1  12         94.42         88.19         4.20 o                         
  -3   1  12          0.67         -0.94         1.90 o                         
  -2   1  12          0.02         -0.49         1.15 o                         
  -1   1  12         30.24         35.47         2.39 o                         
   0   1  12         31.04         24.71         2.87 o                         
   1   1  12        348.72        382.57        11.83 o                         
   2   1  12          0.08          2.76         3.32 o                         
  -8   2  12          0.56          9.70         5.11 o                         
  -7   2  12          1.91         -3.38         3.38 o                         
  -6   2  12          0.61         -2.79         2.79 o                         
  -5   2  12          0.20          0.48         2.59 o                         
  -4   2  12        237.76        237.59         9.27 o                         
  -3   2  12        104.72        105.10         5.08 o                         
  -2   2  12          3.76          5.50         4.34 o                         
  -1   2  12         59.88         64.74         5.25 o                         
   0   2  12         59.98         57.68         5.15 o                         
   1   2  12         35.02         37.72         5.27 o                         
   2   2  12         86.63        100.15         7.98 o                         
  -8   3  12         13.73         11.72         4.80 o                         
  -7   3  12         65.57         49.31         6.32 o                         
  -6   3  12         70.91         86.90         7.62 o                         
  -5   3  12          0.36          2.07         3.70 o                         
  -4   3  12         70.26         66.62         7.14 o                         
  -3   3  12          6.35          7.54         3.85 o                         
  -2   3  12        106.39         93.80         7.24 o                         
  -1   3  12          0.00          2.02         2.97 o                         
   0   3  12          0.32          3.45         6.01 o                         
   1   3  12         39.63         35.86         5.14 o                         
  -7   4  12         40.75         50.79         8.65 o                         
  -6   4  12          8.96          5.01         3.79 o                         
  -5   4  12          5.15          8.80         4.03 o                         
  -4   4  12         94.80        103.26         7.40 o                         
  -3   4  12          0.90          4.22         3.66 o                         
  -2   4  12         71.62         79.10         7.35 o                         
  -1   4  12          0.03         -2.28         3.31 o                         
  -6   5  12         88.86         94.91         6.89 o                         
  -5   5  12          0.00          0.29         3.33 o                         
  -4   5  12         25.96         31.28         5.62 o                         
  -3   5  12         27.10         18.49         6.21 o                         
  -2   5  12         60.61         55.09         6.46 o                         
  -1  -8  13          0.04          1.05         3.92 o                         
   0  -8  13         54.04         56.27         6.52 o                         
   1  -8  13         12.38          9.03         4.32 o                         
   2  -8  13          5.48          1.60         6.25 o                         
  -3  -7  13         54.26         55.14         5.53 o                         
  -2  -7  13          1.10          2.40         3.27 o                         
  -1  -7  13         11.89         11.04         3.74 o                         
   0  -7  13          2.77         -1.52         3.11 o                         
   1  -7  13        344.67        382.57        14.76 o                         
   2  -7  13         45.20         53.07         6.07 o                         
   3  -7  13        113.26        157.38        12.12 o                         
  -4  -6  13         17.40         10.73         3.16 o                         
  -3  -6  13          5.48          5.92         2.88 o                         
  -2  -6  13          7.84          3.44         2.54 o                         
  -1  -6  13          6.98          6.68         2.30 o                         
   0  -6  13         18.57         14.49         2.55 o                         
   1  -6  13        181.80        188.56         6.22 o                         
   2  -6  13         37.56         35.76         3.83 o                         
   3  -6  13          1.70          1.24         3.04 o                         
  -5  -5  13         63.07         81.22         5.63 o                         
  -4  -5  13        136.73        126.34         6.25 o                         
  -3  -5  13        309.55        320.84         8.10 o                         
  -2  -5  13          0.09          2.92         2.69 o                         
  -1  -5  13          6.30          5.77         2.51 o                         
   0  -5  13          4.26          1.27         2.50 o                         
   1  -5  13          0.09         -0.72         2.33 o                         
   2  -5  13         97.81        118.21         6.06 o                         
   3  -5  13          9.27          7.36         3.00 o                         
  -6  -4  13          0.96          5.43         3.85 o                         
  -5  -4  13          3.75          2.20         2.66 o                         
  -4  -4  13          2.87          7.56         2.63 o                         
  -3  -4  13          2.56          1.42         2.56 o                         
  -2  -4  13         29.21         20.71         3.30 o                         
  -1  -4  13         33.53         39.71         3.95 o                         
   0  -4  13         35.99         41.23         3.66 o                         
   1  -4  13         61.69         68.17         4.37 o                         
   2  -4  13          7.42          5.33         2.44 o                         
   3  -4  13          0.39          2.89         2.65 o                         
  -6  -3  13         43.63         41.36         4.31 o                         
  -5  -3  13          3.40          1.56         2.69 o                         
  -4  -3  13          0.22          0.07         2.32 o                         
  -3  -3  13        134.14        132.68         5.57 o                         
  -2  -3  13        394.38        406.95        12.28 o                         
  -1  -3  13         44.66         52.12         3.98 o                         
   0  -3  13         35.04         30.47         3.27 o                         
   1  -3  13          0.80          2.59         2.18 o                         
   2  -3  13         27.54         36.16         3.72 o                         
   3  -3  13          8.66          8.33         2.96 o                         
  -7  -2  13         20.69         29.34         3.87 o                         
  -6  -2  13        187.52        229.34         8.36 o                         
  -5  -2  13        332.66        352.32         7.56 o                         
  -4  -2  13        234.11        238.35         6.72 o                         
  -3  -2  13        126.28        118.45         4.66 o                         
  -2  -2  13         13.11         11.29         2.32 o                         
  -1  -2  13         19.16         17.13         2.31 o                         
   0  -2  13          7.75         12.60         2.52 o                         
   1  -2  13         18.42         22.09         3.04 o                         
   2  -2  13          5.97         10.75         3.00 o                         
   3  -2  13          8.50          4.88         3.25 o                         
  -7  -1  13          0.19         -2.10         3.72 o                         
  -6  -1  13          2.51          2.38         2.44 o                         
  -5  -1  13         85.08         88.76         3.77 o                         
  -4  -1  13         14.88         11.94         2.12 o                         
  -3  -1  13          0.39         -0.25         1.59 o                         
  -2  -1  13        102.99        110.21         3.98 o                         
  -1  -1  13          9.92          6.97         2.07 o                         
   0  -1  13        114.20        124.59         5.87 o                         
   1  -1  13         80.96         92.96         4.40 o                         
   2  -1  13          6.12         13.68         3.48 o                         
  -7   0  13         13.75         19.23         4.64 o                         
  -6   0  13          2.31          4.43         3.16 o                         
  -5   0  13         43.81         46.36         3.64 o                         
  -4   0  13         11.61         19.32         2.34 o                         
  -3   0  13         81.20         87.80         4.41 o                         
  -2   0  13         30.83         21.28         2.21 o                         
  -1   0  13         70.54         76.95         3.91 o                         
   0   0  13          0.34          0.50         1.68 o                         
   1   0  13         35.30         28.58         3.18 o                         
   2   0  13        159.65        185.04         9.65 o                         
  -7   1  13          3.42          1.10         3.68 o                         
  -6   1  13         42.55         47.88         5.51 o                         
  -5   1  13         37.29         25.92         4.04 o                         
  -4   1  13          7.92          7.47         2.55 o                         
  -3   1  13         23.04         25.43         3.21 o                         
  -2   1  13         62.14         65.52         4.48 o                         
  -1   1  13         67.66         58.01         4.93 o                         
   0   1  13          6.27          2.48         3.51 o                         
   1   1  13         37.94         37.92         5.48 o                         
  -7   2  13          3.30          1.45         4.29 o                         
  -6   2  13         18.80         12.05         4.78 o                         
  -5   2  13          2.63          2.54         3.88 o                         
  -4   2  13         89.44        109.23         8.56 o                         
  -3   2  13          1.49          2.72         3.97 o                         
  -2   2  13          0.97         -3.15         3.28 o                         
  -1   2  13          0.62         -2.08         3.25 o                         
   0   2  13          8.30         13.17         4.78 o                         
  -7   3  13          8.65          5.65         4.63 o                         
  -6   3  13          2.08          5.57         4.40 o                         
  -5   3  13         32.30         31.73        12.75 o                         
  -4   3  13          3.46          7.13         4.30 o                         
  -3   3  13          3.89          1.18         4.06 o                         
  -2   3  13          1.32          0.46         3.71 o                         
  -1   3  13         18.53         20.51         5.55 o                         
  -5   4  13         75.06         82.43        16.68 o                         
  -4   4  13          0.40          4.66         3.90 o                         
  -3   4  13          2.93          0.30         6.12 o                         
  -1  -7  14         47.58         58.61         6.85 o                         
   0  -7  14         60.06         51.39         6.73 o                         
   1  -7  14          1.76         -0.34         4.45 o                         
  -3  -6  14          2.34          0.02         3.81 o                         
  -2  -6  14         31.18         28.32         4.46 o                         
  -1  -6  14         89.42        104.86        12.77 o                         
   0  -6  14          6.50          5.34         3.30 o                         
   1  -6  14        136.18        170.97         8.93 o                         
   2  -6  14         18.34         13.75         4.39 o                         
  -4  -5  14         56.60         66.64         5.32 o                         
  -3  -5  14          0.17         -0.20         3.09 o                         
  -2  -5  14          3.68          2.57         3.03 o                         
  -1  -5  14          0.40         -2.80         2.80 o                         
   0  -5  14        148.72        161.58         7.71 o                         
   1  -5  14          1.74          1.32         2.67 o                         
   2  -5  14          0.40          1.76         2.82 o                         
  -5  -4  14         12.88         18.81         3.66 o                         
  -4  -4  14          0.01          1.10         2.53 o                         
  -3  -4  14          5.01          7.89         3.14 o                         
  -2  -4  14         22.17         20.44         3.54 o                         
  -1  -4  14          5.50          6.50         3.40 o                         
   0  -4  14         66.09         60.69         4.37 o                         
   1  -4  14         59.23         69.71         4.86 o                         
   2  -4  14          3.38          2.21         2.80 o                         
  -5  -3  14         73.87         84.68         5.52 o                         
  -4  -3  14        121.29        133.53         7.93 o                         
  -3  -3  14          0.95          3.34         2.74 o                         
  -2  -3  14         19.82         22.78         3.54 o                         
  -1  -3  14         11.37         11.19         2.82 o                         
   0  -3  14          1.43         -0.16         2.34 o                         
   1  -3  14         26.06         21.87         4.75 o                         
   2  -3  14          8.51          3.62         2.96 o                         
  -6  -2  14         34.78         29.50         3.91 o                         
  -5  -2  14         28.65         42.07         3.80 o                         
  -4  -2  14         54.32         55.38         4.09 o                         
  -3  -2  14          1.75          2.73         2.61 o                         
  -2  -2  14         89.18         79.35         8.93 o                         
  -1  -2  14         70.47         77.16         5.25 o                         
   0  -2  14          0.93          1.09         2.52 o                         
   1  -2  14         15.14         11.96         3.09 o                         
   2  -2  14          0.98          1.47         2.70 o                         
  -6  -1  14        126.12        139.45        12.32 o                         
  -5  -1  14         14.06         14.85         2.82 o                         
  -4  -1  14         29.34         26.12         3.14 o                         
  -3  -1  14         38.53         31.74         2.93 o                         
  -2  -1  14          0.34          3.11         1.76 o                         
  -1  -1  14          5.46          8.14         2.29 o                         
   0  -1  14          3.35          5.28         2.23 o                         
   1  -1  14         68.06         59.07         5.02 o                         
  -6   0  14         26.18         24.28         4.72 o                         
  -5   0  14        138.94        141.75         8.35 o                         
  -4   0  14         36.27         38.14         3.96 o                         
  -3   0  14         49.13         50.97         4.77 o                         
  -2   0  14         29.44         24.62         3.49 o                         
  -1   0  14         14.49         12.08         3.13 o                         
   0   0  14         10.75         13.22         5.75 o                         
   1   0  14          2.89         -3.05         5.11 o                         
  -6   1  14          7.03          6.64         4.68 o                         
  -5   1  14          0.19         -2.14         4.17 o                         
  -4   1  14        101.57        130.32        23.93 o                         
  -3   1  14         86.66        105.60         9.80 o                         
  -2   1  14          0.02          1.79         3.36 o                         
  -1   1  14        149.38        170.87        10.95 o                         
   0   1  14        138.32        149.74        10.68 o                         
  -6   2  14          4.45          3.16         6.54 o                         
  -5   2  14          0.06          3.22         4.21 o                         
  -4   2  14          0.41         -1.85         6.42 o                         
  -3   2  14          1.80          4.63         5.53 o                         
  -2   2  14         28.64         25.14         8.06 o                         
  -4   3  14         68.31         85.36        12.83 o                         
  -2  -5  15         24.05         23.99         4.41 o                         
  -1  -5  15         77.07         87.98         6.64 o                         
   0  -5  15          6.69          3.22         3.33 o                         
  -3  -4  15         14.50         11.73         4.02 o                         
  -2  -4  15          7.16          6.78         3.26 o                         
  -1  -4  15         10.69         11.95         3.35 o                         
   0  -4  15          0.00          0.09         2.50 o                         
  -4  -3  15         10.31         16.39         4.08 o                         
  -3  -3  15         41.74         35.53         4.79 o                         
  -2  -3  15         22.34         26.17         4.34 o                         
  -1  -3  15          0.01         -2.42         2.42 o                         
   0  -3  15         82.53         75.53         8.10 o                         
  -5  -2  15          0.74         -3.04         5.83 o                         
  -4  -2  15         36.81         31.33         4.63 o                         
  -3  -2  15         58.69         49.36         5.11 o                         
  -2  -2  15          1.51          2.28         3.01 o                         
  -1  -2  15          1.96          1.02         2.72 o                         
   0  -2  15         69.31         81.74         5.65 o                         
  -5  -1  15        112.56        124.81         8.66 o                         
  -4  -1  15         51.37         63.09         5.57 o                         
  -3  -1  15          9.90          9.05         3.09 o                         
  -2  -1  15         34.72         32.53         4.01 o                         
  -1  -1  15          0.28         -0.42         3.13 o                         
  -4   0  15         32.78         31.29         5.23 o                         
  -3   0  15         24.36         16.56         4.35 o                         
  -2   0  15         28.36         37.09         5.56 o                         
                                                                                
