# Supplementary material for: Synthesis and structure of a new bulky bis­(alkoxide) ligand on a terphenyl platform
Source: Acta Crystallogr E Crystallogr Commun. 2022 Jan 1;78(Pt 1):92–6. doi: 10.1107/S2056989021013438 (PMC8739204; doi:10.1107/S2056989021013438)
Supplement: Supplementary file 3 [file e-78-00092-Isup3.cml]

<?xml version="1.0" ?>
<cml>
<molecule id="m1">
  <atomArray>
    <atom id="a1" elementType="C"
          x2="-8.359999656677246" y2="1.6500338805220345" />
    <atom id="a2" elementType="C"
          x2="-9.693668997725505" y2="0.880016939962994" />
    <atom id="a3" elementType="C"
          x2="-9.693668997725505" y2="-0.6600169411550869" />
    <atom id="a4" elementType="C"
          x2="-8.359999656677246" y2="-1.4300338817141274" />
    <atom id="a5" elementType="C"
          x2="-7.026330315628988" y2="-0.6600169411550869" />
    <atom id="a6" elementType="C"
          x2="-7.026330315628988" y2="0.880016939962994" />
    <atom id="a7" elementType="C"
          x2="-3.3550000190734863" y2="1.6500338805220345" />
    <atom id="a8" elementType="C"
          x2="-4.688669360121745" y2="0.880016939962994" />
    <atom id="a9" elementType="C"
          x2="-4.688669360121745" y2="-0.6600169411550869" />
    <atom id="a10" elementType="C"
          x2="-3.3550000190734863" y2="-1.4300338817141274" />
    <atom id="a11" elementType="C"
          x2="-2.021330678025228" y2="-0.6600169411550869" />
    <atom id="a12" elementType="C"
          x2="-2.021330678025228" y2="0.880016939962994" />
    <atom id="a13" elementType="C"
          x2="3.9049999713897705" y2="2.0350338858864525" />
    <atom id="a14" elementType="C"
          x2="2.571330630341512" y2="1.265016945327412" />
    <atom id="a15" elementType="C"
          x2="2.571330630341512" y2="-0.2750169357906689" />
    <atom id="a16" elementType="C"
          x2="3.9049999713897705" y2="-1.0450338763497093" />
    <atom id="a17" elementType="C"
          x2="5.238669312438029" y2="-0.2750169357906689" />
    <atom id="a18" elementType="C"
          x2="5.238669312438029" y2="1.265016945327412" />
    <atom id="a19" elementType="C"
          x2="-8.359999656677246" y2="3.1900338805220345" />
    <atom id="a20" elementType="C"
          x2="3.9049999713897705" y2="-2.5850338763497094" />
    <atom id="a21" elementType="O"
          x2="5.238679093217806" y2="-3.3550338763497094" />
    <atom id="a22" elementType="C"
          x2="2.5713208495617352" y2="-3.35503387634971" />
    <atom id="a23" elementType="C"
          x2="3.9049999713897705" y2="-4.125033876349709" />
    <atom id="a24" elementType="O"
          x2="-6.872473884192081" y2="3.5886152099799165" />
    <atom id="a25" elementType="C"
          x2="-8.359999656677246" y2="4.7300338805220346" />
    <atom id="a26" elementType="C"
          x2="-9.847525429162411" y2="3.588615209979917" />
    <atom id="a27" elementType="C"
          x2="-9.693678778505282" y2="5.500033880522035" />
    <atom id="a28" elementType="C"
          x2="-8.359999656677246" y2="6.270033880522035" />
    <atom id="a29" elementType="C"
          x2="-7.02632053484921" y2="5.500033880522034" />
    <atom id="a30" elementType="C"
          x2="-11.387525429162412" y2="3.588615209979917" />
    <atom id="a31" elementType="C"
          x2="-10.936469872189695" y2="2.499670766952634" />
    <atom id="a32" elementType="C"
          x2="-9.44894409970453" y2="2.1010894374947515" />
    <atom id="a33" elementType="C"
          x2="4.303581300847653" y2="-5.612559648834875" />
    <atom id="a34" elementType="C"
          x2="2.5713208495617352" y2="-4.89503387634971" />
    <atom id="a35" elementType="C"
          x2="5.392525743874936" y2="-4.523615205807591" />
    <atom id="a36" elementType="C"
          x2="1.482376406534452" y2="-2.266089433322427" />
    <atom id="a37" elementType="C"
          x2="1.0313208495617352" y2="-3.35503387634971" />
    <atom id="a38" elementType="C"
          x2="1.482376406534452" y2="-4.443978319376993" />
  </atomArray>
  <bondArray>
    <bond atomRefs2="a1 a2" order="1" />
    <bond atomRefs2="a1 a6" order="2" />
    <bond atomRefs2="a2 a3" order="2" />
    <bond atomRefs2="a3 a4" order="1" />
    <bond atomRefs2="a4 a5" order="2" />
    <bond atomRefs2="a5 a6" order="1" />
    <bond atomRefs2="a7 a8" order="1" />
    <bond atomRefs2="a7 a12" order="2" />
    <bond atomRefs2="a8 a9" order="2" />
    <bond atomRefs2="a9 a10" order="1" />
    <bond atomRefs2="a10 a11" order="2" />
    <bond atomRefs2="a11 a12" order="1" />
    <bond atomRefs2="a13 a14" order="1" />
    <bond atomRefs2="a13 a18" order="2" />
    <bond atomRefs2="a14 a15" order="2" />
    <bond atomRefs2="a15 a16" order="1" />
    <bond atomRefs2="a16 a17" order="2" />
    <bond atomRefs2="a17 a18" order="1" />
    <bond atomRefs2="a6 a8" order="1" />
    <bond atomRefs2="a11 a15" order="1" />
    <bond atomRefs2="a1 a19" order="1" />
    <bond atomRefs2="a16 a20" order="1" />
    <bond atomRefs2="a20 a21" order="1" />
    <bond atomRefs2="a20 a22" order="1" />
    <bond atomRefs2="a20 a23" order="1" />
    <bond atomRefs2="a19 a24" order="1" />
    <bond atomRefs2="a19 a25" order="1" />
    <bond atomRefs2="a19 a26" order="1" />
    <bond atomRefs2="a25 a27" order="1" />
    <bond atomRefs2="a25 a28" order="1" />
    <bond atomRefs2="a25 a29" order="1" />
    <bond atomRefs2="a26 a30" order="1" />
    <bond atomRefs2="a26 a31" order="1" />
    <bond atomRefs2="a26 a32" order="1" />
    <bond atomRefs2="a23 a33" order="1" />
    <bond atomRefs2="a23 a34" order="1" />
    <bond atomRefs2="a23 a35" order="1" />
    <bond atomRefs2="a22 a36" order="1" />
    <bond atomRefs2="a22 a37" order="1" />
    <bond atomRefs2="a22 a38" order="1" />
  </bondArray>
</molecule>
</cml>
